# Supplementary material for: A Type II-B Cas9 nuclease with minimized off-targets and reduced chromosomal translocations in vivo
Source: Nat Commun. 2023 Sep 6;14:5474. doi: 10.1038/s41467-023-41240-7 (PMC10482872; doi:10.1038/s41467-023-41240-7)
Supplement: Supplementary file 5 — Supplementary Data 1 [file 41467_2023_41240_MOESM5_ESM.xlsx]

## Sheet: CRISPR repeats
pilercr v1.06
By Robert C. Edgar
scaffold104481_4.fa: 1 putative CRISPR arrays found.
DETAIL REPORT
Array 1
>scaffold104481_4
Pos	Repeat	%id	Spacer	Left flank	Repeat	Spacer
14501	36	100.0	37	AAGAGGAGCT	....................................	TCAATGGCTTGGTAAAAGCCTTGGCGCAAGCCTGGCA
14574	36	100.0	36	AAGCCTGGCA	....................................	AGGAGCCTGTCGACGAAGGGAACACCGAGGAAGTCT
14646	36	100.0	35	GAGGAAGTCT	....................................	TTAGTTTAACCCTGGTTCACTAAAATTAACATACT
14717	36	100.0	33	TTAACATACT	....................................	TCATTTGTTTAAAATATTGCCAAGCTTGATCGA
14786	36	100.0	36	GCTTGATCGA	....................................	AAAAGAGCCGCCTTTGCTCTGGGGGTATCCTTTTGC
14858	36	100.0	33	ATCCTTTTGC	....................................	TTGAGCGGAGCTTACCAGTGATCATGTTTTGAT
14927	36	100.0	35	ATGTTTTGAT	....................................	TGTTCTAATCTTCAAATTTATTGGCTTGGTAAAAA
14998	36	100.0	36	TTGGTAAAAA	....................................	CTTCGCTTGAGCACAATCTGCTGCCCCTGATCGTCA
15070	36	100.0	37	CTGATCGTCA	....................................	GAATCCGCCACGCATGGGCACAGCTCGCAGGTTTTTA
15143	36	100.0	35	CAGGTTTTTA	....................................	TAAAGTCCACTTGTTCAACATAATCTTCTGCTCCT
15214	36	100.0	34	TTCTGCTCCT	....................................	AGTTGGCTTGTAACTGGCCTTGGCTTGCTTGTTG
15284	36	100.0	34	TTGCTTGTTG	....................................	GGGACTGGCAAGTGGCAGACGTATTGGCGCAGAG
15354	36	100.0	36	TGGCGCAGAG	....................................	ATCGAAGGCTTCACGTACAAGTACGAAAAAGCCGCA
15426	36	100.0	35	AAAAGCCGCA	....................................	TTATGACGCTCATCCTCTCGATGCGATTATGAGAA
15497	36	100.0	35	ATTATGAGAA	....................................	CATATCCGTCATACGAAAAAGGGAAGCTACAAACT
15568	36	100.0	37	GCTACAAACT	....................................	GATGCAAAGCAGAGCGGGAGACAGAAAAACCATTTTC
15641	36	100.0	36	AACCATTTTC	....................................	CAAACAGCTTGAAAAGATTCTCGCGATCTCTTTTGC
15713	36	100.0	34	TCTCTTTTGC	....................................	TCATGTGGCTAACCTACGGACACGCCGGTTATTT
15783	36	100.0	34	CCGGTTATTT	....................................	TGACGTATTCGAGCAAGTTGCGTTCGGTGTTCGG
15853	36	100.0	37	CGGTGTTCGG	....................................	GTAATCATATTTTGATCATAACGATACTCAGCATACC
15926	36	100.0	34	TCAGCATACC	....................................	CCGGTCCGAGGTCCATTGCAAGCAATGGCCGCCC
15996	36	100.0	34	ATGGCCGCCC	....................................	TTGAgggcatcgggtgactgactgccggtGCGAA
16066	36	97.2		ccggtGCGAA	...............................C....	TTAATTAAAA
23	36		35		GTTTCAATTAAACACTATCCAACGAATAACTGAAAC

## Sheet: tracrRNA_and_repeat_sequence
Strain	tracrRNA sequence	repeat sequence	Number of repeats	tracrRNA length	repeat length	optimized sgRNA scaffold sequence
unknown	UAUCCAACGAAUGAAGUCACUUUUAAAGUGAGCUGAAAUCACUAAAAAUUAAGAUUGAACCCGGCUACUGACUCUGUCAUCCGGGUUUACUUAUUUC	GTTTCAATTAAACACTATCCAACGAATAACTGAAAC	22	97	36	GTTTCAGTTATTCGTGAAAACGAATGAAGTCACTCTTAAAGTGAGCTGAAATCACTAAAAATTAAGATTGAACCCGGCTACTGACTCTGTCATCCGGGTTTACTTA
