# Supplementary material for: A Type II-B Cas9 nuclease with minimized off-targets and reduced chromosomal translocations in vivo
Source: Nat Commun. 2023 Sep 6;14:5474. doi: 10.1038/s41467-023-41240-7 (PMC10482872; doi:10.1038/s41467-023-41240-7)
Supplement: Supplementary file 6 — Supplementary Data 2 [file 41467_2023_41240_MOESM6_ESM.xlsx]

## Sheet: Sequences
Sequences for PAM identification assay
crRNA	5'-Gcataagggatgtgtctaggagtttcagttattcgt
tracrRNA	5'-Acgaatgaagtcacttttaaagtgagctgaaatcactaaaaattaagattgaacccggctactgactctgtcatccgggtttactta
Adapter_forward	5'-CGGCATTCCTGCTGAACCGCTCTTCCGATCT
Adapter_reverse	5'-GATCGGAAGAGCGGTTCAGCAGGAATGCCG (with P)
Enrich_forward	5'-CGGCATTCCTGCTGAACCGCT
Enrich_reverse	5'-GCTCGGTACCTCGCGAATGC
NGS_forward	5'-GTCTCGTGGGCTCG GAGATGTGTATAAGAGACAGGCTCGGTACCTCGCGAATGC
NGS_reverse	5'-TCGTCGGCAGCGTCAGATGTGTATAAGAGACAGCGGCATTCCTGCTGAACCGCT
ControlNGS_forward	5'-TCGTCGGCAGCGTCAGATGTGTATAAGAGACAGCAACCTCCCCTTCTACGAGC
ControlNGS_reverse	5'-GTCTCGTGGGCTCGGAGATGTGTATAAGAGACAGCGCATGTTAGAAGACTTCCTC
Red: targeting sequence (NFX.1)
Green: crRNA
Blue: tracrRNA
Bold:sequencing adapters
Sequences for in vitro cleavege assay
crRNA	5'-Gcataagggatgtgtctaggagtttcagttattcgt
tracrRNA	5'-Acgaatgaagtcacttttaaagtgagctgaaatcactaaaaattaagattgaacccggctactgactctgtcatccgggtttactta
Kinetic characterization reagents
Name	Sequence	Comment
Fluorescently labelled DNA substrate EMX1a	/5HEX/TAAGCAGGCCAATGGGGAGGACATCGATGTCACCTCCAATGACTAGGGTGGGCAACCACAAACCCACGAGGGCAGAGTGC
Fluorescently labelled DNA substrate AAVS1	/5HEX/ATTTTATCTGTCCCCTCCACCCCACAGTGGGGCCACTAGGGACAGGATTGGTGACAGAAAAGCCCCATCCTTAGGCCTCC
Fluorescently labelled DNA substrate CD34	/5HEX/TAATTCACCCACCTTGATGTCACTTAGGATAGGAGAAGATGATGTATAGGGTTTAGTGGGAGATGTTGCAAGGCTAGTGC
Fluorescently labelled DNA substrate Loading control	/5HEX/ATGAGTATTCAACATTTGCGTGTCGCACTTATTACGTTTTTTGCAGCATTTTGCGTTGCTGTTTTTGCTCACGCAGAAACGCTCGTGAAA
fluorescently labelled DNA substrate EMX1a mm1	TGTCGCACTTATTACGTTTGACATCGATGTCACCTCCAATGACTAGGC TGGGCAACCACAGTAAAAGATGCTGAAGATCA	these were generated by PCR using oligos to the right side of this box and ssDNA from the left as template	FAM_UNI_FRW	/56-FAM/ATGAGTATTCAACATTTGCGTGTCGCACTTATTACGTTTG
fluorescently labelled DNA substrate EMX1a mm2	TGTCGCACTTATTACGTTTGACATCGATGTCACCTCCAATGACTAGCG TGGGCAACCACAGTAAAAGATGCTGAAGATCA		ROX_UNI_reverse	/56-ROXN/AACGCACTCGTGCACGCAACTGATCTTCAGCATCTTTTAC
fluorescently labelled DNA substrate EMX1a mm3	TGTCGCACTTATTACGTTTGACATCGATGTCACCTCCAATGACTACGG TGGGCAACCACAGTAAAAGATGCTGAAGATCA
fluorescently labelled DNA substrate EMX1a mm4	TGTCGCACTTATTACGTTTGACATCGATGTCACCTCCAATGACTTGGG TGGGCAACCACAGTAAAAGATGCTGAAGATCA
fluorescently labelled DNA substrate EMX1a mm5	TGTCGCACTTATTACGTTTGACATCGATGTCACCTCCAATGACAAGGG TGGGCAACCACAGTAAAAGATGCTGAAGATCA
fluorescently labelled DNA substrate EMX1a mm6	TGTCGCACTTATTACGTTTGACATCGATGTCACCTCCAATGAGTAGGG TGGGCAACCACAGTAAAAGATGCTGAAGATCA
fluorescently labelled DNA substrate EMX1a mm7	TGTCGCACTTATTACGTTTGACATCGATGTCACCTCCAATGTCTAGGG TGGGCAACCACAGTAAAAGATGCTGAAGATCA
fluorescently labelled DNA substrate EMX1a mm8	TGTCGCACTTATTACGTTTGACATCGATGTCACCTCCAATCACTAGGG TGGGCAACCACAGTAAAAGATGCTGAAGATCA
fluorescently labelled DNA substrate EMX1a mm9	TGTCGCACTTATTACGTTTGACATCGATGTCACCTCCAAAGACTAGGG TGGGCAACCACAGTAAAAGATGCTGAAGATCA
fluorescently labelled DNA substrate EMX1a mm10	TGTCGCACTTATTACGTTTGACATCGATGTCACCTCCATTGACTAGGG TGGGCAACCACAGTAAAAGATGCTGAAGATCA
fluorescently labelled DNA substrate EMX1a mm11	TGTCGCACTTATTACGTTTGACATCGATGTCACCTCCTATGACTAGGG TGGGCAACCACAGTAAAAGATGCTGAAGATCA
fluorescently labelled DNA substrate EMX1a mm12	TGTCGCACTTATTACGTTTGACATCGATGTCACCTCGAATGACTAGGG TGGGCAACCACAGTAAAAGATGCTGAAGATCA
fluorescently labelled DNA substrate EMX1a mm13	TGTCGCACTTATTACGTTTGACATCGATGTCACCTGCAATGACTAGGG TGGGCAACCACAGTAAAAGATGCTGAAGATCA
fluorescently labelled DNA substrate EMX1a mm14	TGTCGCACTTATTACGTTTGACATCGATGTCACCACCAATGACTAGGG TGGGCAACCACAGTAAAAGATGCTGAAGATCA
fluorescently labelled DNA substrate EMX1a mm15	TGTCGCACTTATTACGTTTGACATCGATGTCACGTCCAATGACTAGGG TGGGCAACCACAGTAAAAGATGCTGAAGATCA
fluorescently labelled DNA substrate EMX1a mm16	TGTCGCACTTATTACGTTTGACATCGATGTCAGCTCCAATGACTAGGG TGGGCAACCACAGTAAAAGATGCTGAAGATCA
fluorescently labelled DNA substrate EMX1a mm17	TGTCGCACTTATTACGTTTGACATCGATGTCTCCTCCAATGACTAGGG TGGGCAACCACAGTAAAAGATGCTGAAGATCA
fluorescently labelled DNA substrate EMX1a mm18	TGTCGCACTTATTACGTTTGACATCGATGTGACCTCCAATGACTAGGG TGGGCAACCACAGTAAAAGATGCTGAAGATCA
fluorescently labelled DNA substrate EMX1a mm19	TGTCGCACTTATTACGTTTGACATCGATGACACCTCCAATGACTAGGG TGGGCAACCACAGTAAAAGATGCTGAAGATCA
fluorescently labelled DNA substrate EMX1a mm20	TGTCGCACTTATTACGTTTGACATCGATCTCACCTCCAATGACTAGGG TGGGCAACCACAGTAAAAGATGCTGAAGATCA
fluorescently labelled DNA substrate EMX1a mm21	TGTCGCACTTATTACGTTTGACATCGAAGTCACCTCCAATGACTAGGG TGGGCAACCACAGTAAAAGATGCTGAAGATCA
fluorescently labelled DNA substrate EMX1a mm22	TGTCGCACTTATTACGTTTGACATCGTTGTCACCTCCAATGACTAGGG TGGGCAACCACAGTAAAAGATGCTGAAGATCA
fluorescently labelled DNA substrate EMX1a mm23	TGTCGCACTTATTACGTTTGACATCCATGTCACCTCCAATGACTAGGG TGGGCAACCACAGTAAAAGATGCTGAAGATCA
loading control ssDNA template	TGTCGCACTTATTACGTTTGTGTCGCACTTATTACGTTTTTTGCAGCATTTTGCGTTGCTGTTTTTGCTCGTAAAAGATGCTGAAGATCA
MH0245 Cas9 sgRNA for AAVS1 20 mer	GGGGCCACUAGGGACAGGAUGUUUCAGUUAUUCGUGAAAACGAAUGAAGUCACUCUUAAAGUGAGCUGAAAUCACUAAAAAUUAAGAUUGAACCCGGCUACUGACUCUGUCAUCCGGGUUUACUUAUUU	All guide RNAs carry three PS and 2'-OMe modified nucleotides at both 3' and 5' ends
MH0245 Cas9 sgRNA for AAVS1 22 mer	GUGGGGCCACUAGGGACAGGAUGUUUCAGUUAUUCGUGAAAACGAAUGAAGUCACUCUUAAAGUGAGCUGAAAUCACUAAAAAUUAAGAUUGAACCCGGCUACUGACUCUGUCAUCCGGGUUUACUUAUUU
SpCas9 sgRNA fro AAVS1	GGGGCCACUAGGGACAGGAUGUUUUAGAGCUAGAAAUAGCAAGUUAAAAUAAGGCUAGUCCGUUAUCAACUUGAAAAAGUGGCACCGAGUCGGUGCUUUU
MH0245 Cas9 sgRNA for CD34 20 mer	AUAGGAGAAGAUGAUGUAUAGUUUCAGUUAUUCGUGAAAACGAAUGAAGUCACUCUUAAAGUGAGCUGAAAUCACUAAAAAUUAAGAUUGAACCCGGCUACUGACUCUGUCAUCCGGGUUUACUUAUUU
MH0245 Cas9 sgRNA for CD34 22 mer	GGAUAGGAGAAGAUGAUGUAUAGUUUCAGUUAUUCGUGAAAACGAAUGAAGUCACUCUUAAAGUGAGCUGAAAUCACUAAAAAUUAAGAUUGAACCCGGCUACUGACUCUGUCAUCCGGGUUUACUUAUUU
SpCas9 sgRNA fro CD34	AUAGGAGAAGAUGAUGUAUAGUUUUAGAGCUAGAAAUAGCAAGUUAAAAUAAGGCUAGUCCGUUAUCAACUUGAAAAAGUGGCACCGAGUCGGUGCUUUU
sgRNA for EMX1a 18 mer	CACCUCCAAUGACUAGGGGUUUCAGUUAUUCGUGAAAACGAAUGAAGUCACUCUUAAAGUGAGCUGAAAUCACUAAAAAUUAAGAUUGAACCCGGCUACUGACUCUGUCAUCCGGGUUUACUUAUUU
sgRNA for EMX1a 19 mer	UCACCUCCAAUGACUAGGGGUUUCAGUUAUUCGUGAAAACGAAUGAAGUCACUCUUAAAGUGAGCUGAAAUCACUAAAAAUUAAGAUUGAACCCGGCUACUGACUCUGUCAUCCGGGUUUACUUAUUU
sgRNA for EMX1a 20 mer	GUCACCUCCAAUGACUAGGGGUUUCAGUUAUUCGUGAAAACGAAUGAAGUCACUCUUAAAGUGAGCUGAAAUCACUAAAAAUUAAGAUUGAACCCGGCUACUGACUCUGUCAUCCGGGUUUACUUAUUU
sgRNA for EMX1a 21 mer	UGUCACCUCCAAUGACUAGGGGUUUCAGUUAUUCGUGAAAACGAAUGAAGUCACUCUUAAAGUGAGCUGAAAUCACUAAAAAUUAAGAUUGAACCCGGCUACUGACUCUGUCAUCCGGGUUUACUUAUUU
sgRNA for EMX1a 22 mer	AUGUCACCUCCAAUGACUAGGGGUUUCAGUUAUUCGUGAAAACGAAUGAAGUCACUCUUAAAGUGAGCUGAAAUCACUAAAAAUUAAGAUUGAACCCGGCUACUGACUCUGUCAUCCGGGUUUACUUAUUU
sgRNA for EMX1a 23 mer	GAUGUCACCUCCAAUGACUAGGGGUUUCAGUUAUUCGUGAAAACGAAUGAAGUCACUCUUAAAGUGAGCUGAAAUCACUAAAAAUUAAGAUUGAACCCGGCUACUGACUCUGUCAUCCGGGUUUACUUAUUU
sgRNA for EMX1a 24 mer	CGAUGUCACCUCCAAUGACUAGGGGUUUCAGUUAUUCGUGAAAACGAAUGAAGUCACUCUUAAAGUGAGCUGAAAUCACUAAAAAUUAAGAUUGAACCCGGCUACUGACUCUGUCAUCCGGGUUUACUUAUUU
sgRNA for EMX1a 25 mer	UCGAUGUCACCUCCAAUGACUAGGGGUUUCAGUUAUUCGUGAAAACGAAUGAAGUCACUCUUAAAGUGAGCUGAAAUCACUAAAAAUUAAGAUUGAACCCGGCUACUGACUCUGUCAUCCGGGUUUACUUAUUU
sgRNA for EMX1a 26 mer	AUCGAUGUCACCUCCAAUGACUAGGGGUUUCAGUUAUUCGUGAAAACGAAUGAAGUCACUCUUAAAGUGAGCUGAAAUCACUAAAAAUUAAGAUUGAACCCGGCUACUGACUCUGUCAUCCGGGUUUACUUAUUU
sgRNA for EMX1a 27 mer	CAUCGAUGUCACCUCCAAUGACUAGGGGUUUCAGUUAUUCGUGAAAACGAAUGAAGUCACUCUUAAAGUGAGCUGAAAUCACUAAAAAUUAAGAUUGAACCCGGCUACUGACUCUGUCAUCCGGGUUUACUUAUUU
sgRNA for EMX1a 28 mer	ACAUCGAUGUCACCUCCAAUGACUAGGGGUUUCAGUUAUUCGUGAAAACGAAUGAAGUCACUCUUAAAGUGAGCUGAAAUCACUAAAAAUUAAGAUUGAACCCGGCUACUGACUCUGUCAUCCGGGUUUACUUAUUU
sgRNA for EMX1a 29 mer	GACAUCGAUGUCACCUCCAAUGACUAGGGGUUUCAGUUAUUCGUGAAAACGAAUGAAGUCACUCUUAAAGUGAGCUGAAAUCACUAAAAAUUAAGAUUGAACCCGGCUACUGACUCUGUCAUCCGGGUUUACUUAUUU
sgRNA for EMX1a 30 mer	GGACAUCGAUGUCACCUCCAAUGACUAGGGGUUUCAGUUAUUCGUGAAAACGAAUGAAGUCACUCUUAAAGUGAGCUGAAAUCACUAAAAAUUAAGAUUGAACCCGGCUACUGACUCUGUCAUCCGGGUUUACUUAUUU
SpCas9 sgRNA for EMX1a	GUCACCUCCAAUGACUAGGGGUUUUAGAGCUAGAAAUAGCAAGUUAAAAUAAGGCUAGUCCGUUAUCAACUUGAAAAAGUGGCACCGAGUCGGUGCUUUU
sgRNA cloning primers
EMX1a_sgRNA_forward	ACCGATGTCACCTCCAATGACTAGGG
EMX1a_sgRNA_reverse	AAACCCCTAGTCATTGGAGGTGACAT
CD34_sgRNA_forward	ACCGATAGGAGAAGATGATGTATA
CD34_sgRNA_reverse	AAACTATACATCATCTTCTCCTAT
STAT1_sgRNA_forward	ACCGATGAGGGTCCTTTGGGAA
STAT1_sgRNA_reverse	AAACTTCCCAAAGGACCCTCAT
AAVS1_sgRNA_forward	ACCGGGGCCACTAGGGACAGGAT
AAVS1_sgRNA_reverse	AAACATCCTGTCCCTAGTGGCCC
HBEGF_sgRNA_forward	ACCGGGGTGATGTTGCCTGACCGG
HBEGF_sgRNA_reverse	AAACCCGGTCAGGCAACATCACCC
HEK3_20mer_forward	ACCGGGCCCAGACTGAGCACGTGA
HEK3_20mer_reverse	AAACTCACGTGCTCAGTCTGGGCC
HEK3_22mer_forward	ACCGGGGGCCCAGACTGAGCACGTGA
HEK3_22mer_reverse	AAACTCACGTGCTCAGTCTGGGCCCC
HEK4_20mer_forward	ACCGGCACTGCGGCTGGAGGTGG
HEK4_20mer_reverse	AAACCCACCTCCAGCCGCAGTGC
HEK4_22mer_forward	ACCGTGGCACTGCGGCTGGAGGTGG
HEK4_22mer_reverse	AAACCCACCTCCAGCCGCAGTGCCA
EMX1_20mer_forward	ACCGAGTCCGAGCAGAAGAAGAA
EMX1_20mer_reverse	AAACTTCTTCTTCTGCTCGGACT
EMX1_22mer_forward	ACCGCTGAGTCCGAGCAGAAGAAGAA
EMX1_22mer_reverse	AAACTTCTTCTTCTGCTCGGACTCAG
FANCF_20mer_forward	ACCGGAATCCCTTCTGCAGCACC
FANCF_20mer_reverse	AAACGGTGCTGCAGAAGGGATTC
FANCF_22mer_forward	ACCGATGGAATCCCTTCTGCAGCACC
FANCF_22mer_reverse	AAACGGTGCTGCAGAAGGGATTCCAT
Nontargeting_sgRNA_forward	ACCGGCGTCGTCGGTCGCGATTAA
Nontargeting_sgRNA_reverse	AAACTTAATCGCGACCGACGACGC
EMX1a_18mer_forward	ACCGCACCTCCAATGACTAGGG
EMX1a_18mer_reverse	AAACCCCTAGTCATTGGAGGTG
EMX1a_19mer_forward	ACCGTCACCTCCAATGACTAGGG
EMX1a_19mer_reverse	AAACCCCTAGTCATTGGAGGTGA
EMX1a_20mer_forward	ACCGGTCACCTCCAATGACTAGGG
EMX1a_20mer_reverse	AAACCCCTAGTCATTGGAGGTGAC
EMX1a_21mer_forward	ACCGTGTCACCTCCAATGACTAGGG
EMX1a_21mer_reverse	AAACCCCTAGTCATTGGAGGTGACA
EMX1a_22mer_forward	ACCGATGTCACCTCCAATGACTAGGG
EMX1a_22mer_reverse	AAACCCCTAGTCATTGGAGGTGACAT
EMX1a_23mer_forward	ACCGGATGTCACCTCCAATGACTAGGG
EMX1a_23mer_reverse	AAACCCCTAGTCATTGGAGGTGACATC
EMX1a_24mer_forward	ACCGCGATGTCACCTCCAATGACTAGGG
EMX1a_24mer_reverse	AAACCCCTAGTCATTGGAGGTGACATCG
EMX1a_25mer_forward	ACCGTCGATGTCACCTCCAATGACTAGGG
EMX1a_25mer_reverse	AAACCCCTAGTCATTGGAGGTGACATCGA
EMX1a_26mer_forward	ACCGATCGATGTCACCTCCAATGACTAGGG
EMX1a_26mer_reverse	AAACCCCTAGTCATTGGAGGTGACATCGAT
EMX1a_27mer_forward	ACCGCATCGATGTCACCTCCAATGACTAGGG
EMX1a_27mer_reverse	AAACCCCTAGTCATTGGAGGTGACATCGATG
EMX1a_28mer_forward	ACCGACATCGATGTCACCTCCAATGACTAGGG
EMX1a_28mer_reverse	AAACCCCTAGTCATTGGAGGTGACATCGATGT
EMX1a_29mer_forward	ACCGGACATCGATGTCACCTCCAATGACTAGGG
EMX1a_29mer_reverse	AAACCCCTAGTCATTGGAGGTGACATCGATGTC
EMX1a_30mer_forward	ACCGGGACATCGATGTCACCTCCAATGACTAGGG
EMX1a_30mer_reverse	AAACCCCTAGTCATTGGAGGTGACATCGATGTCC
CD34_18mer_forward	ACCGAGGAGAAGATGATGTATA
CD34_18mer_reverse	AAACTATACATCATCTTCTCCT
CD34_19mer_forward	ACCGTAGGAGAAGATGATGTATA
CD34_19mer_reverse	AAACTATACATCATCTTCTCCTA
CD34_20mer_forward	ACCGATAGGAGAAGATGATGTATA
CD34_20mer_reverse	AAACTATACATCATCTTCTCCTAT
CD34_21mer_forward	ACCGGATAGGAGAAGATGATGTATA
CD34_21mer_reverse	AAACTATACATCATCTTCTCCTATC
CD34_22mer_forward	ACCGGGATAGGAGAAGATGATGTATA
CD34_22mer_reverse	AAACTATACATCATCTTCTCCTATCC
CD34_23mer_forward	ACCGAGGATAGGAGAAGATGATGTATA
CD34_23mer_reverse	AAACTATACATCATCTTCTCCTATCCT
CD34_24mer_forward	ACCGTAGGATAGGAGAAGATGATGTATA
CD34_24mer_reverse	AAACTATACATCATCTTCTCCTATCCTA
CD34_25mer_forward	ACCGTTAGGATAGGAGAAGATGATGTATA
CD34_25mer_reverse	AAACTATACATCATCTTCTCCTATCCTAA
CD34_26mer_forward	ACCGCTTAGGATAGGAGAAGATGATGTATA
CD34_26mer_reverse	AAACTATACATCATCTTCTCCTATCCTAAG
CD34_27mer_forward	ACCGACTTAGGATAGGAGAAGATGATGTATA
CD34_27mer_reverse	AAACTATACATCATCTTCTCCTATCCTAAGT
CD34_28mer_forward	ACCGCACTTAGGATAGGAGAAGATGATGTATA
CD34_28mer_reverse	AAACTATACATCATCTTCTCCTATCCTAAGTG
CD34_29mer_forward	ACCGTCACTTAGGATAGGAGAAGATGATGTATA
CD34_29mer_reverse	AAACTATACATCATCTTCTCCTATCCTAAGTGA
CD34_30mer_forward	ACCGGTCACTTAGGATAGGAGAAGATGATGTATA
CD34_30mer_reverse	AAACTATACATCATCTTCTCCTATCCTAAGTGAC
EMX1a_1MM_forward	ACCGGATGTCACCTCCAATGACTAGGC
EMX1a_1MM_reverse	AAACGCCTAGTCATTGGAGGTGACATC
EMX1a_2MM_forward	ACCGGATGTCACCTCCAATGACTAGCG
EMX1a_2MM_reverse	AAACCGCTAGTCATTGGAGGTGACATC
EMX1a_3MM_forward	ACCGGATGTCACCTCCAATGACTACGG
EMX1a_3MM_reverse	AAACCCGTAGTCATTGGAGGTGACATC
EMX1a_4MM_forward	ACCGGATGTCACCTCCAATGACTTGGG
EMX1a_4MM_reverse	AAACCCCAAGTCATTGGAGGTGACATC
EMX1a_5MM_forward	ACCGGATGTCACCTCCAATGACAAGGG
EMX1a_5MM_reverse	AAACCCCTTGTCATTGGAGGTGACATC
EMX1a_6MM_forward	ACCGGATGTCACCTCCAATGAGTAGGG
EMX1a_6MM_reverse	AAACCCCTACTCATTGGAGGTGACATC
EMX1a_7MM_forward	ACCGGATGTCACCTCCAATGTCTAGGG
EMX1a_7MM_reverse	AAACCCCTAGACATTGGAGGTGACATC
EMX1a_8MM_forward	ACCGGATGTCACCTCCAATCACTAGGG
EMX1a_8MM_reverse	AAACCCCTAGTGATTGGAGGTGACATC
EMX1a_9MM_forward	ACCGGATGTCACCTCCAAAGACTAGGG
EMX1a_9MM_reverse	AAACCCCTAGTCTTTGGAGGTGACATC
EMX1a_10MM_forward	ACCGGATGTCACCTCCATTGACTAGGG
EMX1a_10MM_reverse	AAACCCCTAGTCAATGGAGGTGACATC
EMX1a_11MM_forward	ACCGGATGTCACCTCCTATGACTAGGG
EMX1a_11MM_reverse	AAACCCCTAGTCATAGGAGGTGACATC
EMX1a_12MM_forward	ACCGGATGTCACCTCGAATGACTAGGG
EMX1a_12MM_reverse	AAACCCCTAGTCATTCGAGGTGACATC
EMX1a_13MM_forward	ACCGGATGTCACCTGCAATGACTAGGG
EMX1a_13MM_reverse	AAACCCCTAGTCATTGCAGGTGACATC
EMX1a_14MM_forward	ACCGGATGTCACCACCAATGACTAGGG
EMX1a_14MM_reverse	AAACCCCTAGTCATTGGTGGTGACATC
EMX1a_15MM_forward	ACCGGATGTCACGTCCAATGACTAGGG
EMX1a_15MM_reverse	AAACCCCTAGTCATTGGACGTGACATC
EMX1a_16MM_forward	ACCGGATGTCAGCTCCAATGACTAGGG
EMX1a_16MM_reverse	AAACCCCTAGTCATTGGAGCTGACATC
EMX1a_17MM_forward	ACCGGATGTCTCCTCCAATGACTAGGG
EMX1a_17MM_reverse	AAACCCCTAGTCATTGGAGGAGACATC
EMX1a_18MM_forward	ACCGGATGTGACCTCCAATGACTAGGG
EMX1a_18MM_reverse	AAACCCCTAGTCATTGGAGGTCACATC
EMX1a_19MM_forward	ACCGGATGACACCTCCAATGACTAGGG
EMX1a_19MM_reverse	AAACCCCTAGTCATTGGAGGTGTCATC
EMX1a_20MM_forward	ACCGGATCTCACCTCCAATGACTAGGG
EMX1a_20MM_reverse	AAACCCCTAGTCATTGGAGGTGAGATC
EMX1a_21MM_forward	ACCGGAAGTCACCTCCAATGACTAGGG
EMX1a_21MM_reverse	AAACCCCTAGTCATTGGAGGTGACTTC
EMX1a_22MM_forward	ACCGGTTGTCACCTCCAATGACTAGGG
EMX1a_22MM_reverse	AAACCCCTAGTCATTGGAGGTGACAAC
EMX1a_23MM_forward	ACCGCATGTCACCTCCAATGACTAGGG
EMX1a_23MM_reverse	AAACCCCTAGTCATTGGAGGTGACATG
APOE_sgRNA_forward	ACCGGCGCGGACATGGAGGACGTGTG
APOE_sgRNA_reverse	AAACCACACGTCCTCCATGTCCGCGC
CFTR_sgRNA_forward	ACCGCCATTAAAGAAAATATCATCTT
CFTR_sgRNA_reverse	AAACAAGATGATATTTTCTTTAATGG
PLN_sgRNA_forward	ACCGGCTCTTCTTATAGCTGAGCGAGTG
PLN_sgRNA_reverse	AAACCACTCGCTCAGCTATAAGAAGAGC
SERPINA1_1_sgRNA_forward	ACCGGCTTCAGTCCCTTTCTCGTCGA
SERPINA1_1_sgRNA_reverse	AAACTCGACGAGAAAGGGACTGAAGC
SERPINA1_2_sgRNA_forward	ACCGGCTGTGCTGACCATCGACGAGAA
SERPINA1_2_sgRNA_reverse	AAACTTCTCGTCGATGGTCAGCACAGC
Red: Overhangs for cloning
Blue: mismatch positions
Knock-in oligonucleotide sequences
CD34_blunt_forward	G*T*TTAATTGAGTTGTCTAGAGTTAATAACGGT*A*T
CD34_blunt_reverse	A*T*ACCGTTATTAACTCTAGACAACTCAATTAA*A*C
CD34_3'-3nt overhang_forward	G*T*TTAATTGAGTTGTTCGAAGTTAATAACGGTATac*a*t
CD34_3'-3nt overhang_reverse	A*T*ACCGTTATTAACTTCGAACAACTCAATTAAACat*g*t
CD34_5'-3nt overhang_forward	A*c*aGTTTAATTGAGTTGCTCGAGGTTAATAACGGT*A*T
CD34_5'-3nt overhang_reverse	T*g*tATACCGTTATTAACCTCGAGCAACTCAATTAA*A*C
STAT1_blunt_forward	G*T*TTAATTGAGTTGTCTAGAGTTAATAACGGT*A*T
STAT1_blunt_reverse	A*T*ACCGTTATTAACTCTAGACAACTCAATTAA*A*C
STAT1_3'-3nt overhang_forward	G*T*TTAATTGAGTTGTTCGAAGTTAATAACGGTATtt*g*g
STAT1_3'-3nt overhang_reverse	A*T*ACCGTTATTAACTTCGAACAACTCAATTAAACcc*a*a
STAT1_5'-3nt overhang_forward	T*g*gGTTTAATTGAGTTGCTCGAGGTTAATAACGGT*A*T
STAT1_5'-3nt overhang_reverse	C*c*aATACCGTTATTAACCTCGAGCAACTCAATTAA*A*C
HDR oligonucleotide sequences
PLN_template	G*T*CCTGCTGGTATCATGGAGAAAGTCCAATACCTCACTCGCTCAGCTATAAGAGCCTCAACCATTGAAATGCCTCAACAAGCACGTCAAAAGCTACAG*A*A
APOE_template	C*T*GGCCGAGCATGGCCTGCACCTCGCCGCGGTACTGCACCAGGCGGCCGCGCACGTCCTCCATGTCCGCGCCCAGCCGGGCCTGCGCCGCCTGCAGCTC*C*T
SERPINA1_1_template	T*C*TGCTTCTCTCCCCTCCAGGCCGTGCATAAGGCTGTGCTGACCATCGACAAGAAAGGGACTGAAGCTGCTGGGGCCATGTTTTTAGAGGCCATACCCATG*T*C
SERPINA1_2_template	G*A*CATGGGTATGGCCTCTAAAAACATGGCCCCAGCAGCTTCAGTCCCTTTCTTGTCGATGGTCAGCACAGCCTTATGCACGGCCTGGAGGGGAGAGAAGCA*G*A
CFTR_template	G*G*CATGCTTTGATGACGCTTCTGTATCTATATTCATCATAGGAAACACCAATGATATTTTCTTTAATGGTGCCAGGCATAATCCAGGAAAACTGAGAA*C*A
Red: sequence barcodes
Blue: complementary overhangs to the target site
Deep sequencing primers		Annealing temperature
AAVS1_NGS_forward	TCGTCGGCAGCGTCAGATGTGTATAAGAGACAGcccctatgtccacttcagga	65 °C
AAVS1_NGS_reverse	GTCTCGTGGGCTCGGAGATGTGTATAAGAGACAGacaggaggtgggggttagac
CD34_NGS_forward	TCGTCGGCAGCGTCAGATGTGTATAAGAGACAGCCAGCCAACGTTTCAACTCC	60 °C
CD34_NGS_reverse	GTCTCGTGGGCTCGGAGATGTGTATAAGAGACAGTGAGGGGCAATCTGCCATTT
STAT1_NGS_forward	TCGTCGGCAGCGTCAGATGTGTATAAGAGACAGGGCATTCTCTGAAGAGTGGGTT	60 °C
STAT1_NGS_reverse	GTCTCGTGGGCTCGGAGATGTGTATAAGAGACAGTTCCTACGTCAAGCAGTTCCC
EMX1a_NGS_forward	TCGTCGGCAGCGTCAGATGTGTATAAGAGACAG AAGAAGGGCTCCCATCACAT	67 °C
EMX1a_NGS_reverse	GTCTCGTGGGCTCGGAGATGTGTATAAGAGACAG AGTGGCCAGAGTCCAGCTT
HBEGF_NGS_forward	TCGTCGGCAGCGTCAGATGTGTATAAGAGACAGCTTTGGCCACGTTGTGAGAGA	60 °C
HBEGF_NGS_reverse	GTCTCGTGGGCTCGGAGATGTGTATAAGAGACAGGGATGTTTGCAGCCTGACG
HEK4_NGS_forward	TCGTCGGCAGCGTCAGATGTGTATAAGAGACAGGGAAGGAAGGGAGGAAGGG	65 °C
HEK4_NGS_reverse	GTCTCGTGGGCTCGGAGATGTGTATAAGAGACAGCCTTTCAACCCGAACGGAGA
HEK3_NGS_forward	TCGTCGGCAGCGTCAGATGTGTATAAGAGACAGCCATGCAATTAGTCTATTTCTGCTGCA	65 °C
HEK3_NGS_reverse	GTCTCGTGGGCTCGGAGATGTGTATAAGAGACAGCAGCCCAGCCAAACTTGTCAACCAGTA
FANCF_NGS_forward	TCGTCGGCAGCGTCAGATGTGTATAAGAGACAGAGAGTCAAGGAACACGGATAAAG	65 °C
FANCF_NGS_reverse	GTCTCGTGGGCTCGGAGATGTGTATAAGAGACAGTAGCGCGCCCACTGCAAG
EMX1_NGS_forward	TCGTCGGCAGCGTCAGATGTGTATAAGAGACAGCCCAGGTGAAGGTGTGGTTC	65 °C
EMX1_NGS_reverse	GTCTCGTGGGCTCGGAGATGTGTATAAGAGACAGTGCCCACCCTAGTCATTGGA
gMH_mPcsk9_NGS_forward	TCGTCGGCAGCGTCAGATGTGTATAAGAGACAGCTGTAGGCCCTGAAGTTGCCCC	70 °C
gMH_mPcsk9_NGS_reverse	GTCTCGTGGGCTCGGAGATGTGTATAAGAGACAGAGTGCAGACTCTGGAGCCCTGA
gMH_hPCSK9_KI_NGS_forward	TCGTCGGCAGCGTCAGATGTGTATAAGAGACAGCCTGCAGGCCCAGGCTGC	70 °C
gMH_hPCSK9_KI_NGS_reverse	GTCTCGTGGGCTCGGAGATGTGTATAAGAGACAGTCCGCCCGGTACCGTGGA
APOE_NGS_forward	TCGTCGGCAGCGTCAGATGTGTATAAGAGACAGGCCTACAAATCGGAACTGGA	64 °C
APOE_NGS_reverse	GTCTCGTGGGCTCGGAGATGTGTATAAGAGACAGCAGCTCCTCGGTGCTCTG
CFTR_NGS_forward	TCGTCGGCAGCGTCAGATGTGTATAAGAGACAGTGATTATGGGAGAACTGGAGCC	64 °C
CFTR_NGS_reverse	GTCTCGTGGGCTCGGAGATGTGTATAAGAGACAGAATTTGGGTAGTGTGAAGGGTTCAT
PLN_NGS_forward	TCGTCGGCAGCGTCAGATGTGTATAAGAGACAGGACTTCCTGTCCTGCTGGTAT	64 °C
PLN_NGS_reverse	GTCTCGTGGGCTCGGAGATGTGTATAAGAGACAGTAGAGGTTGTAGCAGAACTTCAGAG
SERPINA1_1_NGS_forward	TCGTCGGCAGCGTCAGATGTGTATAAGAGACAGTGTCTCTGCTTCTCTCCCCT	64 °C
SERPINA1_1_NGS_reverse	GTCTCGTGGGCTCGGAGATGTGTATAAGAGACAGTTTGGGTGGGATTCACCACTT
Off-target deep sequencing primers
HEK3_NGS_OT1_forward	TCGTCGGCAGCGTCAGATGTGTATAAGAGACAGGGAGAAGCATGAACCAGTCAAAAAGTT	65 °C
HEK3_NGS_OT1_reverse	GTCTCGTGGGCTCGGAGATGTGTATAAGAGACAGCGTGGAGCCACTGATGCTCATGTCATC
HEK3_NGS_OT2_forward	TCGTCGGCAGCGTCAGATGTGTATAAGAGACAGGAGACTTAGTGAGACTTGAAACCTATC	65 °C
HEK3_NGS_OT2_reverse	GTCTCGTGGGCTCGGAGATGTGTATAAGAGACAGTGGGAGAGTTAACCTGGGTTCAGTAGA
HEK3_NGS_OT3_forward	TCGTCGGCAGCGTCAGATGTGTATAAGAGACAGATTCCTGGTCCAAAGGCCCAAGAACCT	65 °C
HEK3_NGS_OT3_reverse	GTCTCGTGGGCTCGGAGATGTGTATAAGAGACAGCAGCCGGCGATGAGTAAGAGTGATGTG
HEK3_NGS_OT4_forward	TCGTCGGCAGCGTCAGATGTGTATAAGAGACAGCTCATCTTAATCTGCTCAGCCAGAATT	65 °C
HEK3_NGS_OT4_reverse	GTCTCGTGGGCTCGGAGATGTGTATAAGAGACAGACAAAAGCTATGATGTGATGTGACTGG
HEK4_NGS_OT1_forward	TCGTCGGCAGCGTCAGATGTGTATAAGAGACAGCTGGGGCTGAAGATCCCTAG	65 °C
HEK4_NGS_OT1_reverse	GTCTCGTGGGCTCGGAGATGTGTATAAGAGACAGCATTCCGGATGATTCTCCTACT
HEK4_NGS_OT2_forward	TCGTCGGCAGCGTCAGATGTGTATAAGAGACAGGCTTGGGTTGCTTTGGCAATG	65 °C
HEK4_NGS_OT2_reverse	GTCTCGTGGGCTCGGAGATGTGTATAAGAGACAGTGAGAGCAAGGGAGCCGAAG
HEK4_NGS_OT3_forward	TCGTCGGCAGCGTCAGATGTGTATAAGAGACAGGTGAGCTCATTTCCACCAGAACTCAGC	65 °C
HEK4_NGS_OT3_reverse	GTCTCGTGGGCTCGGAGATGTGTATAAGAGACAGGCAGAGTAGATAAGGACAGATGGGAAA
FANCF_NGS_OT1_forward	TCGTCGGCAGCGTCAGATGTGTATAAGAGACAGCACTGGAGTTGTTTACTAACCTG	65 °C
FANCF_NGS_OT1_reverse	GTCTCGTGGGCTCGGAGATGTGTATAAGAGACAGTGGCGTCTTAGTCGCCTTAG
FANCF_NGS_OT2_forward	TCGTCGGCAGCGTCAGATGTGTATAAGAGACAGCAATGAACGTCAGGAATTTCCAG	65 °C
FANCF_NGS_OT2_reverse	GTCTCGTGGGCTCGGAGATGTGTATAAGAGACAGCTCACGCCCGCCCTCCTTGC
FANCF_NGS_OT3_forward	TCGTCGGCAGCGTCAGATGTGTATAAGAGACAGAGAGGACAGTGACCCAGGTCCAG	65 °C	x
FANCF_NGS_OT3_reverse	GTCTCGTGGGCTCGGAGATGTGTATAAGAGACAGATACAGCCCTGAAGACCTTGAG
FANCF_NGS_OT4_forward	TCGTCGGCAGCGTCAGATGTGTATAAGAGACAGCAGGCCCACAGGTCCTTC	65 °C
FANCF_NGS_OT4_reverse	GTCTCGTGGGCTCGGAGATGTGTATAAGAGACAGACGAAGACACAGAAATCACAAAC
EMX1_NGS_OT1_forward	TCGTCGGCAGCGTCAGATGTGTATAAGAGACAGACAGAGAAACATTTACCATAGAC	65 °C
EMX1_NGS_OT1_reverse	GTCTCGTGGGCTCGGAGATGTGTATAAGAGACAGAAGAAATGCCCAATCATTGATG
EMX1_NGS_OT2_forward	TCGTCGGCAGCGTCAGATGTGTATAAGAGACAGCTTATGTTTCAGTAGCCTCTTTC	65 °C
EMX1_NGS_OT2_reverse	GTCTCGTGGGCTCGGAGATGTGTATAAGAGACAGCAGTGTTGGCTTTCACAAGGATG
EMX1_NGS_OT3_forward	TCGTCGGCAGCGTCAGATGTGTATAAGAGACAGGTGGGAGAGAGACCCCTTC	65 °C
EMX1_NGS_OT3_reverse	GTCTCGTGGGCTCGGAGATGTGTATAAGAGACAGCCCTCAGCCACTTTATTTCATC
Green: Sequencing adapters
CHANGE-seq sgRNAs		Comment
HEKs4_SpCas9	GGCACUGCGGCUGGAGGUGGGUUUUAGAGCUAGAAAUAGCAAGUUAAAAUAAGGCUAGUCCGUUAUCAACUUGAAAAAGUGGCACCGAGUCGGUGCUUUU	All guide RNAs carry three PS and 2'-OMe modified nucleotides at both 3' and 5' ends
HEKs4_SpOTON_V2	GUGGCACUGCGGCUGGAGGUGGGUUUCAGUUAUUCGUGAAAACGAAUGAAGUCACUCUUAAAGUGAGCUGAAAUCACUAAAAAUUAAGAUUGAACCCGGCUACUGACUCUGUCAUCCGGGUUUACUUAUUU
ddPCR probes and primers		Annealing temperature
PCSK9_human_fwprimer	ctggttctgtaggccctgaa	62 °C
PCSK9_human_probe	agcctggtggaggtgtatct
PCSK9_human_revprimer	cggtggtcactctgtatgct
PCSK9_mouse_fwprimer	ccccagccagagagaaatga	62 °C
PCSK9_mouse_probe	ccccaggaggaagactttgt
PCSK9_mouse_revprimer	cggtggtcactctgtatgct
HIST1H2BC-HBEGF_fwprimer	CTGGCCACAGCTCTTTTAGT	61 °C
HIST1H2BC-HBEGF_probe	AGGAGAGAGGCTAAGGAACC
HIST1H2BC-HBEGF_revprimer	TGGGTAGGTGTGTGGGTGGAGGGGC
PCSK9-HBEGF_fwprimer	TCGACTACATCGAGGAGGAC	63.2 °C
PCSK9-HBEGF_probe	AGGCACAGTGGCAACATTAT
PCSK9-HBEGF_revprimer	ACGGCTGCCTTGGCAACCCCTCA
