# Supplementary material for: A Type II-B Cas9 nuclease with minimized off-targets and reduced chromosomal translocations in vivo
Source: Nat Commun. 2023 Sep 6;14:5474. doi: 10.1038/s41467-023-41240-7 (PMC10482872; doi:10.1038/s41467-023-41240-7)
Supplement: Supplementary file 7 — Supplementary Data 3 [file 41467_2023_41240_MOESM7_ESM.xlsx]

## Sheet: Sheet1
Sequences for generation of plasmid library
Randomized PAM library_primer1	TAATACGACTCACTATAGGGCTCGAGGGTACCCAACCTCCCCTTCTACGAGCGGCTCGGCTTCACCGTCACCGTGCATGACCGGTGCATAAGGGATGTGTCTAGGA
Randomized PAM library_primer2	TAGAAGGCACAGTCGAGGTCTAGACGCATGTTAGAAGACTTCCTCTGCCCTCTCCGCTGCCAGATCTANNNNTCCTAGACACATCCCTTATGCACCGG
NNNN or NNN: randomized PAM sequence
Blue: target sequence (NFX.1)
Cas9 Sequences
MH0245 Cas9 sequence	GCCACCATGAAACGGACAGCCGACGGAAGCGAGTTCGAGTCACCAAAGAAGAAGCGGAAAGTCACCGGTACCGTCAAGAGCACACTGGCCGTGGATATGGGGGGCAGATACACTGGCATTTTCAGCTACACTACAGATTCAGGATTCCCTAAGGCTAAGGAGGCCAGAGCCTACGTGCTGAACATGCCCGACAATGATGCCCTGACCTATAGCATGGCCGCAAGGACCCAGACAAGGCACCGCATCCGGTCCCAGCAGCGGTTCGTGCTGGCCCGGAGACTGACATACATCCTGATCGAGGGCAAGCTGAAGAGAAAGCTGTCCCCAAGGGAGAAGGAGGCCATCAGCTCCCTGCTGAGGCGCCGGGGATATTCCAGGCTGGAGTCTGAGCTGGACCTG…
SpCas9 Cas9 sequence	GCCACCATGAAACGGACAGCCGACGGAAGCGAGTTCGAGTCACCAAAGAAGAAGCGGAAAGTCACCGGTGACAAGAAATACTCAATCGGGCTGGACATCGGAACTAACTCAGTGGGGTGGGCAGTCATTACTGACGAGTACAAAGTGCCAAGCAAGAAATTTAAGGTCCTGGGCAACACCGATAGGCACTCCATCAAGAAAAATCTGATTGGGGCCCTGCTGTTCGACTCTGGAGAGACAGCTGAAGCAACTAGACTGAAAAGGACTGCTAGAAGGCGCTATACCCGGCGAAAGAATCGCATCTGCTACCTGCAGGAGATTTTCTCTAACGAAATGGCCAAGGTGGACGATAGTTTCTTTCATCGGCTGGAGGAATCATTCCTGGTCGAGGAAGATAAG…
FnCas9 sequence	GCCACCATGAAACGGACAGCCGACGGAAGCGAGTTCGAGTCACCAAAGAAGAAGCGGAAAGTCACCGGTAACTTCAAGATCCTGCCGATCGCCATCGACCTGGGCGTGAAGAATACCGGCGTGTTCAGCGCCTTCTACCAGAAGGGCACCAGCCTGGAACGGCTGGACAACAAGAACGGCAAGGTGTACGAGCTGAGCAAGGACAGCTACACCCTGCTGATGAACAACCGGACCGCCAGACGGCACCAGAGAAGAGGCATCGACAGAAAGCAGCTGGTCAAGCGGCTGTTCAAGCTGATCTGGACCGAGCAGCTGAACCTGGAATGGGACAAAGACACCCAGCAGGCCATCAGCTTTCTGTTCAACAGACGGGGCTTCAGCTTCATCACCGACGGCTAC…
Red: Kozak sequence
Blue: bpNLS
Orange: restriction sites
Purple: Cas9 CDS
Black: 1X SV40 NLS
Dark blue: 3XFLAG
Grey: T2A-APGS
Green: GFP CDS
Protein Sequences
MH0245 Cas9	MKHNHNHNHNHNHNENLYFQMTVKSTLAVDMGGRYTGIFSYTTDSGFPKAKEARAYVLNMPDNDALTYSMAARTQTRHRIRSQQRFVLARRLTYILIEGKLKRKLSPREKEAISSLLRRRGYSRLESELDLSVLQGVESGFFKCFLPNFDEDENLLTQWTSLTDGYLQNNSDSRRQIQIFLESSKDSKEFLTVVKSQHQDTKEYKNALKVMRDDAESMIEQSMFGHKHRRLYLEAIAQDIPRDSRLKPIIEAFSGVEKFHHFIGNLSNLQLRALRWYFNDPSMKNNVFDKERLKSVLVRAYQFFHYPKDLTQQRAEVLNAYEGATDILETLQTLNPELTIPPYEDQNNRRPPLDQTLWLSPRLLDQRYGDTWEIWVQNLLRSPLSKGIDENLDTILITT…
SpCas9	MKHNHNHNHNHNHNENLYFQSDKKYSIGLDIGTNSVGWAVITDEYKVPSKKFKVLGNTDRHSIKKNLIGALLFDSGETAEATRLKRTARRRYTRRKNRICYLQEIFSNEMAKVDDSFFHRLEESFLVEEDKKHERHPIFGNIVDEVAYHEKYPTIYHLRKKLVDSTDKADLRLIYLALAHMIKFRGHFLIEGDLNPDNSDVDKLFIQLVQTYNQLFEENPINASGVDAKAILSARLSKSRRLENLIAQLPGEKKNGLFGNLIALSLGLTPNFKSNFDLAEDAKLQLSKDTYDDDLDNLLAQIGDQYADLFLAAKNLSDAILLSDILRVNTEITKAPLSASMIKRYDEHHQDLTLLKALVRQQLPEKYKEIFFDQSKNGYAGYIDGGASQEEFYKFIKPI…
FnCas9	MKHNHNHNHNHNHNENLYFQMNFKILPIAIDLGVKNTGVFSAFYQKGTSLERLDNKNGKVYELSKDSYTLLMNNRTARRHQRRGIDRKQLVKRLFKLIWTEQLNLEWDKDTQQAISFLFNRRGFSFITDGYSPEYLNIVPEQVKAILMDIFDDYNGEDDLDSYLKLATEQESKISEIYNKLMQKILEFKLMKLCTDIKDDKVSTKTLKEITSYEFELLADYLANYSESLKTQKFSYTDKQGNLKELSYYHHDKYNIQEFLKRHATINDRILDTLLTDDLDIWNFNFEKFDFDKNEEKLQNQEDKDHIQAHLHHFVFAVNKIKSEMASGGRHRSQYFQEITNVLDENNHQEGYLKNFCENLHNKKYSNLSVKNLVNLIGNLSNLELKPLRKYFNDKIHAK…
Red: Purification tag
Purple: protein sequence
Orange: TEV cleavage
Black: NLS
