# Supplementary material for: A Type II-B Cas9 nuclease with minimized off-targets and reduced chromosomal translocations in vivo
Source: Nat Commun. 2023 Sep 6;14:5474. doi: 10.1038/s41467-023-41240-7 (PMC10482872; doi:10.1038/s41467-023-41240-7)
Supplement: Supplementary file 8 — Supplementary Data 4 [file 41467_2023_41240_MOESM8_ESM.xlsx]

## Sheet: Sheet1
CRISPResso2 parameters
Target_name	spacer sequence	Reference sequence
CD34	ATAGGAGAAGATGATGTATA	TGAGGGGCAATCTGCCATTTTTGGCCCAATTCACCCACCTTGATGTCACTTAGGATAGGAGAAGATGATGTATAGGGTTTAGTGGGAGATGTTGCAAGGCTAGTGCTAGTGGTTGAAAGGTCTGAAACATTTCCAGGTGACAGGCTAGGCTTCAAGGTTGTCTCTGGAGTTGAAACGTTGGCTGG
STAT1	GAATGAGGGTCCTTTGGGAA	GGCATTCTCTGAAGAGTGGGTTTCACAAGTGAAAAACATCCAGATACACCCAAAGTATCAGGACGAGAATGAGGGTCCTTTGGGAAAGGAGAAGTTAAGCAACATCTAGCAAATGTTATGCATAAAGTCAGTGCCCAACTGTTATAGGTTGTTGGATAAATCAGTGGTTATTTAGGGAACTGCTTGACGTAGGAA
EMX1a	GTCACCTCCAATGACTAGGG	AAGAAGGGCTCCCATCACATCAACCGGTGGCGCATTGCCACGAAGCAGGCCAATGGGGAGGACATCGATGTCACCTCCAATGACTAGGGTGGGCAACCACAAACCCACGAGGGCAGAGTGCTGCTTGCTGCTGGCCAGGCCCCTGCGTGGGCCCAAGCTGGACTCTGGCCACT
AAVS1	GGGGCCACTAGGGACAGGAT	CCCCTATGTCCACTTCAGGACAGCATGTTTGCTGCCTCCAGGGATCCTGTGTCCCCGAGCTGGGACCACCTTATATTCCCAGGGCCGGTTAATGTGGCTCTGGTTCTGGGTACTTTTATCTGTCCCCTCCACCCCACAGTGGGGCCACTAGGGACAGGATTGGTGACAGAAAAGCCCCATCCTTAGGCCTCCTCCTTCCTAGTCTCCTGATATTGGGTCTAACCCCCACCTCCTGT
HBEGF	GGGTGATGTTGCCTGACCGG	GGATGTTTGCAGCCTGACGCAGGGTGTTGGCCTCAGGCACAGTGGCAACATTATGCCTGCCAGAGAGCATGGCAGTGCTGTCATCCCTGAGGGGTTGCCAAGGCAGCCGTTTGCTGGGTTTGGCTTAGGAGAGAGGCTAAGGAACCCACAGCCCCTCCACCCACACACCTACCCAGGGAAGGGGTGATGTTGCCTGACCGGGGGCTGATGCCTAATGGGTCAGGTTCCATTTCCTGTGAACCCTGCACAAAGGAATTGTTCTCTCACAACGTGGCCAAAG
EMX1b-ON	GAGTCCGAGCAGAAGAAGAA	CCCAGGTGAAGGTGTGGTTCCAGAACCGGAGGACAAAGTACAAACGGCAGAAGCTGGAGGAGGAAGGGCCTGAGTCCGAGCAGAAGAAGAAGGGCTCCCATCACATCAACCGGTGGCGCATTGCCACGAAGCAGGCCAATGGGGAGGACATCGATGTCACCTCCAATGACTAGGGTGGGCA
EMX1b-OT1	GAGTTAGAGCAGAAGAAGAA	CTCAAAGAAATGCCCAATCATTGATGCTTTTATACCATCTTGGGGTTACAGAAAGAATAGGGGCTTATGGCATGGCAAGACAGATTGTCAGAGTTAGAGCAGAAGAAGAAAGGCATGGAGTAAAGGCAATCTTGTGCAGATGTACAGGTAGCAGCCCTCAGAAAAAATAGGTGATAGTCTATGGTAAATGTTTCTCTGTCAG
EMX1b-OT2	GAGTCTAAGCAGAAGAAGAA	GGTAACTTATGTTTCAGTAGCCTCTTTCTCAATGTGCTTCAACCCATCACGGCCTTTGCAAATAGAGCCCTTTATTCATAGTAGACAAGAGTCTAAGCAGAAGAAGAAGAGAGCCACTACCCAACCATCTACTCTTCTAATGGTGTTTTCCTACAAAGGCCAAGTCATGAGACTGCATCCTTGTGAAAGCCAACACTG
EMX1b-OT3	GAGGCCGAGCAGAAGAAAGA	CGGGTGGGAGAGAGACCCCTTCTTCTGCAAATGAGGAGGCCGAGCAGAAGAAAGACGGCGACAGATGTTGGGGGGAGGGGACGGTTTGTGAGGGATAGGGAGAGAAAGTCTAAGTGAGAGCAGGACGAGGAGGGGAGGGTGGTTGGGGAAGGGGATGAAATAAAGTGGCTGAGGG
FANCF-ON	GGAATCCCTTCTGCAGCACC	AGAGTCAAGGAACACGGATAAAGACGCTGGGAGATTGACATGCATTTCGACCAATAGCATTGCAGAGAGGCGTATCATTTCGCGGATGTTCCAATCAGTACGCAGAGAGTCGCCGTCTCCAAGGTGAAAGCGGAAGTAGGGCCTTCGCGCACCTCATGGAATCCCTTCTGCAGCACCTGGATCGCTTTTCCGAGCTTCTGGCGGTCTCAAGCACTACCTACGTCAGCACCTGGGACCCCGCCACCGTGCGCCGGGCCTTGCAGTGGGCGCGCTA
FANCF-OT1	GGAACCCCGTCTGCAGCACC	CACTGGAGTTGTTTACTAACCTGAAGATCACAATAAATAAAACAGTTGGTGTCAATACAACTCCCCTTATTTTCTCTCAAGTCACCTGGATCGTCCTGACCCCGGGAACCCCGTCTGCAGCACCAGGCCCCCTCCGTGGAGAAAAGATGGAGCCGGATTAAGCACCCAGTGCTAAGGCGACTAAGACGCCA
FANCF-OT2	GGATTGCCATCCGCAGCACC	CAATGAACGTCAGGAATTTCCAGCTCCCTCCGTAGGTCTGGTGTGAGGGCATTTCGATGGCCTTGTAGTTACACAGGATAGAGCAGTAAGACAGCAGGATTGCCATCCGCAGCACCTGGCAGGGGACAAGCGCCATGTTCGCCAGAGGCCTGGACCGGCTGGGCGGCAAGGAGGGCGGGCGTGAG
FANCF-OT3	GGAGTCCCTCCTACAGCACC	AGGACAGTGACCCAGGTCCAGTGTTTCCCATCCCCAACACAGTGACAGAAGGCAGCCAAGGAATCCTCATTCCTGTCCTGGAACTACAGGAGTCCCTCCTACAGCACCAGGTGTATTCATCTTCTGTTGTTGCTATAACAAAATTACCACAAACTTAGTGGCTTAAGTAACTACACATTTATTATTTTCCAGTTGTGGAGGTCAGAGGTCTCAAACTGGTCTCACTGGGAAAAACTCAAGGTCTTCAGGGCTGTAT
FANCF-OT4	aGAggCCCcTCTGCAGCACC	CAGGCCCACAGGTCCTTCTGGAAGGACTCAGGCAGGAGTTAGGAGGCTCCCGGGGTCAGGCTTCTGGGTCTAGATTTCCAGAGGCCCCTCTGCAGCACCAGGCATTCGCCTCTAGGAGTCATCGCTCTTCAGCGGATCCTGCAGCCCTTGGCGATGCTCAGAGTGAACGCGTTACCCCGCCAGCCCCCCTCTGCCGGCTCCTGCCGGTTTGTGATTTCTGTGTCTTCGT
HEK3-ON	GGCCCAGACTGAGCACGTGA	CCATGCAATTAGTCTATTTCTGCTGCAAGTAAGCATGCATTTGTAGGCTTGATGCTTTTTTTCTGCTTCTCCAGCCCTGGCCTGGGTCAATCCTTGGGGCCCAGACTGAGCACGTGATGGCAGAGGAAAGGAAGCCCTGCTTCCTCCAGAGGGCGTCGCAGGACAGCTTTTCCTAGACAGGGGCTAGTATGTGCAGCTCCTGCACCGGGATACTGGTTGACAAGTTTGGCTGGGCTG
HEK3-OT1	caCCCAGACTGAGCACGTGc	GGAGAAGCATGAACCAGTCAAAAAGTTTAAAGACAAGAGCATTAACTGCACCAGTGGGCAGCTCAGCTCAGACACCAGTAGCGTGGGCACCCAGACTGAGCACGTGCTGGAGCCCAAGAAATGCAGAGACCTGTGCACCTCTGGTCAGGGCAAGTACAGTGACAGGCACACCATGAAGCACTCAGACGATGACTCAGAAATTGTCAGCGACGACATCAGTGACATTTTCCGATTTCTTGATGACATGAGCATCAGTGGCTCCACG
HEK3-OT2	GaCaCAGACcGgGCACGTGA	TGGGAGAGTTAACCTGGGTTCAGTAGACAGGGCCCAGGACCACAGTGAACTAAAGCATAGTTCAGGAGTACACAGAGGTCCAAGGAGGCCTATGCAGGGGACAGAACACTGATGAGTAGCAGATGACACTTGGTGTTGACAGGGAGCAACTTCACAGTCCCAGGCATCAGGACACAGACCGGGCACGTGAGGGAAGCCCAAGGGAGAGGACTGGTGTAATCGAGGCTGACTCCACTTTTAATGTTTGACTGATGATAGGTTTCAAGTCTCACTAAGTCTC
HEK3-OT3	aGCtCAGACTGAGCAaGTGA	CAGCCGGCGATGAGTAAGAGTGATGTGGGAGGTTCCTGAGGATGCGGGTGCTGGGAAGAGGGCTGGCCCAGATTTCCAGGGACTGAGAGGGAACAGAAGGGCTAAGACTAAAAGGAACAGAGGAGTTCATAGTGAGCGGTAAAGAGCTCAGACTGAGCAAGTGAGGGGCTCAGCCTCCCATGGAGGACAGGGGGCTGGGGCCCCTGGCTGATGTCTGGACTGAAGCCCCCACGCCCAGAGGTTCTTGGGCCTTTGGACCAGGAAT
HEK3-OT4	aGaCCAGACTGAGCAaGaGA	ACAAAAGCTATGATGTGATGTGACTGGGCATGGTGTCTCACCCCTGTAATCCTAGCACTTTGGAAGGTCGAAGCGGCAGGATGGCTTCAACCCAGGAGTTCGAGACCAGACTGAGCAAGAGAGGGAGAGTGTCTGTATTAACAACAAACAAACAAACAAAAAACTAAACTAAAAGAAACTGTGGTGTATAATATAAAATTCTGGCTGAGCAGATTAAGATGAG
HEK4-ON	GGCACTGCGGCTGGAGGTGG	GGAAGGAAGGGAGGAAGGGCGAGGCAGAGGGTCCAAAGCAGGATGACAGGCAGGGGCACCGCGGCGCCCCGGTGGCACTGCGGCTGGAGGTGGGGGTTAAAGCGGAGACTCTGGTGCTGTGTGACTACAGTGGGGGCCCTGCCCTCTCTGAGCCCCCGCCTCCAGGCCTGTGTGTGTGTCTCCGTTCGGGTTGAAAGG
HEK4-OT1	TGCACTGCGGCCGGAGGAGG	CTGGGGCTGAAGATCCCTAGGGGGGCTCTGCTGGGCTCACTGCTCTCCAGAGTGGTCCAGCCCGGCTGCAGGGTGCTGCTTCCAGCTTGGTGCACTGCGGCCGGAGGAGGTGGAGGATGGAAAGTAAGATTCAAAGACAGGGAGTGCAAGGGGACAGTGATACTTGAGGACTCCGAGGAGGAAGTAGGAGAATCATCCGGAATG
HEK4-OT2	GGCTCTGCGGCTGGAGGGGG	GCTTGGGTTGCTTTGGCAATGGAGGCATTGGGCAGGGGAAGCCTGTCTTCAGGGCACATGCACGTGCGCAGGGCTCTGCGGCTGGAGGGGGTGGGGTTGCTGTTAGTGACAGGGGCCCCAGCCAGGCAGGTTTCAGGATTGGGGAGCACTTGCTTCGGCTCCCTTGCTCTCA
HEK4_OT3	GGCAtcaCGGCTGGAGGTGG	GTGAGCTCATTTCCACCAGAACTCAGCCCAGGCTGCTGTGGGATGGAATCACCTGCACCCGGATGTTCTTTCTGGGCTGGTACATACAGGCAAGGCATCACGGCTGGAGGTGGAGGGGGCCTAACCCGGGGTTGCCCAGGAAGGGGTTTGCACATGGATTCGGTGTGTTGTGGAGGAACCGAGGGTGGAAACAGCTGGGCCACCCCACACCTAAGCCCGTATTTCCCATCTGTCCTTATCTACTCTGC
Mouse Pcsk9	CAGGTTCCATGGGATGCTCT	CTGTAGGCCCTGAAGTTGCCCCATGTGGAGTACATTGAGGAAGACTCCTTTGTCTTCGCCCAGAGCATCCCATGGAACCTGGAGCGAATTATCCCAGCATGGCACCAGACAGAGGAAGACCGCTCCCCTGGTAAGGTCCCCAGTAAGCCTCCAGCCTCCACTTGCTTTGCTCTGCCCGTCCTCTTCCCAACCCACCTCAGGGCTCCAGAGTCTGCACT
Human Pcsk9	CAGGTTCCACGGGATGCTCT	CCTGCAGGCCCAGGCTGCCCGCCGGGGATACCTCACCAAGATCCTGCATGTCTTCCATGGCCTTCTTCCTGGCTTCCTGGTGAAGATGAGTGGCGACCTGCTGGAGCTGGCCTTGAAGTTGCCCCATGTCGACTACATCGAGGAGGACTCCTCTGTCTTTGCCCAGAGCATCCCGTGGAACCTGGAGCGGATTACCCCTCCACGGTACCGGGCGGA
