# Supplementary material for: A Type II-B Cas9 nuclease with minimized off-targets and reduced chromosomal translocations in vivo
Source: Nat Commun. 2023 Sep 6;14:5474. doi: 10.1038/s41467-023-41240-7 (PMC10482872; doi:10.1038/s41467-023-41240-7)
Supplement: Supplementary file 10 — Supplementary Data 6 [file 41467_2023_41240_MOESM10_ESM.xlsx]

## Sheet: Enrichment probes
Chromosome	Start	Stop	Bait Sequence
transgene	transgene	transgene	GATACCTCACCAAGATCCTGCATGTCTTCCATGGCCTTCTTCCTGGCTTCCTGGTGAAGATGAGTGGCGACCTGCTGGAGCTGGCCTTGAAGTTGCCCCATGTCGACTACATCGAGGAGG
transgene	transgene	transgene	GGCCCAGGCTGCCCGCCGGGGATACCTCACCAAGATCCTGCATGTCTTCCATGGCCTTCTTCCTGGCTTCCTGGTGAAGATGAGTGGCGACCTGCTGGAGCTGGCCTTGAAGTTGCCCCA
transgene	transgene	transgene	GCGGATTACCCCTCCACGGTACCGGGCGGATGAATACCAGCCCCCCGACGGAGGCAGCCTGGTGGAGGTGTATCTCCTAGACACCAGCATACAGAGTGACCACCGGGAAATCGAGGGCAG
transgene	transgene	transgene	ACCGGGCGGATGAATACCAGCCCCCCGACGGAGGCAGCCTGGTGGAGGTGTATCTCCTAGACACCAGCATACAGAGTGACCACCGGGAAATCGAGGGCAGGGTCATGGTCACCGACTTCG
chr16	86149277	86149397	TGTCTGTCTGTCTGTCTGTCTCTCTCCTGTCTCCTTCTTCTCCTTCTCTTTCCTTCCTCCCTTCCTCCCTTCTTTCTTTTTTTGAAGGGAAACAGAATCTTCAGGAAATGAGAGATTGGA
chr18	64585942	64586062	TTGTGATGTAGCTGATTTTTATCATTTTAAAAGGACTTATTAATTTTTATTTTATGTGTATTGGTGTTTACCTGCACGTATGTGTGATGTACCACATGTATGCCTGTTGCCTACTGAGGC
chr16	18132467	18132587	TGGGAATTGGAGTTTCATAGACTACAGTTGGATTTCTTTCCTTTCCTTTTTTATTTTCCTCCTCTTCCTCTTCCTCTTCCTCCTCCTCTTCCTCTTTCTTGATTTTTGAGACAGGGTTTC
chrX	97929815	97929935	CCAAGAATTAATGCAGATGTCCTTAGCTATGACTCATAGCATTGGGGATATGAAGCCTGGAAAGGGTGCCTTCTGTGGCCAATCAAGATCCCAGGTAAAGCAATGGAGACAGTAATCCAC
chr1	32520651	32520771	AGAATAGGGCCGCTTGTGACCCTTGCCACTATCAGCAGGCACCCTTCCTGTTACAACCTGCTCTGGAGGACCTTCGGTCAACTCTAGGGGTTTTGGTTGGTTTGGAGTCTCTCCCTGGGG
chr1	32520671	32520791	CCTTGCCACTATCAGCAGGCACCCTTCCTGTTACAACCTGCTCTGGAGGACCTTCGGTCAACTCTAGGGGTTTTGGTTGGTTTGGAGTCTCTCCCTGGGGTTTCCTTACCTGACCCTTAC
chr1	32520851	32520971	TGCCGGGCACCTTAAATACCATCTTTGTTCCATCCTGGCATTTCCTTTTTGTATCTTGTCCCAAAGCTTCAGAATCTATCTCGATCCTACTTTCATCTTGGTGTTTTCTCTTTTGCCCTT
chr1	32520831	32520951	AGGGGTCATCTTCTGAGCCTTGCCGGGCACCTTAAATACCATCTTTGTTCCATCCTGGCATTTCCTTTTTGTATCTTGTCCCAAAGCTTCAGAATCTATCTCGATCCTACTTTCATCTTG
chr10	112266190	112266310	TCTTCGATTTCTTCATCTTATTTTCTGAGACAGGCTCTTTCCTTGAACCTGGAGCTCACTGCTTGGCTATACTGGATGGTCAATGAGCCACAACGATTGTCTTGTCTCTGCCTGCTTAGC
chr18	64585922	64586042	CCATTCCGTGTTGTAGCTGTTTGTGATGTAGCTGATTTTTATCATTTTAAAAGGACTTATTAATTTTTATTTTATGTGTATTGGTGTTTACCTGCACGTATGTGTGATGTACCACATGTA
chr3	73871201	73871321	GTTATTTCTTTTTATTTACTGTTGGAACATGATCAAAAGACTGACCCATGGTGAACAATGCATTGGGGACCTGTTAGAGAGAATCCAGGAAAAAAGATAGAGGGCCTTTTACTTCTTGTG
chr4	71181838	71181958	ACATGTCTATTTTTTTCAGGCCCCATCCATGATGCCTCAGTCTCCATGAGTTTATATATGCACTGAACTTATTCATTTAGAAGGCCTTGTTTTCTTAGTGTCCTCCATTCCCTCTTTCCA
chr10	112266170	112266290	GAAACTGATGCCATGTATCTTCTTCGATTTCTTCATCTTATTTTCTGAGACAGGCTCTTTCCTTGAACCTGGAGCTCACTGCTTGGCTATACTGGATGGTCAATGAGCCACAACGATTGT
chr3	66104488	66104608	AGTTTCATCTGTGTACATGTGTGTTTGTGTGTACATGGGCACGTGGGCATATGTGTGTGTATACATGAGCACATGGGCATGTATGTATACGCGCGCACATGTGTACTTGTGTATGGGGGC
chr12	104434656	104434776	AGATAAGGCTCTGGGTTCAAATCTCCAGAACCCACATCAAAAGCTGAATGTCATGTGGTACATCTACAATTCCAGTGCTAGAGAGATGGAGACAGGGGGATTCCTGAAGCTCACTGGGCC
chr18	64586122	64586242	CATACTGGAGTTTGAACGGGGGTTCTCTGCAAGAACAGAAAGCTCTTAACTGCTAACTGCTGAGCCATTCATCCATTTATCCACCCATTACTATTTTATTCTTTTTTTTTTTTTTTTTTA
chr10	68654851	68654971	CATCACTTCCCTGTCACCCAGAGAAGACACAAGCTCAAAGCAGAATTCCAGGTCATTCAGCATTTGTAATCTTTCTTCTCTCTTTTCTCATAGTATTCCCTGAGCCTTAGGTGTAGGAGT
chr10	68654871	68654991	GAGAAGACACAAGCTCAAAGCAGAATTCCAGGTCATTCAGCATTTGTAATCTTTCTTCTCTCTTTTCTCATAGTATTCCCTGAGCCTTAGGTGTAGGAGTTGTACTGCCGATGTGCCAAC
chr1	96552893	96553013	AAAGCTCCATAAACTATGAACATACATGAACAGACAGCAAATTGAGTCCCTAAATAACAGGAGAGAGAATGACCTAATTAGATATCTTATACCATCAAATAAAATTCCAGTCCCAGGAAT
chr10	112266370	112266490	CAGACTTTTTCTACTAGTCCTGGGGATCCAAACTCAGGTTCTCACCATTGTATGGCAAGCACTTTAAGGACTTAGTATCCTTCCCAGTCCACTTTTATCTGTTTCAAGTGAATGGCTGGT
chr12	104434676	104434796	ATCTCCAGAACCCACATCAAAAGCTGAATGTCATGTGGTACATCTACAATTCCAGTGCTAGAGAGATGGAGACAGGGGGATTCCTGAAGCTCACTGGGCCAGCTTTGCTAAATCAGTGAG
chr16	86149117	86149237	GAATCAAAAACAAAAACAACAAAACAAAACAAAAATTCTGTGAAATGATGGAGAAAGGGATGAGAAAAGGTTCAAGTTTAAAAGCTTTAGGCTTGTGCCTAGACTTATTGTATCATGGTA
chr7	102973249	102973369	GTGTGAAACGCATGTATTGAGAGCTTTGAGTCTTTCAGCCCTTGAGGCAATGGACAATACGGTGCGCAGAATAAGTGCATAGGAGAAGAGGATGAGCAAAGAGTCCACTCCCACTGTAGA
chr1	96552913	96553033	CATACATGAACAGACAGCAAATTGAGTCCCTAAATAACAGGAGAGAGAATGACCTAATTAGATATCTTATACCATCAAATAAAATTCCAGTCCCAGGAATAGGTTAATCTAATTGAATTT
chr10	112266350	112266470	GTTTATCAGTCCTGTGATGTCAGACTTTTTCTACTAGTCCTGGGGATCCAAACTCAGGTTCTCACCATTGTATGGCAAGCACTTTAAGGACTTAGTATCCTTCCCAGTCCACTTTTATCT
chr16	86149297	86149417	TCTCTCCTGTCTCCTTCTTCTCCTTCTCTTTCCTTCCTCCCTTCCTCCCTTCTTTCTTTTTTTGAAGGGAAACAGAATCTTCAGGAAATGAGAGATTGGAGGAGGTACTGAGAAGAGTGG
chr3	73871181	73871301	GTTGTCAGGCACTGTATTTTGTTATTTCTTTTTATTTACTGTTGGAACATGATCAAAAGACTGACCCATGGTGAACAATGCATTGGGGACCTGTTAGAGAGAATCCAGGAAAAAAGATAG
chr6	71131107	71131227	GTCTTCTGTGCTCACAGCTAAGTACCAGGGGAACCTGGAATGTTAATCACATGGTGTTGTTTCATGCAACAACTGCCATCTAACTAGAAGGCTGGATGCAGACTTGTAGATTTGGTTGTG
chr1	32699538	32699658	TGCCCAGGTTCAACAATCAAAAGCAAGGACAATCAGTAATATGCATGGAAGTGTTTTCGAACAATTTCCACACACTTTCCTCCTCTCCCTTCCTCTTCTCCTCCAAGGTCACTCTCCTAT
chr1	96553073	96553193	TATTGCCAGTGCTATTGTTTCCCCACAACCTGATGGTCCTGTTTCTAAAGACAGCACCTTCTTACGTTGAAATAGCAAATGTAGAAGATTTACAGATCACCATGTTTATTAAGCCAGTTG
chr1	96553093	96553213	CCCCACAACCTGATGGTCCTGTTTCTAAAGACAGCACCTTCTTACGTTGAAATAGCAAATGTAGAAGATTTACAGATCACCATGTTTATTAAGCCAGTTGAAAACACAATGAGTCCTTTA
chr1	139236977	139237097	TAGGCTGCAACTCCATCAGAGCAGTTGCCATGGATACAGGGGCTAGAAAAGCACTCATCAATGTTGATTTCACAGTGTGTCCCTGACCATCCCGAGAGACAGGCACACCGATAAGAACTG
chr10	57752152	57752272	ATTTTTTTAGAAACCTAATATGTCACGGAGAATTTAGAGCATTCACCTGTCCTTTTTTTTTTTTTTTTTTTTTTTTTTTGCAAGACAAACTCAACTCATACTTTAAGTCAAGGGAGAGAA
chr10	58401444	58401564	CAAGGTAGGTTGAGCGCCTATCTCCAAAAATAAGGTGGACTACAGTCACAAACAGATGTGCATGTGTAATTGCACACATACAATGCGCACATGAACATGTATGTGTACACATCAAAAAAC
chr10	67238114	67238234	GCTGTATGCTTGGATGAAGTGTGTGAAAGGCCAGCCCCATGACCATAAGCATCTGATGCTGACTCAGATTATCCCTGGCTCTGGTGAGTCTCCTCTGTGTTAGATAGAGGTCCTGAGCAC
chr10	68655031	68655151	TTTTTATGTTCTGATAATGTGTTTATGTTGGTATTTCCACTTCAGATTTAACATTACAGTATTCTTCCCTTTCTTTGACTCTGCATTTATACTATGTGCTTTAGATCATGAAACTTTTCA
chr10	68655051	68655171	GTTTATGTTGGTATTTCCACTTCAGATTTAACATTACAGTATTCTTCCCTTTCTTTGACTCTGCATTTATACTATGTGCTTTAGATCATGAAACTTTTCAGCCAACTGGCATTTTTGCTT
chr10	80795305	80795425	CCTGTTTGTTTGTAACTTGATGCAGCATCGCTCTGTCTTGTGATGACCTCTGTACTTAAAGGGTGCATTGTTCTCTTCCCTTGGTTCCCCCAAGGCATCTCACACATTGTTGCTGCCTTT
chr10	88091773	88091893	AGCCTTCCCAGCTGAGAATGGAGTTCAGAATGCTGAGTCCACACAGGAAAAGAGAGAAATTGGGGATGAAGAAAACTCAGCTAAATTTCCCATAGGAAGGAGAGATTTTGACAGTGAGTA
chr10	109378317	109378437	GTAGATTATCTTCAAAGTCTAGTTATGACTAAGTGTGGCCATTCATCATTAATAAAAATTATATAGCAATGTGAAGTCATCGTACACATTTTAGATTAAGTTGATTTACAGCAGCAGGAA
chr11	3308394	3308514	ACTCTAAGGCACTCTTGGGCCTCGCTTGGTAGTTTTGGTCCCTCCCACTTCTTTCATTCCTCACCCCCCTGCCTCTGTCCTCAAAAGAAGTTAAGTAGGGTCTCTACCCTCTTATGGCCA
chr11	3308414	3308534	CTCGCTTGGTAGTTTTGGTCCCTCCCACTTCTTTCATTCCTCACCCCCCTGCCTCTGTCCTCAAAAGAAGTTAAGTAGGGTCTCTACCCTCTTATGGCCAACTATTTTTAAGGAAGCCAG
chr11	3308574	3308694	TGAGGTTGGCCCTGGTCTTCTCGAGCTGCTGGAAGCTAACATTTCACTGCCAGGACAAGCTCACCTACTGAGGACACTTCTACCCCAAATTCCAGTTCTTACTTGAGTTTAACCATTCAG
chr11	3308594	3308714	TCGAGCTGCTGGAAGCTAACATTTCACTGCCAGGACAAGCTCACCTACTGAGGACACTTCTACCCCAAATTCCAGTTCTTACTTGAGTTTAACCATTCAGCTTGCTGTTGGGTTTTGATT
chr11	4508670	4508790	AAAATCTAAAGTGCTTTCCTCCTTAGGAAGGGCATGGTTCTAGCGCACGAACTTACTAAGCAAACCCACTGAGCAGGCTCCTCATTTGTGCAACCAGGGTTGAAGGCTATAAAACAAATG
chr11	40201455	40201575	GGGAATTCCTAACCTTATGCATACATATTACCTCAGGCTAGTCTCAAACTCAATTGCAAAGTTCAGGCTGATCTTGACATTTTAGGTACTCCTTTTTCTACCTCATAACTGCTTGGTTTA
chr11	40201475	40201595	ATACATATTACCTCAGGCTAGTCTCAAACTCAATTGCAAAGTTCAGGCTGATCTTGACATTTTAGGTACTCCTTTTTCTACCTCATAACTGCTTGGTTTACAGATGTATCCTGCTATGCC
chr11	40201635	40201755	TCCTCTTTGTTTCATTTTTCTTTGGCCTGTTAGTATCTCTTTTCTCATTCCTGATGTTGGCAAGATTCCAGTTTCTTTAAGTGTGAATTGATCTTAGTGGTTAAACTGTTCTTTCAATAA
chr11	40201655	40201775	TTTGGCCTGTTAGTATCTCTTTTCTCATTCCTGATGTTGGCAAGATTCCAGTTTCTTTAAGTGTGAATTGATCTTAGTGGTTAAACTGTTCTTTCAATAAACATATCAGCAACTTGAACT
chr11	46222555	46222675	GAGGAGGCGGGGCCCTGCCCGACCTCAGGTGAGCACTCCTTTCCATCCACCCACCTGGAGAGCCGTACTCGTGCCGAGGCAAACGACAGATTTTCGGCATCACCTCTATGAGCGTCTTCA
chr11	48117072	48117192	TTTTTTTTTCAGAAATGCATTTTACTTTCTCTTCATCTTACTGAAAAATTTCACCATTCAAGGACTAAACATTGCTATCTAAATAAAAAATATGCCCTCCTGATTATTCCAGCCGACATC
chr11	79252170	79252290	AATAAAACAAAAAACAAAAGAATTCAAAATCTTCCTTCTACCCCACCCACCTATTGAGCGGAATCTGATCTGAGAACAATCTTGACCTCATGACCTCATATGACACCTATATAGGAGTCT
chr11	90480611	90480731	GTCTGTTAGCTCTCTGGGACAGTCCTCTTCACTCTCCTCTGCACAGGACAGGTTCAGGGCGCTCATCACGGGGTGGATCCAGGACGTGGTCTGTGTCACGTGGCTTGGGAAGAACAAGGG
chr11	106016539	106016659	CCCAGCTGCTTTGCTTCGTGTTAGGCAGCTGGGAGTTGTCGGTTTCTGTCTTAGCAACCATCCATTGCTATAGTCTTGGAGGCACCGAGATGAGAAGAGGATGCTTCACAGATGGCAGTG
chr11	106016559	106016679	TTAGGCAGCTGGGAGTTGTCGGTTTCTGTCTTAGCAACCATCCATTGCTATAGTCTTGGAGGCACCGAGATGAGAAGAGGATGCTTCACAGATGGCAGTGACTCATGTGTGATGGAGATT
chr11	106016719	106016839	GGAACCTCATTGGCCCTTAGGAATAAAGACTCTTCTGGAAGTGACTTGTTCCCATCAAGAATCCCAAACTTGGGTAGGGGCGTTAGCTCAATGGTAGAGAACTTGTCTGCCCTGTGTAAT
chr11	106016739	106016859	GAATAAAGACTCTTCTGGAAGTGACTTGTTCCCATCAAGAATCCCAAACTTGGGTAGGGGCGTTAGCTCAATGGTAGAGAACTTGTCTGCCCTGTGTAATAAGGCCCTAGTTTTAATCCT
chr11	108975534	108975654	GCATTGTCTATGGTAGTGGGAAGAGTGGTTTTGTGAGATGGGATCAGAATTTGCTGGTACTGAGGTTTTCAGAACGAGGCTGGGCCCCTACAGAGGATGCCATTCTTACAGAAGGGTGGC
chr11	108975554	108975674	AAGAGTGGTTTTGTGAGATGGGATCAGAATTTGCTGGTACTGAGGTTTTCAGAACGAGGCTGGGCCCCTACAGAGGATGCCATTCTTACAGAAGGGTGGCTCTGCCAAGGGTCCCTGCAT
chr11	108975714	108975834	TCTTGTGATGGACTGTCTGGGTACAGAGTGGGAGGGGCTGGAGCTTGCACCTGTGGCTGCTGGCATTTCCCTGAGGCTGCCTGTCGTTTGAAGGCTTAACTGCGACCTGCTGCGGTAGCT
chr11	108975734	108975854	GTACAGAGTGGGAGGGGCTGGAGCTTGCACCTGTGGCTGCTGGCATTTCCCTGAGGCTGCCTGTCGTTTGAAGGCTTAACTGCGACCTGCTGCGGTAGCTCTTGCTGAGTTGCAAAGCAT
chr12	85645277	85645397	AGAATGCCTACATTTGGTTGGTTGAGCTGGGTGCGCTGTTTCAGATTAAAAGCTGTGAGGCCTACACAAAACCAAGCCATTCAATATTCCAGCACGGAGCAGAGAGGGGCTCAGATAACT
chr12	108405552	108405672	TTTTAAGTGAGCCTGCATGTTTGCTCTCATGTGACAACCTTGGGTGGCATCCTTCTGTCACTGCCCACATTTTTTGTTGTTTTGTTTTGAGACAGGGCATCTCCTTGGTCAGGATCTCAC
chr12	108405572	108405692	TTGCTCTCATGTGACAACCTTGGGTGGCATCCTTCTGTCACTGCCCACATTTTTTGTTGTTTTGTTTTGAGACAGGGCATCTCCTTGGTCAGGATCTCACCAAGCTGGCGAGGCTGGAAG
chr12	108405732	108405852	CATTGGGATCACAGGCACACGGCATCATAGTTTTAACCTGCGTTATGAGGAATCAGAATGCCGTGCAGGCTAATGTCCTCTGAATTGCTCTGAAGTTGGTCTCCAGGGAAGCCAGCCAGG
chr12	108405752	108405872	GGCATCATAGTTTTAACCTGCGTTATGAGGAATCAGAATGCCGTGCAGGCTAATGTCCTCTGAATTGCTCTGAAGTTGGTCTCCAGGGAAGCCAGCCAGGGAGTAGAGGAGCTTGGGGAC
chr12	111733296	111733416	ACAGTCAGCTTCCTTCTGTGGGATACTTTGTCTCATACAAATTAGACCCAAGCAGAGCCCCACCCCAATCCCAGGTCCCTGGAAAGCCTGGTAGGCTGTTCCATGGCGCTACTCATCACT
chr12	111733316	111733436	GGATACTTTGTCTCATACAAATTAGACCCAAGCAGAGCCCCACCCCAATCCCAGGTCCCTGGAAAGCCTGGTAGGCTGTTCCATGGCGCTACTCATCACTGCCTGTCTAGGATGCTGCTG
chr13	27036840	27036960	AAAAAGTGTAGTAAGGGAAAAAGTCAAATTGTAGATGAGGGAGGGAGACCAATTAGCATATATGTAGATACTGACATTCAGATGCAAAGTGAGTACATGAGTATCAGGAAAATTAAGTAC
chr13	41442476	41442596	CTGCATTTGAACCAATGCTGCAGAAAGGAAAGGAAAGGTTCACACTAACAACGTTTTTGAATTTTCTTTTACTTAGAGTGGCAGTAATTAGATCACAAATAATTTTAAAAAATAGCATGT
chr13	64921912	64922032	ATAATTTCATGAACACAACCTCTCAGACTAGGACTATCTTCAAGAAAGAGATAGAGACTCGAGAAGTCGTTTTACTGCCTAGAAGGACGAGTGACCAAAATTTGGAGGCATACAAACATC
chr14	49298749	49298869	ACCCTGCTTCTGCTCCTCAGGTGCACGCTGACATCTGTCAGGTCCTCCACATGCTCCTCACTCTTCTTCTCCTTCAGGCTGTTGATAAATCTCAGTGTAATTTCATCCCACTCCTCCGGC
chr14	49433266	49433386	TGAGCTTTGCCATCCCTTACCTTGTATGTAAGTTAATAAATAGCTTGTCCTGTTCCCGTAAGCAACCATGTACTCAGTCTGTCTCCCTACTGTGTTTTAACCTGCTTAACTTGACTGTAA
chr14	49433286	49433406	CTTGTATGTAAGTTAATAAATAGCTTGTCCTGTTCCCGTAAGCAACCATGTACTCAGTCTGTCTCCCTACTGTGTTTTAACCTGCTTAACTTGACTGTAAACAACATAACATGCCTTACT
chr14	49433446	49433566	GCTAAATGCATTCTTTGATTTTAAATTATGTAGTCTTCCATGCCCTGACCAAGAAGGTCAGCCAAGAAAATTGTTCTAAAATTTTTTTGATTGAGATAAGAGTTTCCTCAATCTTTTCCC
chr14	49433466	49433586	TTAAATTATGTAGTCTTCCATGCCCTGACCAAGAAGGTCAGCCAAGAAAATTGTTCTAAAATTTTTTTGATTGAGATAAGAGTTTCCTCAATCTTTTCCCATATCACGTTTTCTGTGTTT
chr14	60784689	60784809	GCTGCTGGCGGCCGGGGCACGGTACGCCCGCCGGCTGTGCGGCCGGGGAGCCGCGGCGGCTCTGCAGGGACGCACAGGCCGGAGCTGCGCCCGGGACGTCAGTACTAGCTGGTCCCCGGT
chr14	60784709	60784829	GGTACGCCCGCCGGCTGTGCGGCCGGGGAGCCGCGGCGGCTCTGCAGGGACGCACAGGCCGGAGCTGCGCCCGGGACGTCAGTACTAGCTGGTCCCCGGTGGGCGCCGCCTTCAACGTCA
chr14	60784869	60784989	GGTGAGCGTGCCGTGGGTCTGGGCAGCGCGGGCTCCGCGTCTGGCTGAAAAGGGACTGTGCCGGGATAAGCGCACCCCGGAGCGGCTGACCCAGCGGCAACTCAGCCTTTCCTCTACTCA
chr14	60784889	60785009	GGGCAGCGCGGGCTCCGCGTCTGGCTGAAAAGGGACTGTGCCGGGATAAGCGCACCCCGGAGCGGCTGACCCAGCGGCAACTCAGCCTTTCCTCTACTCAAGCTCCATTCTTTTCCTTCT
chr14	70586144	70586264	GGCTCATGAGAGTCCAAGGGCGCTGGGCCTAGGGGCCAACCCCAGTGGGCCACACGGGAGCTGCACTCCTGGAACTGAAGCCGAGGAGAGGAAGAGTTGAGTGAATAGACCCAGAAAGGC
chr15	11336323	11336443	GAAAAGAACCATTCATTGCATCCCCTCAGAAAACAGTACAACTGAAGATCAAGACCAGTGCCTCTGTGACCATCAAGTCAAACCCCCAGAATTCCAAACATGCAACCAGCAAGCCTGCAG
chr15	36419814	36419934	ATGAATCAAAGCATTGGGAAAACGGGACACGTTCAGCAAACTTAGCATGCACAGACAGCTGGGCCAACCTCTGGCTCACTGCCTCTTCTATCTCGCACAAACAATTCCATTCGTGGAGAG
chr15	36419834	36419954	AACGGGACACGTTCAGCAAACTTAGCATGCACAGACAGCTGGGCCAACCTCTGGCTCACTGCCTCTTCTATCTCGCACAAACAATTCCATTCGTGGAGAGTTTCTACTATTGCTGGAGAT
chr15	36419994	36420114	GAGAATGGATTAGCAGAAATTCCCTTACTTTCTGTCACCAGGAGTTATCTGACTTTCTGGCACAAAGATAGCATTGGCTGGGTTTCTTGCTCTCGCTTGCACACAGGAAAGGTATGCGGA
chr15	36420014	36420134	TCCCTTACTTTCTGTCACCAGGAGTTATCTGACTTTCTGGCACAAAGATAGCATTGGCTGGGTTTCTTGCTCTCGCTTGCACACAGGAAAGGTATGCGGAATGCAGGTGAGAGATACAAG
chr15	57160176	57160296	GATAGATAGATAGATAGATAAAACAGAGTTCAATACAAAACTATATTTTTAATCTTCTTGGTTTCTATACATATGCATTATTCAAAATTTACACTCTAACCAAAAAAAAAAAAAACCCAT
chr15	74426060	74426180	CAGAGTGCCTCTAAAACTAAGTCTGCATCTTCCTACAGCCTTAGCTAACTCAACCTCAGACCACTCCCAGCAGCCCCTGAGAGGAGTGGCTTGTTCCTGTACCTGAACTGTCAGGCTCTG
chr15	74426080	74426200	GTCTGCATCTTCCTACAGCCTTAGCTAACTCAACCTCAGACCACTCCCAGCAGCCCCTGAGAGGAGTGGCTTGTTCCTGTACCTGAACTGTCAGGCTCTGGGTATAGGTGTGCTCAACGG
chr15	78105933	78106053	ACACAAGGGTCTCTACGAACAGAGGAATAATGTAAGCAGCTAAAAAAAAAAAAAAAAAAAAGAAGCCTGGCCCAGGTCTGGCTCTGGGGATGAAAGAAGGGCAGAGGGAAAGCACTGTGG
chr15	78105953	78106073	AGAGGAATAATGTAAGCAGCTAAAAAAAAAAAAAAAAAAAAGAAGCCTGGCCCAGGTCTGGCTCTGGGGATGAAAGAAGGGCAGAGGGAAAGCACTGTGGCTGCTTCTGGAAACAGCAGA
chr15	78106113	78106233	TTAGCTGCAAAACATCCGCAAACTTGCAGCCTGTGGAGCTGCAGAACAAATGTCATTCTTTGACGACCCCTATGCTTGCAGTCTTCTGTCATAGCTGCAGCAGGAAGGGAGCACACAACC
chr15	78106133	78106253	AACTTGCAGCCTGTGGAGCTGCAGAACAAATGTCATTCTTTGACGACCCCTATGCTTGCAGTCTTCTGTCATAGCTGCAGCAGGAAGGGAGCACACAACCTGCTTCCTGGGGGACCACCT
chr15	94999849	94999969	TCTCTGACCTCTGATGGCTCAAGTTCTGATTATTCTACATCAGATCATAGAGTCAAGGTGGGAAACAGTCTGTAGAAGTTGTATTTTGAGTTTTCAGTGTTTCCAAGAATAGTGATATGC
chr15	94999869	94999989	AAGTTCTGATTATTCTACATCAGATCATAGAGTCAAGGTGGGAAACAGTCTGTAGAAGTTGTATTTTGAGTTTTCAGTGTTTCCAAGAATAGTGATATGCAATGAAGTATTCTCTCTGTA
chr16	8680929	8681049	TTGAGGAAGCAAGAGGTGGGAGGGACAATGTACTGGCCTTGGGGCTGATCCCATCTCCTCCCCCGAGTCTCACTGACCCCTACTGCCCAGGTGACCTGGGAGGGACAATGGGCAAGTTAG
chr16	8680949	8681069	AGGGACAATGTACTGGCCTTGGGGCTGATCCCATCTCCTCCCCCGAGTCTCACTGACCCCTACTGCCCAGGTGACCTGGGAGGGACAATGGGCAAGTTAGGCCTCCAGCATACCACTCTC
chr16	8681109	8681229	TGGCTCCTACATCAATACAACCTCCAGGCAGTACGGCACATAGGACAGGGCAGGGGTCAGGAGGTGGAGCTGCCTATATTCTGAGGTGGCCAACGAAGGTGTTTGACCCACCTCTGAAGT
chr16	8681129	8681249	CCTCCAGGCAGTACGGCACATAGGACAGGGCAGGGGTCAGGAGGTGGAGCTGCCTATATTCTGAGGTGGCCAACGAAGGTGTTTGACCCACCTCTGAAGTGTTTCCTCTTTGGAATTCCT
chr16	12263441	12263561	AAAACAACCATACTCCTTCCCACCACAGGGTTTTATGAAATACTTCTGTATATCAATTATCAAGTGCCACACTACAGATGGTTCGAACACTTGGTGGCTCAGCATTGCCACCATTTATTG
chr16	12263461	12263581	CACCACAGGGTTTTATGAAATACTTCTGTATATCAATTATCAAGTGCCACACTACAGATGGTTCGAACACTTGGTGGCTCAGCATTGCCACCATTTATTGGGGTCCTGCTTTTGAACCTC
chr16	12263621	12263741	GCTGACTATCGATGTTTTGCCCAGGATGATTGTCTTACTAGCTATCTGGTCACGGGATGGCTGTGGGCTGTGTGGAGTGTGAATAGAAGGCCTGCGGGTTTCTTATCCTCTGAGGACAAG
chr16	12263641	12263761	CCAGGATGATTGTCTTACTAGCTATCTGGTCACGGGATGGCTGTGGGCTGTGTGGAGTGTGAATAGAAGGCCTGCGGGTTTCTTATCCTCTGAGGACAAGAAGCTGGGCTTCCCGTGGAA
chr16	17411769	17411889	TAACTCAAAATAGCATACCTAATAAACAAAGTAGGACTTCTGAGAACAGGTTGCAACCTTGAGCATGTACATATTGACTTCAAGAAGAGCTGACTAATGGTTACAATGTTTCAAATGAAA
chr16	18132287	18132407	ACTGAGCAGGCAGAAGCCAGCAGCCTCCCTGTGGTGTCCCAGGTGGGCCTGGCAGGCAGTAAGGCTCATGTAGTACCCTGTCACATGGAGGTTGGCAGAGGTGGGGTGTAGACATCTCAG
chr16	18132307	18132427	CAGCCTCCCTGTGGTGTCCCAGGTGGGCCTGGCAGGCAGTAAGGCTCATGTAGTACCCTGTCACATGGAGGTTGGCAGAGGTGGGGTGTAGACATCTCAGGAGCTCCCCAGCCTCACGGG
chr16	25412725	25412845	TAAGAGATATCTTCAATCTAATAAAAGTCTCCTCCCTCTAGGAGACCAGGAGATGGCCTAAGGATTTTCTGGGGGAGCACCGAGGGGTGGTCTCTACTGTCTCGTTGGAACCCGTGGTCC
chr16	25412745	25412865	ATAAAAGTCTCCTCCCTCTAGGAGACCAGGAGATGGCCTAAGGATTTTCTGGGGGAGCACCGAGGGGTGGTCTCTACTGTCTCGTTGGAACCCGTGGTCCACTGAAGTTCCCTATGCCAC
chr16	25412905	25413025	CTTGAGATCTGCAAGGTAGGTGGGACCTTGTCACATGCTAACTCTGTTGGCAAAGTTGTATGCTTCTAGAACATAATATGTCTTAAAATTGTTCAGCTGCAACCTGAAGGTCAGATAAAA
chr16	25412925	25413045	TGGGACCTTGTCACATGCTAACTCTGTTGGCAAAGTTGTATGCTTCTAGAACATAATATGTCTTAAAATTGTTCAGCTGCAACCTGAAGGTCAGATAAAAGCTTACTGTCTCTTTAGACA
chr16	33683287	33683407	ACCGATGCGCTGGACGTTATGATCTGATCGTTCCCCTGGAGGCGGGTCATGGAGGCTTGGAGACAGAGAGAGGCAGAGACATGGGGAAAGAGACAAGCCTGTCTCCTGAACATTTGGTAA
chr16	33683307	33683427	GATCTGATCGTTCCCCTGGAGGCGGGTCATGGAGGCTTGGAGACAGAGAGAGGCAGAGACATGGGGAAAGAGACAAGCCTGTCTCCTGAACATTTGGTAAACAGACAAAGAACCCTAGCA
chr16	33683467	33683587	GATGAGATATTGTCTGAATTATTGACAACTCTAAGCTATGAGGTAAGCACGAAGCCACATGGTCATTCAATGAGAAATCCTTTAGTTGTTGGTTCTCTTAGCAACTCTTAAGCAAGTTAT
chr16	33683487	33683607	ATTGACAACTCTAAGCTATGAGGTAAGCACGAAGCCACATGGTCATTCAATGAGAAATCCTTTAGTTGTTGGTTCTCTTAGCAACTCTTAAGCAAGTTATTTCCCCCTATTTTGAGCTGC
chr16	86149097	86149217	TCTAGATGAGTAAAGGCCTTGAATCAAAAACAAAAACAACAAAACAAAACAAAAATTCTGTGAAATGATGGAGAAAGGGATGAGAAAAGGTTCAAGTTTAAAAGCTTTAGGCTTGTGCCT
chr16	90528685	90528805	CTTTTCTTGGCTCATGGTTCCGGGGTCAGAAGATCCAGAATCTGGCAGCTGTGGCTGGTAAGGGTCTTGAGCTGCATCAACTCACAAAGTAGAGACGTGGGCTTATCTGCAAGAGGTAAA
chr16	90528705	90528825	CGGGGTCAGAAGATCCAGAATCTGGCAGCTGTGGCTGGTAAGGGTCTTGAGCTGCATCAACTCACAAAGTAGAGACGTGGGCTTATCTGCAAGAGGTAAACCCAGAGAAGGACATTGCTT
chr16	90528865	90528985	ACTTCACCCAGGCTTCACAAATCGACCTTAAAAGTGGAATCTTTTCTGAAAGGCCCCTGCCTCCCAACCCTATCACAATGGCAATCGATGTCAGAAAGACCAAATCCTTTTCAAACAATC
chr16	90528885	90529005	ATCGACCTTAAAAGTGGAATCTTTTCTGAAAGGCCCCTGCCTCCCAACCCTATCACAATGGCAATCGATGTCAGAAAGACCAAATCCTTTTCAAACAATCGTTGAACGGTCTCTTGAATG
chr16	95292924	95293044	TTCAAAGGGGAGATTCCCCCCCCCCCGATTCTTAGAATGCCAATGAGGTAGGGGAAAACCATGCCAGTCAGGTAGAGTTCCCCTGTAATCGCCAACGTTATCTTTTCCGAGGAATGTCGG
chr16	95292944	95293064	CCCCCCGATTCTTAGAATGCCAATGAGGTAGGGGAAAACCATGCCAGTCAGGTAGAGTTCCCCTGTAATCGCCAACGTTATCTTTTCCGAGGAATGTCGGAGTCATCAGTTTCCGTCAGC
chr16	95293104	95293224	TCTTCCCTGGCTGCTGGCTGCCGAGGCAGGGCAAAGTGCTCCCTGGGGCTGAGCGGGGAGCCTAGAGCTACTTCTCGGTAGGTTTGTTTCTTTTCTGCGACTGCGTTAGATTTCTCCACT
chr16	95293124	95293244	CCGAGGCAGGGCAAAGTGCTCCCTGGGGCTGAGCGGGGAGCCTAGAGCTACTTCTCGGTAGGTTTGTTTCTTTTCTGCGACTGCGTTAGATTTCTCCACTACATATCCTTTTGCTTGTTC
chr16	96568905	96569025	GTCCAAATACCACATCACCTGTGGTCAATTAGCAAAAGTTGTCGACATTGATCTGCAGATGGTAAGTCCTTGAGCAACTTGGTAAAGGATGAGCCATAGGAGAAGGTAGGGATCCATGGG
chr16	96568925	96569045	GTGGTCAATTAGCAAAAGTTGTCGACATTGATCTGCAGATGGTAAGTCCTTGAGCAACTTGGTAAAGGATGAGCCATAGGAGAAGGTAGGGATCCATGGGAACTTCAGGGAACCGGAATG
chr16	96569085	96569205	CTGAAGAACTTCCCAACAGTGAAAAAACAAAAAACAAAAACAAGTAAAAATAGATTGCCCAGGGAACCAATGCTTGCTGATTGGAGAATAAAATAGCTGTTGGTACTCTGAGTTTCTGTG
chr16	96569105	96569225	GAAAAAACAAAAAACAAAAACAAGTAAAAATAGATTGCCCAGGGAACCAATGCTTGCTGATTGGAGAATAAAATAGCTGTTGGTACTCTGAGTTTCTGTGCCTTTTATGTTTGTAGGTGT
chr17	8242993	8243113	GATCTCTGCTCTCCACAAGGAATTCCAAGACAGTCGGGGCTACATAGTGAGATCCTGTCTCGTCTTCATGACAAATGAGGTCGTGAAAAGAGTCTGGAGGACTTGGGGGTGGGGGAGGGG
chr17	8243013	8243133	AATTCCAAGACAGTCGGGGCTACATAGTGAGATCCTGTCTCGTCTTCATGACAAATGAGGTCGTGAAAAGAGTCTGGAGGACTTGGGGGTGGGGGAGGGGGGAGACAGACCAGGCATACA
chr17	8243173	8243293	CAGCCAGTGAATTCCCTAGGGGGCACTCCTATCAGCTTCTACTCCAGAAGGGAGCAGATGCCCCAGAGATGCTGGAGCAGAGCGAAGAATGAGGCCAGGAGGGAAGGGTTTTCAGCTTTT
chr17	8243193	8243313	GGGCACTCCTATCAGCTTCTACTCCAGAAGGGAGCAGATGCCCCAGAGATGCTGGAGCAGAGCGAAGAATGAGGCCAGGAGGGAAGGGTTTTCAGCTTTTTTCCCTAGGGGGAGGAGTGG
chr17	33501594	33501714	AACACTGTGTCTGGTCACTGCGTCCCTGGGGAAGTGGCTAGAAAGATGCCTGACTGCTGACTGAGCTAGAGACATAGCTCAGTGTTAAGAATGTTGCAGCCATGGTCCCCACATGGGGGC
chr17	33501614	33501734	CGTCCCTGGGGAAGTGGCTAGAAAGATGCCTGACTGCTGACTGAGCTAGAGACATAGCTCAGTGTTAAGAATGTTGCAGCCATGGTCCCCACATGGGGGCTCACAACCATCTGAAACCCC
chr17	60319635	60319755	CTATGTTTTTGGTTGTAGAGGGAATGTCAGTGTTCTTGGTGGCTTTAATGACAGCCCTGATTGTGGTGGACATAGCAGCAGTAGTCAAGTTTGTGATGGCGTTTGAAGAGAAGAAACAAG
chr18	64586102	64586222	CAGTTGGAAACTGTTATGTGCATACTGGAGTTTGAACGGGGGTTCTCTGCAAGAACAGAAAGCTCTTAACTGCTAACTGCTGAGCCATTCATCCATTTATCCACCCATTACTATTTTATT
chr18	81581431	81581551	GCAGATGACGGACTTGGGCCTAGGGATACTGAGTAGAACGGTGGCTCTGTGACCTCCATCCATCAGTAGTACAACGCTGGAGTCCATGCCTGTGTACAGCTGACATTGCTCTAGCTATTT
chr18	81581451	81581571	TAGGGATACTGAGTAGAACGGTGGCTCTGTGACCTCCATCCATCAGTAGTACAACGCTGGAGTCCATGCCTGTGTACAGCTGACATTGCTCTAGCTATTTCCAGCTGTGGCAAAGTCATT
chr18	81581611	81581731	CACAATCCCGCTAATCAAGCTAATCACTAGCAGTGATCAGAGAAAAGGAAGAAAACATGTTGATCCAGATGACACAGGAGTGGGTGACTCACGAAGGCTGCCGCGCTTGGATACAAGGCC
chr18	81581631	81581751	TAATCACTAGCAGTGATCAGAGAAAAGGAAGAAAACATGTTGATCCAGATGACACAGGAGTGGGTGACTCACGAAGGCTGCCGCGCTTGGATACAAGGCCTGGTTGTTAACGTTTGCAAA
chr19	49975844	49975964	AATAATACTGTTTGACTTTACTGCCCACTTTGGTATCTAGGTTCATGATTCAAATTAGAAATAAAAGGAAGTTAAAGTAGAAACTGCAATGTAGATCAAATTGACAGCTAATATCTGTAA
chr2	3973553	3973673	TTACCTCTTATTCTTAGAACATGCTCAGAGTCCCATAGAACCTCCTGTTATCTACCAAGACGAGGACTGGAGTGCCAGCTGCTAGCTGCTGAGTTTTGTATTTCTCAAGTACAAACACTG
chr2	3973573	3973693	ATGCTCAGAGTCCCATAGAACCTCCTGTTATCTACCAAGACGAGGACTGGAGTGCCAGCTGCTAGCTGCTGAGTTTTGTATTTCTCAAGTACAAACACTGTTTAAAGTCCATATTAGCCC
chr2	3973733	3973853	AGTTGAGAATTAACCAATAAATAACAAGTTGTAAACACTGATGCCATACAGATATCTGAGAGAGAATGTGTTCATCACATCTTTTTTCCTTGTATGACTTGTTTAGTTTCTTCATGTTTT
chr2	3973753	3973873	ATAACAAGTTGTAAACACTGATGCCATACAGATATCTGAGAGAGAATGTGTTCATCACATCTTTTTTCCTTGTATGACTTGTTTAGTTTCTTCATGTTTTAAATAATGTTGTACTTAAAA
chr2	6690874	6690994	TATGTGCTTTCTTGTTAGTTTGATTTCTTCTTTTGGTATTTTGGCTAAAATTCATACTGCGACACACAGGGTGTGGCTGCAGGGCTCAGTCAGTTTGGAAGTAATTAGCTAGACATTCAA
chr2	7047941	7048061	ATGAATAAAAACATTCTACAGCCATACAAAATAGCCTAGCGGGTCAAGGCAGATCCGCTGGCCAACACCACCAAGCATTTACTTGAGAGATTATAGCACTTCTCGACATTATCTTCTAAA
chr2	7047961	7048081	GCCATACAAAATAGCCTAGCGGGTCAAGGCAGATCCGCTGGCCAACACCACCAAGCATTTACTTGAGAGATTATAGCACTTCTCGACATTATCTTCTAAAAATTATAGGCTAAGGGAACA
chr2	7048121	7048241	TGAGATCACAGCCAGAAAGGTACAGTATTAAAAAAGGATGAAAATAAACCAATTATCTTTCATGACTATACATGTGAAAAGCTTCAATGTGATATTAGCAAATCAGACTTTATAAAGGCA
chr2	7048141	7048261	TACAGTATTAAAAAAGGATGAAAATAAACCAATTATCTTTCATGACTATACATGTGAAAAGCTTCAATGTGATATTAGCAAATCAGACTTTATAAAGGCACATAAGATCTATTTGCCATG
chr2	15574785	15574905	CCTTGGGAGTTCTTTAAAAGCAGCAGGAACTTCAATTAATATAGGTGCTTTCTCAGTTTAGTAATCTGTTTCCCTAAATACTTTATTGCTGATGGAAAACTAGTGCTTGTAACTAAAAAA
chr2	15574805	15574925	CAGCAGGAACTTCAATTAATATAGGTGCTTTCTCAGTTTAGTAATCTGTTTCCCTAAATACTTTATTGCTGATGGAAAACTAGTGCTTGTAACTAAAAAAGATTTGTTAAGAGGACTGGA
chr2	15574965	15575085	TAAGGCTGCAAATATCTTTAATTTTATCCTGTCAGCAAGTAAACAGATGTTCATTCACTGCTTTGTGGTGAGCTGCAGAGATGTGCTGTGCTTATATTGGGAACAACCATCAGACACTCT
chr2	15574985	15575105	ATTTTATCCTGTCAGCAAGTAAACAGATGTTCATTCACTGCTTTGTGGTGAGCTGCAGAGATGTGCTGTGCTTATATTGGGAACAACCATCAGACACTCTCTTGTTCCTGAAGAGCTTTT
chr2	16685771	16685891	CAAATAAGGAGTTCCCAAGTATGTGCATAGGGTACCCAGGCAATCTGAAACTTAGAACTGAGCCCACACAGAGTCTCTGGAGAAAGTGATCCTAGCCCACTGACACTAATTACCATCTAA
chr2	35899817	35899937	AGTGGCTCCTGATCTGGACTTTCAGCCCCTACAGCTGGCCCTACCCCAACCTTGGTGGCTGTTGTTGCCTGTCTACTGCAGGACACACACATAATGACCACCCGGTCCTCCTTGCTGGGC
chr2	35899837	35899957	TTCAGCCCCTACAGCTGGCCCTACCCCAACCTTGGTGGCTGTTGTTGCCTGTCTACTGCAGGACACACACATAATGACCACCCGGTCCTCCTTGCTGGGCCTCTGTGGTTTGGTCATGCT
chr2	35899997	35900117	CATGGCCACACTTGTCCTCAGGGATGAACCCAGGGTGTGACCCTCACTTTGTGGTGGCCTGGGTTGGGACTTCTTTGTTCTAGCACTGTCCTGAAGTCCTCCTCAGTAGCCCTTTCTAAC
chr2	35900017	35900137	GGGATGAACCCAGGGTGTGACCCTCACTTTGTGGTGGCCTGGGTTGGGACTTCTTTGTTCTAGCACTGTCCTGAAGTCCTCCTCAGTAGCCCTTTCTAACCATCTCCTCACGGCTATTGC
chr2	58419692	58419812	GAATGCTTAAAAATAGAGATAATTGAACACCCCACGCTGTGATGTGGGGCCGTGAAACTCAGTACTGAATTCAGTGGTGGGAGGGCTAATTTGCATTAACTTAGTCATGCCCACCTCGTC
chr2	58419712	58419832	AATTGAACACCCCACGCTGTGATGTGGGGCCGTGAAACTCAGTACTGAATTCAGTGGTGGGAGGGCTAATTTGCATTAACTTAGTCATGCCCACCTCGTCAACTTAGATAACTGATGTTA
chr2	58419872	58419992	CACAGTAGATGAGGAGTCGGGCCAGGATCTTGCTCCCAGTTTTCTGTCTGTGTAGTTCTGTTACTCTGGGATTTAGTCCTGTTCTCCACACGCTTTGAGACTTGGATTGGGTAAATCCCC
chr2	58419892	58420012	GCCAGGATCTTGCTCCCAGTTTTCTGTCTGTGTAGTTCTGTTACTCTGGGATTTAGTCCTGTTCTCCACACGCTTTGAGACTTGGATTGGGTAAATCCCCTTTCAGCTAATTCTGCAATG
chr2	64822344	64822464	AGAGAGAGAGAGAGATATGAGTACCACAGCTTAAGTCACTGTGCAAATCTGCATTCCCAAATTCTACCCAGTGTTCACTAGTAGCACAATCTCTGCTTTAATGTGTTCCATGGATAGTGG
chr2	64822364	64822484	GTACCACAGCTTAAGTCACTGTGCAAATCTGCATTCCCAAATTCTACCCAGTGTTCACTAGTAGCACAATCTCTGCTTTAATGTGTTCCATGGATAGTGGGTGAGACTGAATTATCCTGG
chr2	64822524	64822644	TTTTTTTCTAGCCCACTGAATCTAAAATACTTGGGGCTTTTAGCACCAGTTGGTGAATTTAAAATGCTTTGAAGGGCTGGAGATGTGGCTCAGTGGTTTAACAGAGACAGGTGTGAGGCC
chr2	64822544	64822664	TCTAAAATACTTGGGGCTTTTAGCACCAGTTGGTGAATTTAAAATGCTTTGAAGGGCTGGAGATGTGGCTCAGTGGTTTAACAGAGACAGGTGTGAGGCCCTGCGTTCAAGCATGAGCAG
chr2	155742481	155742601	TCTGCCTTCCCTTCAGGAAATTACAGTCCATTCGCATCCACCTCCATTCTTCCTGAGCCACCGTTCGTTGGCTTGGCTGCCTGCAAAGCCAGCTCCTCTCTTTGTCTCCTTTGCCTTCTC
chr2	155742501	155742621	TTACAGTCCATTCGCATCCACCTCCATTCTTCCTGAGCCACCGTTCGTTGGCTTGGCTGCCTGCAAAGCCAGCTCCTCTCTTTGTCTCCTTTGCCTTCTCAGGTCACACAGTGTGTGGGC
chr2	155742661	155742781	GTTTGGGAGCCCAGCTCACCTGGTTTGCAGCTTTGACTCTGACCATCTGGGTATCTTAGCTGTTCGCTCACAGCCAGTGCCTCTGTATCCTCATCTGGAAAATGAGAGTTCCCAGGATGC
chr2	155742681	155742801	TGGTTTGCAGCTTTGACTCTGACCATCTGGGTATCTTAGCTGTTCGCTCACAGCCAGTGCCTCTGTATCCTCATCTGGAAAATGAGAGTTCCCAGGATGCTTCTCTGGGCATTTTGGGGG
chr2	166540893	166541013	CCTTGGAGAGTCCCGACTTCTACATTTGGGTCACGTGCTGTGGGTTGGAGACAGCAGCCCAGTTGGGCTCTGCACTAGAGCGGAGCCCCAACCAGAAAGGCTTTCATCGTAGCCTGTAGC
chr2	166540913	166541033	TACATTTGGGTCACGTGCTGTGGGTTGGAGACAGCAGCCCAGTTGGGCTCTGCACTAGAGCGGAGCCCCAACCAGAAAGGCTTTCATCGTAGCCTGTAGCTACACCTTCTTCTTCTAAGG
chr2	166541073	166541193	AATCCCACCCCCTTGTCTCCTGTATTTGAGGGGCATACATGAATTGGGGGGGTCCAATCATGTGAACCACACTTGAGAGCCACAGTAAAGCAATACCACAAAGAGGTCTTGGGTTGGCAG
chr2	166541093	166541213	TGTATTTGAGGGGCATACATGAATTGGGGGGGTCCAATCATGTGAACCACACTTGAGAGCCACAGTAAAGCAATACCACAAAGAGGTCTTGGGTTGGCAGCTCTGGCAAGGGCCCTCCCC
chr3	14980229	14980349	AACATAGCCTAAAAACTAGTAGATCTCTAAGAATCCTCTAGGATTAAAGGCTAGATTGAGATTGTGGAGACAGCCAGCACTGTAGACTGAACAAGTACTGAAATCTCAGCCTTCTAAGCA
chr3	14980249	14980369	AGATCTCTAAGAATCCTCTAGGATTAAAGGCTAGATTGAGATTGTGGAGACAGCCAGCACTGTAGACTGAACAAGTACTGAAATCTCAGCCTTCTAAGCATGAGACAGGCATTTTTTGGA
chr3	14980409	14980529	TCCTATGCAAGTATATTCATATATATGCATTTTCACACATCCATACATTTTGTTAGTTCTGTTCTTTTAGGGAACCCTGACTAATACAGATTATGGCATTGGGGGTAGATCAGCCTAAGA
chr3	14980429	14980549	ATATATGCATTTTCACACATCCATACATTTTGTTAGTTCTGTTCTTTTAGGGAACCCTGACTAATACAGATTATGGCATTGGGGGTAGATCAGCCTAAGAAAGCAATGTGTGTTGTAGGC
chr3	23824610	23824730	AATCACTTGTCCTTTCATGTTTTACCTTATTAGCAATAGGAGAGACTACTTCATCAACCATATTCCAGAAATCACTCTGCTTCCCTAGTGCTGCCTACTTTCTGTATGTAGCCCTATGGC
chr3	37482792	37482912	GGAGTAGCTTAAGTACATAGCAAAACAAATGGTAGGAACTGTAGAAAGATAAGTGGTTTCCAGGAGCTGAGGGACATTAGACTACCTTATATAAGACTGAGTACTTGTTACTGTGCATTT
chr3	37482812	37482932	CAAAACAAATGGTAGGAACTGTAGAAAGATAAGTGGTTTCCAGGAGCTGAGGGACATTAGACTACCTTATATAAGACTGAGTACTTGTTACTGTGCATTTCTCCAAATCTGTAGACTACA
chr3	37482972	37483092	ATAGCATTTATGACGTGCACTTATCTAGAAGAAACTGAAAATGGGGGAGGTTACATGACTGAAACCTAAAACTGCTCTGAGGGGGGAAAAATGCACTAAAAAGATTTCTTTCTGACAATA
chr3	37482992	37483112	TTATCTAGAAGAAACTGAAAATGGGGGAGGTTACATGACTGAAACCTAAAACTGCTCTGAGGGGGGAAAAATGCACTAAAAAGATTTCTTTCTGACAATAATTTTGATAGTATTCTTTTT
chr3	66104508	66104628	GTGTTTGTGTGTACATGGGCACGTGGGCATATGTGTGTGTATACATGAGCACATGGGCATGTATGTATACGCGCGCACATGTGTACTTGTGTATGGGGGCTTTATATATGTCTGCTCAGC
chr3	66104668	66104788	GTGCTATCTACCTCTACTTGGAGATAAAAATCTCTTACTCCCCAGCACTTCTCAAGTCGGCCATTCTCATTGGCTAGGACTCCTCGGGGATCTATCTGCCTCTGCCTTCCCTGTACTGGG
chr3	66104688	66104808	GAGATAAAAATCTCTTACTCCCCAGCACTTCTCAAGTCGGCCATTCTCATTGGCTAGGACTCCTCGGGGATCTATCTGCCTCTGCCTTCCCTGTACTGGGATCACAACTCTATGCTACCA
chr3	96132072	96132192	TGGTTAAGGGAGTAGATGCTGTAGAGACTAAGAGAGTAGCTGTAGAATGGAGAAGAGCTGGAAACTTGGTGTGGTGGTTGCACATGTAATCCTAGTACCCAGGAGGCAAGGGTAAGAAGA
chr3	96132092	96132212	GTAGAGACTAAGAGAGTAGCTGTAGAATGGAGAAGAGCTGGAAACTTGGTGTGGTGGTTGCACATGTAATCCTAGTACCCAGGAGGCAAGGGTAAGAAGATCACTACAAGTGGGAGGCCA
chr3	96132252	96132372	GTAGCGGCGCTGTCTTTTAAAAAAGAAAAGAAAAGAGAAAAGAAAAGAAAAATGTAGAGTAAAATGCTAGCATTTCAGTCTACCAGTGAAAATGGTTTTGAATGATCTCAATAGAGATGA
chr3	96132272	96132392	AAAAGAAAAGAAAAGAGAAAAGAAAAGAAAAATGTAGAGTAAAATGCTAGCATTTCAGTCTACCAGTGAAAATGGTTTTGAATGATCTCAATAGAGATGAAAGGTTTTAGATATTATGAA
chr3	125636951	125637071	CCGTCTTTCTTCCTCTCACCCCCTTCTTTGTTGTTACTATTTCTCTAGCTCTTCCAACCCCAGCCCTCTGTGAGTGTGACGTGCATATATTCATGCATGTGCATGTGTTCTTTCATTTGT
chr3	125636971	125637091	CCCTTCTTTGTTGTTACTATTTCTCTAGCTCTTCCAACCCCAGCCCTCTGTGAGTGTGACGTGCATATATTCATGCATGTGCATGTGTTCTTTCATTTGTGTATGGAGGTCAGGCGTTTT
chr3	125637131	125637251	GAGATTGCATTCTAAAATAATCTAGCTGTGCCATGGGCAACAGGCTTGAGTTTGCCAAAGAAAAGCAAAGAAACCAACTAGTAGGCTTTGGGGAAGCAGAACTTATACTCAGCCTAGGTG
chr3	125637151	125637271	TCTAGCTGTGCCATGGGCAACAGGCTTGAGTTTGCCAAAGAAAAGCAAAGAAACCAACTAGTAGGCTTTGGGGAAGCAGAACTTATACTCAGCCTAGGTGGGAATAGTGTATCTATTGAG
chr3	126805035	126805155	AAGCTCCCATGTGTCGACAAAGAGCCTTCTTCTGTGGGCCATTGCTAATTCATTGGCCCTAGGAGCGTCTTGGAAAATATGGCTCCCATGGTAGTAATTATATTCCCTATTAAGGATAAA
chr3	126805055	126805175	AGAGCCTTCTTCTGTGGGCCATTGCTAATTCATTGGCCCTAGGAGCGTCTTGGAAAATATGGCTCCCATGGTAGTAATTATATTCCCTATTAAGGATAAACTCACTTGTGTTAATGTAAG
chr3	126805215	126805335	CAATCACAAGCTCCTGGGCTGTCTCCCAAGCAACCATGAGCAAGAAAGTCCTTTCACACGGAGGCTACAGAACGGAGTTTGATTTCTTATCACTGAAGGCAGATTCCTAAAGAAGACCCA
chr3	126805235	126805355	GTCTCCCAAGCAACCATGAGCAAGAAAGTCCTTTCACACGGAGGCTACAGAACGGAGTTTGATTTCTTATCACTGAAGGCAGATTCCTAAAGAAGACCCACACTTACCATTTTCAGTAAA
chr4	34075546	34075666	TCATTTTGTATATGTATATAATGCATTGTGGTCATATTCACTCTTTACATACTGAGCCCATTTTTCTTCGTAGGTTGTCTCCTATGTTTATGTCTTTTTTTTTTTTCAAAAAGAGGACTC
chr4	34075566	34075686	ATGCATTGTGGTCATATTCACTCTTTACATACTGAGCCCATTTTTCTTCGTAGGTTGTCTCCTATGTTTATGTCTTTTTTTTTTTTCAAAAAGAGGACTCCTTACCATGGCAAATATTAA
chr4	34075726	34075846	GTCCCTTTGCCATTCATAATTAAATGTTCCAGTTTTGTGTAGATCTTCTTCAGGTAACTGTAGCCACAGACACTATGTGTTCATGAGTACAACAGCCTTGTCACTTCCAGCTAAGAGCAT
chr4	34075746	34075866	TAAATGTTCCAGTTTTGTGTAGATCTTCTTCAGGTAACTGTAGCCACAGACACTATGTGTTCATGAGTACAACAGCCTTGTCACTTCCAGCTAAGAGCATCCTATTTTTATAGCCTTTCT
chr4	65944175	65944295	AAACACCCTTCTCCAATCCATTTCTCACTGTTCTCCAGGAAGGAAGCACTTGGTTAATGTATTGTTCTTGATTTATGGCACACTACATTTTTTATAATAGCTATATTATCAGATTCCTTT
chr4	71181818	71181938	TCTGAATTATGGAGGGGGACACATGTCTATTTTTTTCAGGCCCCATCCATGATGCCTCAGTCTCCATGAGTTTATATATGCACTGAACTTATTCATTTAGAAGGCCTTGTTTTCTTAGTG
chr4	71181998	71182118	ATTTGATGAATCTATCTCCTGTTAGTCTATGCAGGTAACTAAGTACATAAACTGAGTGCTAGATACTCAGGGTTAAACAAGAAGACAGATTTTATAACATTCAAAATAGAAAAATAATTT
chr4	71182018	71182138	GTTAGTCTATGCAGGTAACTAAGTACATAAACTGAGTGCTAGATACTCAGGGTTAAACAAGAAGACAGATTTTATAACATTCAAAATAGAAAAATAATTTGTTTTAATGTTTTTCTACTC
chr4	89194385	89194505	GCAATAGAAGAGTAACTGAGATAACAATACATTATCCAATTTGCGTATTAATAATTTGTTTGTTTGGGAGGAAGGGAGGCATACACCAGAGAGCACATGTGAAAGTCAGGACAGCTTTCG
chr4	89194405	89194525	ATAACAATACATTATCCAATTTGCGTATTAATAATTTGTTTGTTTGGGAGGAAGGGAGGCATACACCAGAGAGCACATGTGAAAGTCAGGACAGCTTTCGGGAGTGATTTTCTTCCTACC
chr4	89194565	89194685	GCATCTTGACAGCTCTCATCACCCTATTTCAAAGCTTATCAGTTCACAATTTGTTCCTCCTAGGATCCCACCTACCCGCCCCCCCCCCACGTCCTTTATTAATTTGAGGAATTTTCTATG
chr4	89194585	89194705	ACCCTATTTCAAAGCTTATCAGTTCACAATTTGTTCCTCCTAGGATCCCACCTACCCGCCCCCCCCCCACGTCCTTTATTAATTTGAGGAATTTTCTATGTTGTGTCTCTGAGGATTTCA
chr4	90867176	90867296	ACTCCTAAGGGCTCTATTTTATGAGCTACTAACTCTCAGAGACACTGACCCTCACACGATCATGTTCAGGGAAGAGATTTTAATATAAGAATTTACAGTCCTGTATATTAATTACTTCTC
chr4	90867196	90867316	ATGAGCTACTAACTCTCAGAGACACTGACCCTCACACGATCATGTTCAGGGAAGAGATTTTAATATAAGAATTTACAGTCCTGTATATTAATTACTTCTCTTCTCACTGTGAGAAAGTAA
chr4	90867356	90867476	GGTCCATGGAGGGTGTAGTCCTTCGTGATCAGGAACACATGGCAGCAGGAGATAGCCAGTCACATTGCATGAACAGAAAGTGAACCAGAAGTGGGGCCAGGCTGCAAAATTTCAAGGATA
chr4	90867376	90867496	CTTCGTGATCAGGAACACATGGCAGCAGGAGATAGCCAGTCACATTGCATGAACAGAAAGTGAACCAGAAGTGGGGCCAGGCTGCAAAATTTCAAGGATACTGCCAGCAACATACTTTCT
chr4	93574138	93574258	ACCACAATGTCTCATTCCAGGAACATTAACATCTGAATTGTTCTCTTGGGGTGAATCATCATTGTGGCAGAAGTGAGGATGTATCAGTGTAGAAATTATAAATTCCAGTAAAGAATCTGT
chr4	93574158	93574278	GAACATTAACATCTGAATTGTTCTCTTGGGGTGAATCATCATTGTGGCAGAAGTGAGGATGTATCAGTGTAGAAATTATAAATTCCAGTAAAGAATCTGTTACAGCTATAGTCCACACAT
chr4	93574318	93574438	CAAGAGATGAAGTATCTAGCTGGTACAAATGGCCTAATATGTGTCAGGTCAAAGTTTAGAAATAGATTTTTTATTACGTAAAATGAGCCAGATATATATGGATAAGCATTTCTAAGGTAA
chr4	93574338	93574458	TGGTACAAATGGCCTAATATGTGTCAGGTCAAAGTTTAGAAATAGATTTTTTATTACGTAAAATGAGCCAGATATATATGGATAAGCATTTCTAAGGTAATATTACCTAGAACATTTAAC
chr4	106456770	106456890	GAGGTCAGTGCAGACTCTGGAGCCCTGAGGTGGGTTGGGAAGAGGACGGGCAGAGCAAAGCAAGTGGAGGCTGGAGGCTTACTGGGGACCTTACCAGGGGAGCGGTCTTCCTCTGTCTGG
chr4	106456790	106456910	AGCCCTGAGGTGGGTTGGGAAGAGGACGGGCAGAGCAAAGCAAGTGGAGGCTGGAGGCTTACTGGGGACCTTACCAGGGGAGCGGTCTTCCTCTGTCTGGTGCCATGCTGGGATAATTCG
chr4	106456950	106457070	TCTTCCTCAATGTACTCCACATGGGGCAACTTCAGGGCCTACAGAACCAGACAGCCATGCACTTAGCTTCAAAAGCCCTTCAGCTAATAGCAGCCCACAGCAGCCCCACCTGACTGTCCA
chr4	106456970	106457090	ATGGGGCAACTTCAGGGCCTACAGAACCAGACAGCCATGCACTTAGCTTCAAAAGCCCTTCAGCTAATAGCAGCCCACAGCAGCCCCACCTGACTGTCCACCTCCCCAGCCTTCACAAAG
chr4	108892685	108892805	ATATAAAGGCTGTTAGGTTCTGGCTTCTGGTCCATATATAAAGGGCTCTTGGGTCCCCTTGCAAGTCTGTCCATCTTTAGTTGCAGAAATGCTAAAGTGGTACCTGGTGACTCACCAGGG
chr4	108892705	108892825	TGGCTTCTGGTCCATATATAAAGGGCTCTTGGGTCCCCTTGCAAGTCTGTCCATCTTTAGTTGCAGAAATGCTAAAGTGGTACCTGGTGACTCACCAGGGTGGTATTTATTTGGTGTCTC
chr4	108892865	108892985	TGGAGAGAGTAGAGGGGAAAGGGCGGGGCTGGGGCGTCACTCAGCAGGATCCCTCCACTCACGACTGGAGTTTTTGTCATCTCTGAGGATAAGGGATGAGGACGGCATTGGGCACCTGGA
chr4	108892885	108893005	GGGCGGGGCTGGGGCGTCACTCAGCAGGATCCCTCCACTCACGACTGGAGTTTTTGTCATCTCTGAGGATAAGGGATGAGGACGGCATTGGGCACCTGGATCTCTTGGATTTCCTGTCAC
chr4	129286612	129286732	AAGGAAGTCACACTGGGGATACAACCTTAGACCCATCTCTTGCTGCACACACAGAACCTTCGCCAGATGTTCCCAGCTGTGGGCACAAGGATCACAACGCACAAGCTACCCAGTCAACAA
chr4	129286632	129286752	ACAACCTTAGACCCATCTCTTGCTGCACACACAGAACCTTCGCCAGATGTTCCCAGCTGTGGGCACAAGGATCACAACGCACAAGCTACCCAGTCAACAACACCCGGGCATCAGTCCTCA
chr4	129286792	129286912	AGTACAGCCTTCTGGCCCTGGCCGCTAGGTGCACAGCATTCTTCTGCGATTGAATCAAAGCCCTCCTCCCTCCCTGACTCGGGGACTGAGTGGGAAAAAGTATTCAGAGAAAGAATGCCT
chr4	129286812	129286932	GCCGCTAGGTGCACAGCATTCTTCTGCGATTGAATCAAAGCCCTCCTCCCTCCCTGACTCGGGGACTGAGTGGGAAAAAGTATTCAGAGAAAGAATGCCTGGGGCTCAGGTTTGGGAAGG
chr5	89775291	89775411	GTAGACGTCTTCAGATACATCTCTGGGAGGCTGCTCCACTGCTGATCTCTTGTAGACAACGTGAATCCTTCCATTTTCTTCATCCATCTGCTTCCCTCTCTCCAAGGGTTCAATGAAATA
chr5	98601722	98601842	GTTCATAAGATTTTTATCTTTGGATTTATCTTCTCAGACTTCTGCCCAGAGGCACCTCAAAATTCTAGCCCAGTCCCAGGGACACATGTGTGTTCATCTATTTTTTCATTACCCATGACA
chr5	98601742	98601862	TGGATTTATCTTCTCAGACTTCTGCCCAGAGGCACCTCAAAATTCTAGCCCAGTCCCAGGGACACATGTGTGTTCATCTATTTTTTCATTACCCATGACAATTCATGCACCACAGTGACA
chr5	98601902	98602022	TACAAAAGGGCATCTTGTAAGTCACCTCAAAGTTGTTCTTTACTGCACATAAGTCATTTCATACTTTTATGTGTATCAGAGTTAAACTGAGCAGCTAAGACTTCACTCGCATTCACGTTT
chr5	98601922	98602042	GTCACCTCAAAGTTGTTCTTTACTGCACATAAGTCATTTCATACTTTTATGTGTATCAGAGTTAAACTGAGCAGCTAAGACTTCACTCGCATTCACGTTTGTAGCACATATATTTTGTGA
chr5	102779739	102779859	TTCTCTTTTTAATGGTGTCCTCAAGTCCTCAAATAGCACCACTTTCTAAGGACCTTATGTTCTGATAGCTGCTCCTCTAGAGGACATTTCCCTTTAAACCACAGCCCTAGGTGAACCTTA
chr5	102779759	102779879	TCAAGTCCTCAAATAGCACCACTTTCTAAGGACCTTATGTTCTGATAGCTGCTCCTCTAGAGGACATTTCCCTTTAAACCACAGCCCTAGGTGAACCTTAACTTTAAAACATATTTAAGT
chr5	102779919	102780039	CTGTATTTTAAATCTTGTCTCCAAGAAACAAAGGTTGTATGAATGAGAGGTATGGAAAGAAGATAAAGTTAGGGGAGGAAGAAATCCTTTGTCATCTCAGGTCTGATGACCATGTGGTCC
chr5	102779939	102780059	CCAAGAAACAAAGGTTGTATGAATGAGAGGTATGGAAAGAAGATAAAGTTAGGGGAGGAAGAAATCCTTTGTCATCTCAGGTCTGATGACCATGTGGTCCTGTGGACAGCTCTGCAGTTG
chr5	112762661	112762781	CAATGAGGTCTTTGTGCTTCTGCATGAGGTCATTCAGGTCACCCTGGTCCTCATCAATGCGCTTCAGGAGGTCTGCTCTCTCAAACTGCAACCTGTACAGTTGCTCATCCACCTGCAGAG
chr6	6533672	6533792	GTTGAGGCCTCATGACTTGGGCATCACTAGCACACAGTATTCACCAGACCATGGGCATTTATAAGGAACCACCTCTGGCATGGGAAGACAAAAAGGCTGCTCTTCAGACTTGCTGGTTAG
chr6	6533692	6533812	GCATCACTAGCACACAGTATTCACCAGACCATGGGCATTTATAAGGAACCACCTCTGGCATGGGAAGACAAAAAGGCTGCTCTTCAGACTTGCTGGTTAGCATGGAATGCCTGATAGCTC
chr6	6533852	6533972	TTCACATGGAGGCTACTCACCAGGAGCTCCGTATTGTACAAGTTAACCCTCCATACTTAAGATTCTCCTTTAGTGGGAGGCCAACTCAGGGTGCCTGATGTGAGAAAGTTTGACAGTTTC
chr6	6533872	6533992	CAGGAGCTCCGTATTGTACAAGTTAACCCTCCATACTTAAGATTCTCCTTTAGTGGGAGGCCAACTCAGGGTGCCTGATGTGAGAAAGTTTGACAGTTTCATCCCAGAATCTGGCCAAGG
chr6	30643777	30643897	CCTCTTATCTGTCCTCTAAGCGTATCTGTCCCCTTATCTTATGGCTACATCTGGACTCCTGCACCAATGAGTCGGAACTCTGATGGGATTTATAGGTCTCCATAAAATTCTGTTTAAGAT
chr6	30643797	30643917	CGTATCTGTCCCCTTATCTTATGGCTACATCTGGACTCCTGCACCAATGAGTCGGAACTCTGATGGGATTTATAGGTCTCCATAAAATTCTGTTTAAGATACGCCTTTCCACTCCCTTCC
chr6	30643957	30644077	CACACACATGGAAGGCAGTCGGCAGGGGTGTTTACTGCCTGTCTGCTCTGCACCGGGCCTTGCCCTGTGTGCCTAGAATTGAGCTGTGTGTAAAGAGAGTAAATGTCTAGTCTAGGCAGG
chr6	30643977	30644097	GGCAGGGGTGTTTACTGCCTGTCTGCTCTGCACCGGGCCTTGCCCTGTGTGCCTAGAATTGAGCTGTGTGTAAAGAGAGTAAATGTCTAGTCTAGGCAGGAAGATTGACTGTGTGCTCAG
chr6	52990751	52990871	AAAGCGAGTGTCTGAGGGAGGATCAGCTCTGCCCTACTCATCTGTCCAGCTCCAGCATCTGGCCACGCACCTGTCAGACGACGACACTCACACACAGAGCATCCCACGGGTCCATGTTTG
chr6	52990771	52990891	GATCAGCTCTGCCCTACTCATCTGTCCAGCTCCAGCATCTGGCCACGCACCTGTCAGACGACGACACTCACACACAGAGCATCCCACGGGTCCATGTTTGTGACGCTCACACACAGCCTT
chr6	52990931	52991051	CCAGAATGGCTTCTCACCAAAGCACACCCAGACTCAGGCTCCTTCAAACTCAAGCACGTGCTAGTGACGAGTGGGTACTTGTGATTAAGCATGTGTAAGTGACAGGTAAGTGGCACTGAT
chr6	52990951	52991071	AGCACACCCAGACTCAGGCTCCTTCAAACTCAAGCACGTGCTAGTGACGAGTGGGTACTTGTGATTAAGCATGTGTAAGTGACAGGTAAGTGGCACTGATGGTGGCAATGGCCCCAGCTA
chr6	67287120	67287240	TATATGCATTAAATCCTGCTACTCTTAAAGCAGTCCTGTCACTTTAAAGTGAGATGTCTTTCAGGTAGCCATTTATCCATAGTCAAAAAAGTAAGAGACAGTATCTAGTAGTTTTATTTT
chr6	71130927	71131047	TAGCATTTCACAACCGACTCTCCTCATGCAGTCAGTGTTAACCGTGAAGGTTCCTGGCTCACAGACGATGCCCTAAAACCAGGTGTCCCCTTCCCTCTCTCAGGTTTCCAAACCCCAAGT
chr6	71130947	71131067	TCCTCATGCAGTCAGTGTTAACCGTGAAGGTTCCTGGCTCACAGACGATGCCCTAAAACCAGGTGTCCCCTTCCCTCTCTCAGGTTTCCAAACCCCAAGTCTGTCCTGTGGCTGTACCCA
chr6	71131127	71131247	AGTACCAGGGGAACCTGGAATGTTAATCACATGGTGTTGTTTCATGCAACAACTGCCATCTAACTAGAAGGCTGGATGCAGACTTGTAGATTTGGTTGTGAGCTTGGTGACCTTTGCTCT
chr6	101076046	101076166	CTCTCCGTGGCATCCTCTGTATAAAATGAGGCCTCGCTCACATCCCCAGCAACACTGTCTTTTGAGTATGAATTTTGCTTCCTACTGTTTGACAAGTTTTGAAGACAAAGGAAGGTTGTC
chr6	101076066	101076186	ATAAAATGAGGCCTCGCTCACATCCCCAGCAACACTGTCTTTTGAGTATGAATTTTGCTTCCTACTGTTTGACAAGTTTTGAAGACAAAGGAAGGTTGTCACTGGGATCTTGGGGTGTTG
chr6	117132866	117132986	TCTCCCCCAGCAAGCCTCCCCTAGCTGTGTGTAGAAGCACAAACTGAGTACTAGGTTGTACATTTGGGAAATCCGATCTCTGGATCCCTTCCTTCCAGCCCCACACATCATCTGGTTTTG
chr6	117132886	117133006	CTAGCTGTGTGTAGAAGCACAAACTGAGTACTAGGTTGTACATTTGGGAAATCCGATCTCTGGATCCCTTCCTTCCAGCCCCACACATCATCTGGTTTTGCCATGTGGCTGTGTTCTGCA
chr6	117133046	117133166	CCTTAAAGATGGCCAGCATCAGTCTGCATCACACCAAGCCTGTCAGTAGCTCCTCTGAACACTGAGCCCTGTCACTCTAGGGCAGGGCAGCTAAGAGAGGACCAAGCATAAGTGCGAACC
chr6	117133066	117133186	AGTCTGCATCACACCAAGCCTGTCAGTAGCTCCTCTGAACACTGAGCCCTGTCACTCTAGGGCAGGGCAGCTAAGAGAGGACCAAGCATAAGTGCGAACCTGGTTCTGCTATTTCCTTAG
chr6	119071930	119072050	TGATTATCCAAATGGACCTGATGTAACTACCTAGATCTTTACCAGGAGTCAGGAGAACAGGGAACAGATGCTACAGTGCTAGCCTGGCAGAAAGTGGAGGAGCTCGTTCTAGATGCTAGA
chr6	119071950	119072070	ATGTAACTACCTAGATCTTTACCAGGAGTCAGGAGAACAGGGAACAGATGCTACAGTGCTAGCCTGGCAGAAAGTGGAGGAGCTCGTTCTAGATGCTAGAGAAGGTGGAAAACAAACTCA
chr6	119072110	119072230	CTGCCCTCCAGGAGTGAATGATAATACATCGTTGTTATTAGTTAAGTCTGCCCTGATTTGTTACAACAGAAATGGGAAAAAAAAAAGATACACCCTGCTCTTCTCTGTGTAAAATCTCTA
chr6	119072130	119072250	ATAATACATCGTTGTTATTAGTTAAGTCTGCCCTGATTTGTTACAACAGAAATGGGAAAAAAAAAAGATACACCCTGCTCTTCTCTGTGTAAAATCTCTAAAATGAAAATCAGCAGGGCA
chr6	126638203	126638323	TTTCCTGGCCATAGTCTGTCTTCTAGAAATCTGAGGACAGAGAAAATTAATATCTTTGGTCTCTCTGATTCAGATCACTTGAAGTGAGTTAAGCACTTCAGAGATTCTGGGATGGCTAAT
chr6	126638223	126638343	TTCTAGAAATCTGAGGACAGAGAAAATTAATATCTTTGGTCTCTCTGATTCAGATCACTTGAAGTGAGTTAAGCACTTCAGAGATTCTGGGATGGCTAATAGCCACAGGATGACCTGATC
chr6	126638383	126638503	GAAGAGATGGGCTATGGCTATCAGTATATCATAAGTCTTCTCCTTACAGAGAAAACGGGTCTTAGCATTGGGGCTTGAGCTATCAAGGCTCAATACCTAAGAAGGGGGTGAAAGGGCAAA
chr6	126638403	126638523	TCAGTATATCATAAGTCTTCTCCTTACAGAGAAAACGGGTCTTAGCATTGGGGCTTGAGCTATCAAGGCTCAATACCTAAGAAGGGGGTGAAAGGGCAAACACCTGGGGAAGGGAGTGTG
chr7	54902875	54902995	AATGTAAATAGATAGGTAACTTGACATGTCCATTTATCAAAGCATTATATAGATCACAAAAGTTGAACAAAACAAAAGAAAAATGAACACAAAAACATTTGCTTTTGGAAAAAGAATCTG
chr7	54902895	54903015	TTGACATGTCCATTTATCAAAGCATTATATAGATCACAAAAGTTGAACAAAACAAAAGAAAAATGAACACAAAAACATTTGCTTTTGGAAAAAGAATCTGGCTCTGGAGTCTGTCTACAG
chr7	54903055	54903175	CTCTGTAGGCTGAGGCAAGACAATATTAACTCATAATTTTGTGACTACTAATCTAGGTAGAAAAGTAAAATCTTGCCTCAAAAATATGTAGGAAAAGGGGGGATTATCAAGCCACCAAAA
chr7	54903075	54903195	CAATATTAACTCATAATTTTGTGACTACTAATCTAGGTAGAAAAGTAAAATCTTGCCTCAAAAATATGTAGGAAAAGGGGGGATTATCAAGCCACCAAAAAAAGTGTCCCATCCTCCAAA
chr7	73364824	73364944	CCACCATGTTTATATGAGTTCTCTATGTTACCCACGTCCTTGCAAGCGCTTCATATCGTCTTTGTTTTTAGTTCAGTCACTCAGAGAGTGTGTGGGCACCTCACTATGGTTTTGCTTTGT
chr7	73364844	73364964	CTCTATGTTACCCACGTCCTTGCAAGCGCTTCATATCGTCTTTGTTTTTAGTTCAGTCACTCAGAGAGTGTGTGGGCACCTCACTATGGTTTTGCTTTGTTTTTGCCTAGTGCCTATTGG
chr7	73365004	73365124	GCCAGTGGGAACTCTGAAAAGTCGCTATGAGGAGGGGGCTTAAAGGGTCCCTGACAAAGGCCACAGAGGGCCTGAGGAAGGGCATGAGAGTAAAGGGGCTGAATGTGATAGACAGCAAGG
chr7	73365024	73365144	GTCGCTATGAGGAGGGGGCTTAAAGGGTCCCTGACAAAGGCCACAGAGGGCCTGAGGAAGGGCATGAGAGTAAAGGGGCTGAATGTGATAGACAGCAAGGGTTCCAGAAACATCTGGAAA
chr7	133996882	133997002	CACTTTTGCATCTTGGACTACTTCCTCCTATCCTTTTCATCAGCTTCATTTCTCTTTACAATGGCTTCTGTCACCCACTCTCTGTCCATTGCCCCCTCCCAGGAACACAGTTTATTTATT
chr7	140152651	140152771	GCGTCCTGGGATGGTTATTTTACTGCTCTGGATGTTTTCTGAGCTATGACATCATTGGGACCTGCTCTGGGCAGGTGGTTAGCACCTGACATTTCTCACACTGCAGTCTAAGTGAATGCT
chr7	140152671	140152791	TACTGCTCTGGATGTTTTCTGAGCTATGACATCATTGGGACCTGCTCTGGGCAGGTGGTTAGCACCTGACATTTCTCACACTGCAGTCTAAGTGAATGCTCTCTTCATCAACTATAAGTC
chr7	140152831	140152951	AGTGGCAGAATCAGACGGGCCCACCCAAGGATGGCCTCTTCTTGGCGGTCAGCATTGTTCATGTCCTCGTGTCAGGGTGGGCAAGCAGACAGGCATGCCTGCTTGGGCAGTTCTGGAGAG
chr7	140152851	140152971	CCACCCAAGGATGGCCTCTTCTTGGCGGTCAGCATTGTTCATGTCCTCGTGTCAGGGTGGGCAAGCAGACAGGCATGCCTGCTTGGGCAGTTCTGGAGAGTCAAGGGCAGCCTGCCTCTC
chr8	14578406	14578526	ATCAACGTAAATATAAAGAGACTTTAACTTGTGTCCACTGGACTTTGGCCATTTGTGATCCATCGCTGAGACCCACTTGTATGTGCAGTTCCTGTGCCAAATAAAATTAACTGCTTCCCT
chr8	14578426	14578546	ACTTTAACTTGTGTCCACTGGACTTTGGCCATTTGTGATCCATCGCTGAGACCCACTTGTATGTGCAGTTCCTGTGCCAAATAAAATTAACTGCTTCCCTTTCACTTCTTGCAATGCTGT
chr8	14578586	14578706	CATGGAAGGAGAAGGAACCGTGGGTTTCTTCAGCCACTGTTACTGTCTCTAATTATCTGAAGCTAGGCTCAGCAGAAAGAAGTACCCTGGGGTATAGCATCCACCAGACCATCCCAACCA
chr8	14578606	14578726	TGGGTTTCTTCAGCCACTGTTACTGTCTCTAATTATCTGAAGCTAGGCTCAGCAGAAAGAAGTACCCTGGGGTATAGCATCCACCAGACCATCCCAACCAGGCAGGCCTTCTCCTTTGCT
chr8	14759040	14759160	TCTCCTTTTTCCTTTCTTGAAGCAAGCTCTCACCCTGTAGCCTTTCTAGTTCAGAACTTCCCATTCTCCTACCTCAGGTTCTAAGGGTTAAGATTTCAACTTTGCACTGCCCTGCCTGGC
chr8	15191227	15191347	GCATTGAGTATAATATTATATGGTAGTCTGACTGTTGTAGTTCATTATCAACGAGAAGCTCAGAGTCACCTGGAGACAGGGATGCCTTTGTAGATATCCTCATTTTATTAATTGATGTGG
chr8	26866438	26866558	CCAGTACTGTGGCTACAGGTCCACAGCACCACATCTCCCTTTTGCTCTTCTACTGTTTGTTCTGGGGTCAAACTTGTGTCCTCTGACTTCACCTTACCAACTGAGTGACCTACCTCCTTA
chr8	26866458	26866578	CCACAGCACCACATCTCCCTTTTGCTCTTCTACTGTTTGTTCTGGGGTCAAACTTGTGTCCTCTGACTTCACCTTACCAACTGAGTGACCTACCTCCTTACAAACACTATCTATTTATTC
chr8	60460986	60461106	CTTGCCAGGTAAGAAAAAAGGGCCAAGAAGATTCCAGCAGAATGCAATACTGAGCATCTCAAGATTCTCCCACTGCTATTATGACACCCACAGCTCAGTTGCTAAGGACTTCTGAAGTAC
chr8	60461006	60461126	GGCCAAGAAGATTCCAGCAGAATGCAATACTGAGCATCTCAAGATTCTCCCACTGCTATTATGACACCCACAGCTCAGTTGCTAAGGACTTCTGAAGTACTTCCGGATGCTCACTTCAGC
chr8	60461166	60461286	CACTGTACTCCATCACCAATGCCACCAAGATGATAGTAGTCTTTGCCACCAAAGCCATCCAACAAAATCTGAAAAGGGCCATTAATCACAGAAAACGCACACACATCAACGCAAGAGAGC
chr8	60461186	60461306	GCCACCAAGATGATAGTAGTCTTTGCCACCAAAGCCATCCAACAAAATCTGAAAAGGGCCATTAATCACAGAAAACGCACACACATCAACGCAAGAGAGCAAAAGATATGCAAACTTAGC
chr8	72352310	72352430	AATATTTACCAATTTTTGAGAAGACCAGCTTGGCACATTGGAGGGGACAGGATGAGGTTTGGGTCTGAGCTGAGGGGAAAAGCTGAACAAATATTTGTTATCTCTACCTATGCTGGCACT
chr8	72352330	72352450	AAGACCAGCTTGGCACATTGGAGGGGACAGGATGAGGTTTGGGTCTGAGCTGAGGGGAAAAGCTGAACAAATATTTGTTATCTCTACCTATGCTGGCACTATGTTCGCCTGCTGTCAAGT
chr8	72352490	72352610	AGACAAAGATGTCACTCCTCCATGGCAAGGGAATCTAGTGGCCACTTGCTCTGGGTCCACAAAGGACACATGGATTTGAAGTGAGGAAGACAACTTTCTTTCCGTTTTCACACAAGGCTG
chr8	72352510	72352630	CATGGCAAGGGAATCTAGTGGCCACTTGCTCTGGGTCCACAAAGGACACATGGATTTGAAGTGAGGAAGACAACTTTCTTTCCGTTTTCACACAAGGCTGCTATGATCTCTGATGAAGAA
chr9	21450082	21450202	CAAGTATGGAGAAGACTTCCTCCATACAGAGCGTACTCTATGCTCCACATACTGGAGGGTGCCAGGCCCTGGACTATTTCTCAGACCGGTTGCCTTAGCCTCTCCTGCTGGGTGGACATA
chr9	31156316	31156436	GACCAAAAGGCATTTTCACTAAAAACATGCCTGAGATACCCATAAACAAACTGACCGTGATCTAGATAGCAAATGGCTACATGTATTCCTGAGGAGAGAGAAGCGGGAAGTCAGGATCCC
chr9	94884234	94884354	TGTTTTCATAGGGGACTTAGACAAGTAAGAATGAATCTCATACTATGCAGTTAAAAAATAACAATAAAAAGAGGTGGCGAGATCCAGGGGCTAGCTTGGGTACCAGGTGCTACTGAGCTC
chr9	94884254	94884374	ACAAGTAAGAATGAATCTCATACTATGCAGTTAAAAAATAACAATAAAAAGAGGTGGCGAGATCCAGGGGCTAGCTTGGGTACCAGGTGCTACTGAGCTCTGCAAAGTCTGACTCATTCA
chr9	94884414	94884534	CCACGACAAGTCCATCACTGCTTGTAACCACCACTGAATGGAAGGCAGTGTGCCTGTGCTACTCAATGATGGCTTTACCCATGGGAAAATGCAAATATTGTTGATTCTCAGGCTCAGAAT
chr9	94884434	94884554	CTTGTAACCACCACTGAATGGAAGGCAGTGTGCCTGTGCTACTCAATGATGGCTTTACCCATGGGAAAATGCAAATATTGTTGATTCTCAGGCTCAGAATTGCATAGTGGCTCTGGCATG
chr9	102024901	102025021	CAACTTAAAGGCAGTTTTCAAGTAGCTCAGAGATGGAGAGGGAAAAAAGGTCAAGCCAAGGAAGAGACATCCTTTATCTTGGTTTGAGCTACTGAAAACTTTTGGGAGACCTTTCTGCCC
chr9	102024921	102025041	AGTAGCTCAGAGATGGAGAGGGAAAAAAGGTCAAGCCAAGGAAGAGACATCCTTTATCTTGGTTTGAGCTACTGAAAACTTTTGGGAGACCTTTCTGCCCAGTTGCTTTAGTAGCAGACA
chr9	102025081	102025201	TCTTCTTGCCTGCTCTAACAAGGGGGATGTGGATAAACTGTAGATAAGGATGATGCTAAGGCAAGTGAGAAAGGATGTCAGTCACAACGCAGGACAAGTACCAGCCCAACACTGGTCACT
chr9	102025101	102025221	AGGGGGATGTGGATAAACTGTAGATAAGGATGATGCTAAGGCAAGTGAGAAAGGATGTCAGTCACAACGCAGGACAAGTACCAGCCCAACACTGGTCACTGGTCATGGACAACAGTACGA
chr9	118783246	118783366	GGACATTTTCCATAGATCAGAACATCAGAGAGATGGAGACCACAATGAGACCACAGTGCTCACATCCTCCTACTCTGAAGGAATTGCAGCCTCAGCTACTGTTGCTTCCCATCACGTGAC
chr9	118783266	118783386	AACATCAGAGAGATGGAGACCACAATGAGACCACAGTGCTCACATCCTCCTACTCTGAAGGAATTGCAGCCTCAGCTACTGTTGCTTCCCATCACGTGACCAACCTTCATAGGCAGGCCC
chr9	118783426	118783546	CACTGAGTTTGAGGCCCTGAACTGAGTGGAGCTTTGACTGCCGAGGGCCAGCTCCGGTGAGAGAAACAACGTTCTCTGCTTACCTCTGACTGCTAAAATCATCCCTGTCATCTTGCATTC
chr9	118783446	118783566	ACTGAGTGGAGCTTTGACTGCCGAGGGCCAGCTCCGGTGAGAGAAACAACGTTCTCTGCTTACCTCTGACTGCTAAAATCATCCCTGTCATCTTGCATTCTCAGCCCTAAGGCCTCTGGG
chr9	123273141	123273261	GCGTCTTCTACCATCAGGGTCTCCTGGTGGCTGAGCCACCTTCTGGCAGGACTATTTCTCAGGCCAGAGGGGTTGTCATTGGGCCTTGATAAGCAGGTTCAGCCTGGGCTTGGTCACCCC
chr9	123273161	123273281	CTCCTGGTGGCTGAGCCACCTTCTGGCAGGACTATTTCTCAGGCCAGAGGGGTTGTCATTGGGCCTTGATAAGCAGGTTCAGCCTGGGCTTGGTCACCCCCTTTCTCTTCTGTGTATCTC
chr9	123273321	123273441	AGTACTTCACACTTTATTGAAGAGTCACTACATTAATTACTGGATCATTACCAGAGGGTTTTGAAAAGACACTTCAAAGCATCTCCTACAATTGCTAAGACAGGTGTGAAAATCTATCTG
chr9	123273341	123273461	AGAGTCACTACATTAATTACTGGATCATTACCAGAGGGTTTTGAAAAGACACTTCAAAGCATCTCCTACAATTGCTAAGACAGGTGTGAAAATCTATCTGGGCAGAGTGTCCAGTTTAAA
chrX	12131317	12131437	ATGCAGTCAGCCAGCCAGGTGCCTGGAGTTGTTTGGTTGCTGTCTGTGCTTTCCTTTGGCTCAGGTCTGAGTCTTGCATGCAGGCACTCAACTTCTGCCATCAGGATAGCTCCAGTTCCT
chrX	12131337	12131457	GCCTGGAGTTGTTTGGTTGCTGTCTGTGCTTTCCTTTGGCTCAGGTCTGAGTCTTGCATGCAGGCACTCAACTTCTGCCATCAGGATAGCTCCAGTTCCTAGGCCTCAAGACATCCATCA
chrX	12131497	12131617	CAGATGAAGCAGGAATTCCAATGGCTGGCTCGGGATATTCTTGGTATGATAAAAACAACAACAACAACAAACATGAATGCCTACCTTTCAGGGTCTTCTTGAGCTACCAGAACCTTCAGG
chrX	12131517	12131637	ATGGCTGGCTCGGGATATTCTTGGTATGATAAAAACAACAACAACAACAAACATGAATGCCTACCTTTCAGGGTCTTCTTGAGCTACCAGAACCTTCAGGCCTGTTGGTGGCAAGGGGGT
chrX	97929635	97929755	GCAAAAGCACATATTTGGGCCTAAAAGCAAATCTTTTCTTTTCAAAAGAGCAACTTTTCAACCTAAAACTGTAGAGATTATAAAACAGAGCAAGCTAAAACATTGTAGAGATTATAAAAC
chrX	97929655	97929775	CTAAAAGCAAATCTTTTCTTTTCAAAAGAGCAACTTTTCAACCTAAAACTGTAGAGATTATAAAACAGAGCAAGCTAAAACATTGTAGAGATTATAAAACAGAGCAAGCTTTAAAGTGTC

## Sheet: VariantCalling analysis regions
chr1	32520551	32521071	CALLABLE		520
chr1	32699438	32699758	CALLABLE		320
chr1	96552793	96553313	CALLABLE		520
chr1	139236877	139237197	CALLABLE		320
chr2	3973453	3973973	CALLABLE		520
chr2	6690774	6691094	CALLABLE		320
chr2	7047841	7048361	CALLABLE		520
chr2	15574685	15575205	CALLABLE		520
chr2	16685671	16685991	CALLABLE		320
chr2	35899717	35900237	CALLABLE		520
chr2	58419592	58420112	CALLABLE		520
chr2	64822244	64822764	CALLABLE		520
chr2	155742381	155742901	CALLABLE		520
chr2	166540793	166541313	CALLABLE		520
chr3	14980129	14980649	CALLABLE		520
chr3	23824510	23824830	CALLABLE		320
chr3	37482692	37483212	CALLABLE		520
chr3	66104388	66104908	CALLABLE		520
chr3	73871081	73871421	CALLABLE		340
chr3	96131972	96132492	CALLABLE		520
chr3	125636851	125637371	CALLABLE		520
chr3	126804935	126805455	CALLABLE		520
chr4	34075446	34075966	CALLABLE		520
chr4	65944075	65944395	CALLABLE		320
chr4	71181718	71182238	CALLABLE		520
chr4	89194285	89194805	CALLABLE		520
chr4	90867076	90867596	CALLABLE		520
chr4	93574038	93574558	CALLABLE		520
chr4	106456670	106457190	CALLABLE		520
chr4	108892585	108893105	CALLABLE		520
chr4	129286512	129287032	CALLABLE		520
chr5	89775191	89775511	CALLABLE		320
chr5	98601622	98602142	CALLABLE		520
chr5	102779639	102780159	CALLABLE		520
chr5	112762561	112762881	CALLABLE		320
chr6	6533572	6534092	CALLABLE		520
chr6	30643677	30644197	CALLABLE		520
chr6	52990651	52991171	CALLABLE		520
chr6	67287020	67287340	CALLABLE		320
chr6	71130827	71131347	CALLABLE		520
chr6	101075946	101076286	CALLABLE		340
chr6	117132766	117133286	CALLABLE		520
chr6	119071830	119072350	CALLABLE		520
chr6	126638103	126638623	CALLABLE		520
chr7	54902775	54903295	CALLABLE		520
chr7	73364724	73365244	CALLABLE		520
chr7	102973149	102973469	CALLABLE		320
chr7	133996782	133997102	CALLABLE		320
chr7	140152551	140153071	CALLABLE		520
chr8	14578306	14578826	CALLABLE		520
chr8	14758940	14759260	CALLABLE		320
chr8	15191127	15191447	CALLABLE		320
chr8	26866338	26866678	CALLABLE		340
chr8	60460886	60461406	CALLABLE		520
chr8	72352210	72352730	CALLABLE		520
chr9	21449982	21450302	CALLABLE		320
chr9	31156216	31156536	CALLABLE		320
chr9	94884134	94884654	CALLABLE		520
chr9	102024801	102025321	CALLABLE		520
chr9	118783146	118783666	CALLABLE		520
chr9	123273041	123273561	CALLABLE		520
chr10	57752052	57752372	CALLABLE		320
chr10	58401344	58401664	CALLABLE		320
chr10	67238014	67238334	CALLABLE		320
chr10	68654751	68655271	CALLABLE		520
chr10	80795205	80795525	CALLABLE		320
chr10	88091673	88091993	CALLABLE		320
chr10	109378217	109378537	CALLABLE		320
chr10	112266070	112266590	CALLABLE		520
chr11	3308294	3308814	CALLABLE		520
chr11	4508570	4508890	CALLABLE		320
chr11	40201355	40201875	CALLABLE		520
chr11	46222455	46222775	CALLABLE		320
chr11	48116972	48117292	CALLABLE		320
chr11	79252070	79252390	CALLABLE		320
chr11	90480511	90480831	CALLABLE		320
chr11	106016439	106016959	CALLABLE		520
chr11	108975434	108975954	CALLABLE		520
chr12	85645177	85645497	CALLABLE		320
chr12	104434556	104434896	CALLABLE		340
chr12	108405452	108405972	CALLABLE		520
chr12	111733196	111733536	CALLABLE		340
chr13	27036740	27037060	CALLABLE		320
chr13	41442376	41442696	CALLABLE		320
chr13	64921812	64922132	CALLABLE		320
chr14	49298649	49298969	CALLABLE		320
chr14	49433166	49433686	CALLABLE		520
chr14	60784589	60785109	CALLABLE		520
chr14	70586044	70586364	CALLABLE		320
chr15	11336223	11336543	CALLABLE		320
chr15	36419714	36420234	CALLABLE		520
chr15	57160076	57160396	CALLABLE		320
chr15	74425960	74426300	CALLABLE		340
chr15	78105833	78106353	CALLABLE		520
chr15	94999749	95000089	CALLABLE		340
chr16	8680829	8681349	CALLABLE		520
chr16	12263341	12263861	CALLABLE		520
chr16	17411669	17411989	CALLABLE		320
chr16	18132187	18132687	CALLABLE		500
chr16	25412625	25413145	CALLABLE		520
chr16	33683187	33683707	CALLABLE		520
chr16	86148997	86149517	CALLABLE		520
chr16	90528585	90529105	CALLABLE		520
chr16	95292824	95293344	CALLABLE		520
chr16	96568805	96569325	CALLABLE		520
chr17	8242893	8243413	CALLABLE		520
chr17	33501494	33501834	CALLABLE		340
chr17	60319535	60319855	CALLABLE		320
chr18	64585822	64586342	CALLABLE		520
chr18	81581331	81581851	CALLABLE		520
chr19	49975744	49976064	CALLABLE		320
chrX	12131217	12131737	CALLABLE		520
chrX	97929535	97930035	CALLABLE		500
chrPCSK9KI	9119	9639	CALLABLE		520
