# Supplementary material for: A Type II-B Cas9 nuclease with minimized off-targets and reduced chromosomal translocations in vivo
Source: Nat Commun. 2023 Sep 6;14:5474. doi: 10.1038/s41467-023-41240-7 (PMC10482872; doi:10.1038/s41467-023-41240-7)
Supplement: Supplementary file 11 — Supplementary Data 7 [file 41467_2023_41240_MOESM11_ESM.xlsx]

## Sheet: CHANGEseq_output
Genomic_Coordinate	Chromosome	Start	End	Strand	Site_Sequence	Site_Substitution_Number	Site_Sequence_Gaps_Allowed	Target_Sequence	Realigned_Target_Sequence	annotatr_details	annot.symbol	annotation	SpCas9_Count_rep1	SpCas9_Count_rep2	SpCas9_Count_rep3	SpOTON_noER_Count_rep1	SpOTON_noER_Count_rep2	SpOTON_noER_Count_rep3	SpOTON_ER_Count_rep1	SpOTON_ER_Count_rep2	SpOTON_ER_Count_rep3
chr1:10556593-10556615	chr1	10556593	10556615	+		Bulge	AGCACTGCGCCTG-ATGTGGAGG	GGCACTGCGGCTGGAGGTGGNGG	GGCACTGCGGCTGGAGGTGGNGG	hg38_genes_introns PEX14 chr1 10536298 10599237 62940 + intron:4765 , hg38_genes_introns PEX14 chr1 10536298 10599237 62940 + intron:4773	PEX14	hg38_genes_introns			8
chr1:105911741-105911764	chr1	105911741	105911764	-	GGCTCCTCTGCTGGAGGTGGAGG	4		GGCACTGCGGCTGGAGGTGGNGG	none	hg38_genes_intergenic NA chr1 105896431 105927619 31189 * intergenic:926		hg38_genes_intergenic	6
chr1:10842046-10842069	chr1	10842046	10842069	+	CCCACTGTGGCAGGAGGAGACGG	6		GGCACTGCGGCTGGAGGTGGNGG	none	hg38_genes_intergenic NA chr1 10801651 10890760 89110 * intergenic:104		hg38_genes_intergenic	6
chr1:108847023-108847046	chr1	108847023	108847046	-	GGCAATGAGGCTGGAGATGGGGA	4		GGCACTGCGGCTGGAGGTGGNGG	none	hg38_genes_introns AKNAD1 chr1 108843268 108848751 5484 - intron:97866 , hg38_genes_introns AKNAD1 chr1 108843268 108848751 5484 - intron:97878 , hg38_genes_introns AKNAD1 chr1 108843268 108848751 5484 - intron:97894 , hg38_genes_introns AKNAD1 chr1 108843268 108848751 5484 - intron:97906 , hg38_genes_introns AKNAD1 chr1 108843268 108848751 5484 - intron:97917 , hg38_genes_introns AKNAD1 chr1 108…	AKNAD1	hg38_genes_introns	4		6
chr1:111515742-111515765	chr1	111515742	111515765	+	TCTACTGCGGCTGGTGGAGGGGG	5		GGCACTGCGGCTGGAGGTGGNGG	none	hg38_enhancers_fantom NA chr1 111515720 111515979 260 * enhancer:2959 , hg38_genes_introns TMIGD3 chr1 111490763 111563845 73083 - intron:99571 , hg38_genes_introns TMIGD3 chr1 111488868 111563845 74978 - intron:99575	TMIGD3	hg38_enhancers_fantom, hg38_genes_introns	64	24	14	8
chr1:112931003-112931026	chr1	112931003	112931026	-	AGCATTGGGGCTGGGAGTGGTGG	5		GGCACTGCGGCTGGAGGTGGNGG	none	hg38_genes_introns SLC16A1 chr1 112929353 112935823 6471 - intron:100003 , hg38_genes_introns SLC16A1 chr1 112929353 112956034 26682 - intron:100007 , hg38_genes_introns SLC16A1 chr1 112929353 112957537 28185 - intron:100011 , hg38_genes_introns SLC16A1 chr1 112929353 112955275 25923 - intron:100015 , hg38_genes_introns SLC16A1 chr1 112929353 112955275 25923 - intron:100019 , hg38_genes_introns S…	SLC16A1	hg38_genes_introns	6
chr1:11298906-11298929	chr1	11298906	11298929	+	GGCACAGAGGCTGGGTGCAGGGG	6		GGCACTGCGGCTGGAGGTGGNGG	none	hg38_genes_intergenic NA chr1 11296050 11311733 15684 * intergenic:111		hg38_genes_intergenic	6
chr1:115088675-115088698	chr1	115088675	115088698	+	GAGGCTGCGGCTGGGGGTTGTGG	5		GGCACTGCGGCTGGAGGTGGNGG	none	hg38_genes_introns TSPAN2 chr1 115073008 115089363 16356 - intron:101501 , hg38_genes_introns TSPAN2 chr1 115073008 115089363 16356 - intron:101507 , hg38_genes_introns TSPAN2 chr1 115073008 115089363 16356 - intron:101513	TSPAN2	hg38_genes_introns	60	18	30
chr1:116405771-116405794	chr1	116405771	116405794	-	AGTTCTGCGGCTGGAGTGGGTGG	5		GGCACTGCGGCTGGAGGTGGNGG	none	hg38_genes_promoters ATP1A1 chr1 116405109 116406108 1000 + promoter:6207 , hg38_genes_exons ATP1A1-AS1 chr1 116405607 116406148 542 - exon:118852 , hg38_genes_exons ATP1A1-AS1 chr1 116405607 116406148 542 - exon:118855 , hg38_genes_exons ATP1A1-AS1 chr1 116405607 116406148 542 - exon:118867 , hg38_genes_exons ATP1A1-AS1 chr1 116405607 116406148 542 - exon:118876 , hg38_genes_exons ATP1A1-AS1 chr…	ATP1A1, ATP1A1-AS1	hg38_genes_promoters, hg38_genes_exons, hg38_genes_introns, hg38_genes_exonintronboundaries		10
chr1:117241775-117241797	chr1	117241775	117241797	-		Bulge	AGCACTGCGA-TGGAAGTGGAGG	GGCACTGCGGCTGGAGGTGGNGG	GGCACTGCGGCTGGAGGTGGNGG	hg38_genes_intergenic NA chr1 117215961 117243211 27251 * intergenic:1046		hg38_genes_intergenic	28	12	8
chr1:119285746-119285769	chr1	119285746	119285769	-	GGCACTGCACAAGGAGGTGGAAG	5		GGCACTGCGGCTGGAGGTGGNGG	none	hg38_genes_introns NA chr1 119230781 119326962 96182 - intron:101897 , hg38_genes_introns NA chr1 119266696 119294025 27330 - intron:101899 , hg38_genes_introns NA chr1 119260680 119294025 33346 - intron:101901		hg38_genes_introns	4
chr1:119732754-119732777	chr1	119732754	119732777	-	GTGACTGGGGCTGGAGGGAGGGG	5		GGCACTGCGGCTGGAGGTGGNGG	none	hg38_genes_1to5kb PHGDH chr1 119729304 119733303 4000 + 1to5kb:6315 , hg38_genes_1to5kb PHGDH chr1 119732219 119736218 4000 + 1to5kb:6316 , hg38_genes_introns PHGDH chr1 119727103 119734633 7531 + intron:36970 , hg38_genes_introns PHGDH chr1 119727103 119734633 7531 + intron:36982 , hg38_genes_introns PHGDH chr1 119727103 119734633 7531 + intron:36993 , hg38_genes_introns PHGDH chr1 119727103 119…	PHGDH	hg38_genes_1to5kb, hg38_genes_introns	20
chr1:1213329-1213352	chr1	1213329	1213352	-	GGGCTGGCGGCTGGAGGCGGTGG	5	GGGGCTGGCGGCTGGAGGCGGTGG	GGCACTGCGGCTGGAGGTGGNGG	GGCACTG-CGGCTGGAGGTGGNGG	hg38_genes_exons TNFRSF4 chr1 1212992 1213785 794 - exon:80347 , hg38_genes_exons TNFRSF4 chr1 1212992 1213785 794 - exon:80365 , hg38_genes_introns TNFRSF4 chr1 1213094 1213662 569 - intron:68588 , hg38_genes_introns TNFRSF4 chr1 1213094 1213705 612 - intron:68594 , hg38_genes_introns TNFRSF4 chr1 1213094 1213662 569 - intron:68604 , hg38_genes_introns TNFRSF4 chr1 1213094 1213662 569 - intron:6…	TNFRSF4	hg38_genes_exons, hg38_genes_introns, hg38_genes_intronexonboundaries, hg38_genes_exonintronboundaries	12	4	6
chr1:12199744-12199767	chr1	12199744	12199767	-	AGCACTGCAGCGGGAGGTGAGAG	5		GGCACTGCGGCTGGAGGTGGNGG	none	hg38_genes_introns TNFRSF1B chr1 12194619 12201966 7348 + intron:5843 , hg38_genes_introns TNFRSF1B chr1 12194619 12201966 7348 + intron:5855	TNFRSF1B	hg38_genes_introns	158	60	50	6
chr1:12202033-12202056	chr1	12202033	12202056	-	GGAGCTGCTGCTGGAGCTCGGCG	6		GGCACTGCGGCTGGAGGTGGNGG	none	hg38_genes_cds TNFRSF1B chr1 12201967 12202171 205 + CDS:4156 , hg38_genes_exons TNFRSF1B chr1 12201967 12202171 205 + exon:6848 , hg38_genes_exons TNFRSF1B chr1 12201967 12202171 205 + exon:6862 , hg38_genes_intronexonboundaries TNFRSF1B chr1 12201767 12202166 400 + intronexonboundary:5719 , hg38_genes_intronexonboundaries TNFRSF1B chr1 12201767 12202166 400 + intronexonboundary:5720 , hg38_gene…	TNFRSF1B	hg38_genes_cds, hg38_genes_exons, hg38_genes_intronexonboundaries, hg38_genes_exonintronboundaries	6
chr1:1268508-1268531	chr1	1268508	1268531	+	GCCTCTGCGGCTGGAGGGACGAG	6		GGCACTGCGGCTGGAGGTGGNGG	none	hg38_genes_1to5kb UBE2J2 chr1 1264570 1268569 4000 - 1to5kb:11791 , hg38_genes_introns UBE2J2 chr1 1267993 1273665 5673 - intron:68701 , hg38_genes_introns UBE2J2 chr1 1267993 1273665 5673 - intron:68707 , hg38_genes_introns UBE2J2 chr1 1267993 1273665 5673 - intron:68713 , hg38_genes_introns UBE2J2 chr1 1263387 1273665 10279 - intron:68718 , hg38_genes_introns UBE2J2 chr1 1267993 1273665 5673 - …	UBE2J2	hg38_genes_1to5kb, hg38_genes_introns		4
chr1:1334007-1334030	chr1	1334007	1334030	+	GGCCTTCCCGCCGGAGGTGGTGA	6		GGCACTGCGGCTGGAGGTGGNGG	none	hg38_genes_cds TAS1R3 chr1 1333506 1334464 959 + CDS:478 , hg38_genes_exons TAS1R3 chr1 1333506 1335314 1809 + exon:1048	TAS1R3	hg38_genes_cds, hg38_genes_exons	10
chr1:13681243-13681265	chr1	13681243	13681265	+		Bulge	GGCACTGTGGCAG-AGGTAGAGG	GGCACTGCGGCTGGAGGTGGNGG	GGCACTGCGGCTGGAGGTGGNGG	hg38_genes_intergenic NA chr1 13664911 13695187 30277 * intergenic:166		hg38_genes_intergenic	18	4
chr1:145699375-145699398	chr1	145699375	145699398	-	GTCACTGAGGCTGGAGTGAGTGG	5		GGCACTGCGGCTGGAGGTGGNGG	none	hg38_genes_introns PDZK1 chr1 145688024 145707316 19293 - intron:102693 , hg38_genes_introns PDZK1 chr1 145688024 145707316 19293 - intron:102712 , hg38_genes_introns PDZK1 chr1 145688024 145707316 19293 - intron:102724	PDZK1	hg38_genes_introns	20	6	8
chr1:147286569-147286591	chr1	147286569	147286591	+		Bulge	GGCACTGGGACTGG-GGTGGTGG	GGCACTGCGGCTGGAGGTGGNGG	GGCACTGCGGCTGGAGGTGGNGG	hg38_genes_introns CHD1L chr1 147286501 147287634 1134 + intron:38388 , hg38_genes_introns CHD1L chr1 147286501 147287634 1134 + intron:38401 , hg38_genes_introns CHD1L chr1 147286501 147287634 1134 + intron:38422 , hg38_genes_introns CHD1L chr1 147286501 147287634 1134 + intron:38441 , hg38_genes_introns CHD1L chr1 147286501 147287634 1134 + intron:38463 , hg38_genes_introns CHD1L chr1 147286501…	CHD1L, LINC00624	hg38_genes_introns, hg38_genes_exonintronboundaries	12
chr1:147457828-147457851	chr1	147457828	147457851	-	GTCACTGAGGCTGGAGGGCAGTG	6		GGCACTGCGGCTGGAGGTGGNGG	none	hg38_genes_introns LINC00624 chr1 147408690 147514337 105648 - intron:103307 , hg38_genes_introns LINC00624 chr1 147384864 147514337 129474 - intron:103310	LINC00624	hg38_genes_introns	10	4	6
chr1:150557995-150558018	chr1	150557995	150558018	-	GGCACTGCAGCTGGCGGTGCTGG	3		GGCACTGCGGCTGGAGGTGGNGG	none	hg38_genes_promoters ADAMTSL4 chr1 150557254 150558253 1000 + promoter:6915 , hg38_genes_promoters ADAMTSL4-AS2 chr1 150557725 150558724 1000 - promoter:17811 , hg38_genes_1to5kb NA chr1 150556466 150560465 4000 + 1to5kb:6916 , hg38_genes_cds ADAMTSL4 chr1 150557945 150558149 205 + CDS:26713 , hg38_genes_cds ADAMTSL4 chr1 150557945 150558149 205 + CDS:26730 , hg38_genes_cds ADAMTSL4 chr1 15055794…	ADAMTSL4, ADAMTSL4-AS2	hg38_genes_promoters, hg38_genes_1to5kb, hg38_genes_cds, hg38_genes_exons, hg38_genes_intronexonboundaries, hg38_genes_exonintronboundaries	14	6
chr1:151854757-151854780	chr1	151854757	151854780	+	GGGATAGGAGTTGGAGGTGGGGG	6		GGCACTGCGGCTGGAGGTGGNGG	none	hg38_genes_1to5kb THEM5 chr1 151854713 151858712 4000 - 1to5kb:18090 , hg38_genes_1to5kb THEM5 chr1 151852164 151856163 4000 - 1to5kb:18091	THEM5	hg38_genes_1to5kb			6
chr1:153775553-153775576	chr1	153775553	153775576	-	GCAACTGCGGCCAGAGGTGTAGC	6		GGCACTGCGGCTGGAGGTGGNGG	none	hg38_genes_promoters SLC27A3 chr1 153774750 153775749 1000 + promoter:7203 , hg38_genes_1to5kb SLC27A3 chr1 153771596 153775595 4000 + 1to5kb:7204 , hg38_genes_1to5kb SLC27A3 chr1 153771600 153775599 4000 + 1to5kb:7205 , hg38_genes_1to5kb SLC27A3 chr1 153772987 153776986 4000 + 1to5kb:7206 , hg38_genes_1to5kb SLC27A3 chr1 153773197 153777196 4000 + 1to5kb:7207 , hg38_genes_1to5kb SLC27A3 chr1 153…	SLC27A3	hg38_genes_promoters, hg38_genes_1to5kb, hg38_genes_cds, hg38_genes_exons, hg38_genes_firstexons, hg38_genes_introns, hg38_genes_exonintronboundaries			4
chr1:154354667-154354690	chr1	154354667	154354690	+	GGCTCTGCGGCTGAAGGAAGGAG	5		GGCACTGCGGCTGGAGGTGGNGG	none	hg38_genes_intergenic NA chr1 154351305 154376965 25661 * intergenic:1295		hg38_genes_intergenic	36	6
chr1:154987546-154987569	chr1	154987546	154987569	+	AGCACTGTGGCTGGAGGCTGGGA	5	AGCACTGTGGCTGGAGGCTGGGAG	GGCACTGCGGCTGGAGGTGGNGG	GGCACTGCGGCTGGAGG-TGGNGG	hg38_genes_promoters FLAD1 chr1 154987057 154988056 1000 + promoter:7342 , hg38_genes_promoters FLAD1 chr1 154987541 154988540 1000 + promoter:7343 , hg38_genes_1to5kb FLAD1 chr1 154983585 154987584 4000 + 1to5kb:7344 , hg38_genes_1to5kb FLAD1 chr1 154985213 154989212 4000 + 1to5kb:7345 , hg38_genes_5UTRs FLAD1 chr1 154987466 154988029 564 + 5UTR:5088 , hg38_genes_exons FLAD1 chr1 154987466 15498…	FLAD1	hg38_genes_promoters, hg38_genes_1to5kb, hg38_genes_5UTRs, hg38_genes_exons, hg38_genes_introns, hg38_genes_intronexonboundaries	10	4	4
chr1:156079971-156079994	chr1	156079971	156079994	+	AACACTGCAGCAGGAGGAGGGAG	6		GGCACTGCGGCTGGAGGTGGNGG	none	hg38_genes_1to5kb LMNA chr1 156077573 156081572 4000 + 1to5kb:7574 , hg38_genes_1to5kb LMNA chr1 156077578 156081577 4000 + 1to5kb:7575 , hg38_genes_1to5kb LMNA chr1 156077600 156081599 4000 + 1to5kb:7576 , hg38_genes_1to5kb LMNA chr1 156077631 156081630 4000 + 1to5kb:7577 , hg38_genes_introns MEX3A chr1 156077683 156081544 3862 - intron:109534 , hg38_genes_introns MEX3A chr1 156077683 156081544 …	LMNA, MEX3A	hg38_genes_1to5kb, hg38_genes_introns	56	40	34
chr1:156373539-156373562	chr1	156373539	156373562	-	GATGTTCCAGCTGGAGGTGGAGG	6		GGCACTGCGGCTGGAGGTGGNGG	none	hg38_genes_introns RHBG chr1 156369437 156377300 7864 + intron:45108 , hg38_genes_introns RHBG chr1 156369437 156374606 5170 + intron:45118 , hg38_genes_introns RHBG chr1 156371255 156377300 6046 + intron:45127 , hg38_genes_introns RHBG chr1 156369437 156374606 5170 + intron:45136 , hg38_genes_introns RHBG chr1 156369437 156374606 5170 + intron:45146 , hg38_genes_introns RHBG chr1 156369437 15637…	RHBG	hg38_genes_introns	4
chr1:156795005-156795028	chr1	156795005	156795028	+	AGCTCTGCAGCTGGATGGGGGGT	6		GGCACTGCGGCTGGAGGTGGNGG	none	hg38_genes_promoters PRCC chr1 156794812 156795811 1000 + promoter:7732 , hg38_genes_introns PRCC chr1 156794809 156797275 2467 + intron:45391 , hg38_genes_introns PRCC chr1 156794809 156797275 2467 + intron:45396 , hg38_genes_introns PRCC chr1 156794809 156797275 2467 + intron:45401 , hg38_genes_exonintronboundaries PRCC chr1 156794608 156795007 400 + exonintronboundary:53081 , hg38_genes_exonin…	PRCC	hg38_genes_promoters, hg38_genes_introns, hg38_genes_exonintronboundaries	44	10	8
chr1:156934002-156934025	chr1	156934002	156934025	+	GTCTCTGCAGCTGGCTGTGGAGC	6		GGCACTGCGGCTGGAGGTGGNGG	none	hg38_genes_intergenic NA chr1 156933095 156934839 1745 * intergenic:1331		hg38_genes_intergenic	12
chr1:157761325-157761348	chr1	157761325	157761348	+	GACACTTAGGCTGGGAGTGGTGG	5		GGCACTGCGGCTGGAGGTGGNGG	none	hg38_genes_introns FCRL2 chr1 157749678 157766854 17177 - intron:110839 , hg38_genes_introns FCRL2 chr1 157749678 157766854 17177 - intron:110845 , hg38_genes_introns FCRL2 chr1 157749678 157766854 17177 - intron:110855	FCRL2	hg38_genes_introns		4
chr1:158076355-158076378	chr1	158076355	158076378	-	GGCACAGAGGAGGGTGGTGAGGG	6		GGCACTGCGGCTGGAGGTGGNGG	none	hg38_genes_introns KIRREL1 chr1 158076263 158077990 1728 + intron:45664 , hg38_genes_introns KIRREL1 chr1 157993729 158084421 90693 + intron:45675 , hg38_genes_introns KIRREL1 chr1 158076263 158077990 1728 + intron:45688 , hg38_genes_exonintronboundaries KIRREL1 chr1 158076062 158076461 400 + exonintronboundary:53395 , hg38_genes_exonintronboundaries KIRREL1 chr1 158076062 158076461 400 + exonint…	KIRREL1	hg38_genes_introns, hg38_genes_exonintronboundaries							4
chr1:160046588-160046611	chr1	160046588	160046611	-	GGCACTACAGCTGGAGGTGGCAA	4		GGCACTGCGGCTGGAGGTGGNGG	none	hg38_genes_1to5kb NA chr1 160042958 160046957 4000 - 1to5kb:19098 , hg38_genes_1to5kb NA chr1 160043505 160047504 4000 - 1to5kb:19099 , hg38_genes_1to5kb NA chr1 160043255 160047254 4000 - 1to5kb:19103 , hg38_genes_1to5kb NA chr1 160043503 160047502 4000 - 1to5kb:19104 , hg38_genes_introns KCNJ10 chr1 160042533 160070021 27489 - intron:111391 , hg38_genes_introns KCNJ10 chr1 160042533 160070021 2…	KCNJ10	hg38_genes_1to5kb, hg38_genes_introns	24	4	14
chr1:16073632-16073654	chr1	16073632	16073654	-		Bulge	GGCACTGCG-CGGGAGGCGGCGG	GGCACTGCGGCTGGAGGTGGNGG	GGCACTGCGGCTGGAGGTGGNGG	hg38_genes_promoters FAM131C chr1 16073652 16074651 1000 - promoter:12732 , hg38_genes_promoters FAM131C chr1 16073633 16074632 1000 - promoter:12733 , hg38_genes_5UTRs FAM131C chr1 16073443 16073651 209 - 5UTR:8694 , hg38_genes_exons FAM131C chr1 16073421 16073651 231 - exon:87099 , hg38_genes_exons FAM131C chr1 16073421 16073632 212 - exon:87106 , hg38_genes_firstexons FAM131C chr1 16073421 160…	FAM131C	hg38_genes_promoters, hg38_genes_5UTRs, hg38_genes_exons, hg38_genes_firstexons, hg38_genes_intronexonboundaries	10
chr1:161709714-161709737	chr1	161709714	161709737	+	GGCCATGAGGCTGGAGGAGGGGG	4		GGCACTGCGGCTGGAGGTGGNGG	none	hg38_genes_promoters FCRLA chr1 161709289 161710288 1000 + promoter:8245 , hg38_genes_introns FCRLA chr1 161707344 161713084 5741 + intron:48486 , hg38_genes_introns FCRLA chr1 161707344 161710759 3416 + intron:48487 , hg38_genes_introns FCRLA chr1 161707344 161710474 3131 + intron:48489 , hg38_genes_introns FCRLA chr1 161707344 161710474 3131 + intron:48494 , hg38_genes_introns FCRLA chr1 161707…	FCRLA	hg38_genes_promoters, hg38_genes_introns							4
chr1:164712565-164712588	chr1	164712565	164712588	+	GGCACAGAGGCAGGAGGTGGGGT	4		GGCACTGCGGCTGGAGGTGGNGG	none	hg38_genes_introns PBX1 chr1 164563312 164792493 229182 + intron:49216 , hg38_genes_introns PBX1 chr1 164563312 164792493 229182 + intron:49227 , hg38_genes_introns PBX1 chr1 164563312 164792493 229182 + intron:49229 , hg38_genes_introns PBX1 chr1 164563312 164792493 229182 + intron:49239 , hg38_genes_introns PBX1 chr1 164563312 164792493 229182 + intron:49246 , hg38_genes_introns PBX1 chr1 16456…	PBX1	hg38_genes_introns	8		8
chr1:171049312-171049335	chr1	171049312	171049335	-	GCCACTGGGGCTGGGGGTGGGGG	3		GGCACTGCGGCTGGAGGTGGNGG	none	hg38_genes_introns MROH9 chr1 171025421 171062131 36711 + intron:50445 , hg38_genes_introns LOC105371611 chr1 170807605 171168103 360499 - intron:114580 , hg38_genes_introns LOC105371611 chr1 170807605 171168103 360499 - intron:114584 , hg38_genes_introns LOC105371611 chr1 170807605 171121749 314145 - intron:114587 , hg38_genes_introns LOC105371611 chr1 170864687 171168103 303417 - intron:114591	MROH9, LOC105371611	hg38_genes_introns	96	28	36
chr1:176785577-176785601	chr1	176785577	176785601	-		Bulge	GGCACTGCAGGCAGGAGTTGGGAG	GGCACTGCGGCTGGAGGTGGNGG	GGCACTGC-GGCTGGAGGTGGNGG	hg38_genes_introns PAPPA2 chr1 176771181 176789808 18628 + intron:51615	PAPPA2	hg38_genes_introns								4
chr1:177388441-177388464	chr1	177388441	177388464	-	GACACTGAGGCTGGGTGTGGTGG	4		GGCACTGCGGCTGGAGGTGGNGG	none	hg38_genes_introns LINC01645 chr1 177363542 177437374 73833 + intron:51643 , hg38_genes_introns LINC01645 chr1 177363542 177459142 95601 + intron:51651	LINC01645	hg38_genes_introns	4	4
chr1:177881907-177881930	chr1	177881907	177881930	-	CCTACTGGGGCTGGAGGTGGTAG	5		GGCACTGCGGCTGGAGGTGGNGG	none	hg38_genes_introns NA chr1 177749755 177920081 170327 - intron:116025		hg38_genes_introns	30	8	6
chr1:18005305-18005327	chr1	18005305	18005327	+		Bulge	GGCCCTGAGACTGG-GGTGGAGG	GGCACTGCGGCTGGAGGTGGNGG	GGCACTGCGGCTGGAGGTGGNGG	hg38_genes_intergenic NA chr1 17827064 18010711 183648 * intergenic:202		hg38_genes_intergenic	4
chr1:181105352-181105376	chr1	181105352	181105376	+		Bulge	GGCGCTGCGGGCTGGAGGGCGGGG	GGCACTGCGGCTGGAGGTGGNGG	GGCACTGCGG-CTGGAGGTGGNGG	hg38_enhancers_fantom NA chr1 181105214 181105788 575 * enhancer:4125 , hg38_genes_intergenic NA chr1 181093540 181169483 75944 * intergenic:1577		hg38_enhancers_fantom, hg38_genes_intergenic	6
chr1:181917383-181917406	chr1	181917383	181917406	+	GGCATTGGGGATGGAGGGGTGGG	5	GGCATTGGGGATGGAGG-GGTGG	GGCACTGCGGCTGGAGGTGGNGG	GGCACTGCGGCTGGAGGTGGNGG	hg38_genes_intergenic NA chr1 181844775 181962888 118114 * intergenic:1582		hg38_genes_intergenic	8
chr1:185898097-185898121	chr1	185898097	185898121	+		Bulge	GGCACTGAAGCTGGAAAGTGGTGG	GGCACTGCGGCTGGAGGTGGNGG	GGCACTGCGGCTGGAG-GTGGNGG	hg38_genes_introns HMCN1 chr1 185865864 185909336 43473 + intron:53558	HMCN1	hg38_genes_introns									4
chr1:18628393-18628416	chr1	18628393	18628416	-	GGAACTGTGGCTGGGGATGGGGG	4		GGCACTGCGGCTGGAGGTGGNGG	none	hg38_genes_1to5kb PAX7 chr1 18625846 18629845 4000 + 1to5kb:1331 , hg38_genes_1to5kb PAX7 chr1 18626006 18630005 4000 + 1to5kb:1332 , hg38_genes_1to5kb PAX7 chr1 18626524 18630523 4000 + 1to5kb:1333	PAX7	hg38_genes_1to5kb	60	10	28
chr1:19797488-19797511	chr1	19797488	19797511	+	TGAGATGCGGCTGGAGGTGTAGG	5	GAGA-TGCGGCTGGAGGTGTAGG	GGCACTGCGGCTGGAGGTGGNGG	GGCACTGCGGCTGGAGGTGGNGG	hg38_genes_introns TMCO4 chr1 19787118 19799173 12056 - intron:75852 , hg38_genes_introns TMCO4 chr1 19787118 19798136 11019 - intron:75866 , hg38_genes_introns TMCO4 chr1 19787118 19799854 12737 - intron:75886 , hg38_genes_introns TMCO4 chr1 19787118 19798070 10953 - intron:75892	TMCO4	hg38_genes_introns	40		6
chr1:199101405-199101428	chr1	199101405	199101428	+	GAGACTGCAGCTGGAGGTGGCTG	4		GGCACTGCGGCTGGAGGTGGNGG	none	hg38_genes_intergenic NA chr1 199085976 199143597 57622 * intergenic:1688		hg38_genes_intergenic	22	14	8
chr1:200637539-200637562	chr1	200637539	200637562	+	GACACTTTGGCTGGGAGTGGTGG	5		GGCACTGCGGCTGGAGGTGGNGG	none	hg38_genes_introns DDX59 chr1 200625048 200648438 23391 - intron:118311	DDX59	hg38_genes_introns		4
chr1:201098232-201098255	chr1	201098232	201098255	+	GGCACTGCTGCTAGAGGTGCAGG	3		GGCACTGCGGCTGGAGGTGGNGG	none	hg38_genes_introns CACNA1S chr1 201094022 201110163 16142 - intron:118520 , hg38_genes_introns CACNA1S chr1 201094022 201110163 16142 - intron:118563 , hg38_genes_introns CACNA1S chr1 201094022 201110163 16142 - intron:118606 , hg38_genes_introns CACNA1S chr1 201094022 201110163 16142 - intron:118649 , hg38_genes_introns CACNA1S chr1 201094022 201110163 16142 - intron:118693 , hg38_genes_introns …	CACNA1S	hg38_genes_introns	392	176	172		6	28
chr1:201484824-201484847	chr1	201484824	201484847	-	GGTGGTGTGGCTGGGGGTGGAGG	5		GGCACTGCGGCTGGAGGTGGNGG	none	hg38_genes_introns CSRP1 chr1 201484790 201485282 493 - intron:119265 , hg38_genes_introns CSRP1 chr1 201484790 201485282 493 - intron:119270 , hg38_genes_introns CSRP1 chr1 201484790 201485282 493 - intron:119276 , hg38_genes_introns CSRP1 chr1 201484790 201485282 493 - intron:119277 , hg38_genes_introns CSRP1 chr1 201484790 201485282 493 - intron:119280 , hg38_genes_introns CSRP1 chr1 201484059…	CSRP1	hg38_genes_introns, hg38_genes_intronexonboundaries		8
chr1:201624888-201624911	chr1	201624888	201624911	+	ATCAGAGCGGCTGGAGGTGGGGG	4		GGCACTGCGGCTGGAGGTGGNGG	none	hg38_genes_introns NAV1 chr1 201623607 201629403 5797 + intron:55763 , hg38_genes_introns NAV1 chr1 201623607 201629403 5797 + intron:55794 , hg38_genes_introns NAV1 chr1 201623607 201629403 5797 + intron:55823	NAV1	hg38_genes_introns	12
chr1:2024695-2024718	chr1	2024695	2024718	+	GGCACTGAGGCCGGAGGAGGAAG	4		GGCACTGCGGCTGGAGGTGGNGG	none	hg38_genes_promoters GABRD chr1 2024346 2025345 1000 + promoter:314 , hg38_genes_promoters GABRD chr1 2024526 2025525 1000 + promoter:315 , hg38_genes_1to5kb GABRD chr1 2021528 2025527 4000 + 1to5kb:316 , hg38_genes_1to5kb GABRD chr1 2021895 2025894 4000 + 1to5kb:317 , hg38_genes_1to5kb GABRD chr1 2022253 2026252 4000 + 1to5kb:318 , hg38_genes_1to5kb GABRD chr1 2022629 2026628 4000 + 1to5kb:319 ,…	GABRD	hg38_genes_promoters, hg38_genes_1to5kb, hg38_genes_exons, hg38_genes_firstexons, hg38_genes_introns	98	34	36						8
chr1:203128288-203128311	chr1	203128288	203128311	+	AGCGCTGCGGCGGGAGCCGGAGG	5		GGCACTGCGGCTGGAGGTGGNGG	none	hg38_genes_promoters ADORA1 chr1 203127306 203128305 1000 + promoter:9633 , hg38_genes_promoters ADORA1 chr1 203127373 203128372 1000 + promoter:9634 , hg38_genes_promoters NA chr1 203127955 203128954 1000 - promoter:20578 , hg38_genes_1to5kb ADORA1 chr1 203124634 203128633 4000 + 1to5kb:9635 , hg38_genes_5UTRs ADORA1 chr1 203128278 203128432 155 + 5UTR:6576 , hg38_genes_5UTRs ADORA1 chr1 2031282…	ADORA1	hg38_genes_promoters, hg38_genes_1to5kb, hg38_genes_5UTRs, hg38_genes_exons, hg38_genes_firstexons, hg38_genes_introns, hg38_genes_intronexonboundaries, hg38_genes_exonintronboundaries	4
chr1:203493935-203493958	chr1	203493935	203493958	+	AGAGCAGGAGCTGGAGGTGGGGG	6		GGCACTGCGGCTGGAGGTGGNGG	none	hg38_genes_promoters OPTC chr1 203493153 203494152 1000 + promoter:9651 , hg38_genes_1to5kb OPTC chr1 203490970 203494969 4000 + 1to5kb:9652	OPTC	hg38_genes_promoters, hg38_genes_1to5kb	8
chr1:204245064-204245087	chr1	204245064	204245087	+	GGCACTGTGAGTGGAGGTGGCAG	4		GGCACTGCGGCTGGAGGTGGNGG	none	hg38_genes_introns PLEKHA6 chr1 204245004 204245614 611 - intron:120313 , hg38_genes_introns PLEKHA6 chr1 204245004 204245614 611 - intron:120336 , hg38_genes_introns PLEKHA6 chr1 204245004 204245614 611 - intron:120361 , hg38_genes_intronexonboundaries PLEKHA6 chr1 204244804 204245203 400 - intronexonboundary:127916 , hg38_genes_intronexonboundaries PLEKHA6 chr1 204244804 204245203 400 - introne…	PLEKHA6	hg38_genes_introns, hg38_genes_intronexonboundaries, hg38_genes_exonintronboundaries					6
chr1:204359473-204359496	chr1	204359473	204359496	+	GACTCTGGAGGTGGGGGTGGGGG	6		GGCACTGCGGCTGGAGGTGGNGG	none	hg38_genes_introns PLEKHA6 chr1 204274810 204359693 84884 - intron:120326 , hg38_genes_introns PLEKHA6 chr1 204274810 204359693 84884 - intron:120374 , hg38_genes_introns PLEKHA6 chr1 204274810 204367798 92989 - intron:120384 , hg38_genes_exonintronboundaries PLEKHA6 chr1 204359495 204359894 400 - exonintronboundary:130491 , hg38_genes_exonintronboundaries PLEKHA6 chr1 204359495 204359894 400 - e…	PLEKHA6	hg38_genes_introns, hg38_genes_exonintronboundaries	4
chr1:204494776-204494799	chr1	204494776	204494799	-	GGCGCTGCGGCTGGAGCCGGCGG	3		GGCACTGCGGCTGGAGGTGGNGG	none	hg38_genes_promoters PIK3C2B chr1 204494702 204495701 1000 - promoter:20659 , hg38_genes_1to5kb PIK3C2B chr1 204491425 204495424 4000 - 1to5kb:20650 , hg38_genes_1to5kb PIK3C2B chr1 204491347 204495346 4000 - 1to5kb:20651 , hg38_genes_1to5kb PIK3C2B chr1 204491425 204495424 4000 - 1to5kb:20657 , hg38_genes_5UTRs PIK3C2B chr1 204494356 204494805 450 - 5UTR:14091 , hg38_genes_exons PIK3C2B chr1 204…	PIK3C2B	hg38_genes_promoters, hg38_genes_1to5kb, hg38_genes_5UTRs, hg38_genes_exons, hg38_genes_firstexons, hg38_genes_intronexonboundaries	96	22	32
chr1:204575443-204575466	chr1	204575443	204575466	+	GTCACTGGGGCTGGATGTGAGGA	5	GTCACTGGGGCTGGATGTG-AGG	GGCACTGCGGCTGGAGGTGGNGG	GGCACTGCGGCTGGAGGTGGNGG	hg38_genes_intergenic NA chr1 204567522 204598034 30513 * intergenic:1745		hg38_genes_intergenic			4
chr1:205837596-205837619	chr1	205837596	205837619	+	GGAACTGGGGCTGGAGGGAGAGG	4		GGCACTGCGGCTGGAGGTGGNGG	none	hg38_genes_introns LOC284581 chr1 205813586 205891155 77570 + intron:58051 , hg38_genes_introns LOC284581 chr1 205813586 205853787 40202 + intron:58053 , hg38_genes_introns LOC284581 chr1 205813586 205853787 40202 + intron:58056 , hg38_genes_introns LOC284581 chr1 205813586 205858142 44557 + intron:58063 , hg38_genes_introns LOC284581 chr1 205813586 205858142 44557 + intron:58069 , hg38_genes_int…	LOC284581, PM20D1	hg38_genes_introns	4
chr1:207763187-207763210	chr1	207763187	207763210	-	GCAATTGCAGCTGGAGGTGGGAG	5		GGCACTGCGGCTGGAGGTGGNGG	none	hg38_genes_exons NA chr1 207762584 207763263 680 + exon:69488 , hg38_genes_firstexons NA chr1 207762584 207763263 680 + firstexon:10049 , hg38_genes_introns CD46 chr1 207761447 207767012 5566 + intron:59214 , hg38_genes_introns CD46 chr1 207761447 207767012 5566 + intron:59225 , hg38_genes_introns CD46 chr1 207761447 207767012 5566 + intron:59236 , hg38_genes_introns CD46 chr1 207761447 207767012…	CD46	hg38_genes_exons, hg38_genes_firstexons, hg38_genes_introns, hg38_genes_exonintronboundaries	8
chr1:209744275-209744298	chr1	209744275	209744298	+	GGCCATGCTGCTGGAGGTGCAGG	4		GGCACTGCGGCTGGAGGTGGNGG	none	hg38_genes_promoters NA chr1 209743373 209744372 1000 + promoter:10110		hg38_genes_promoters	4
chr1:21893050-21893073	chr1	21893050	21893073	+	TGCACTCAGGGTAGAAGTGGGGG	6		GGCACTGCGGCTGGAGGTGGNGG	none	hg38_genes_1to5kb HSPG2 chr1 21891695 21895694 4000 - 1to5kb:13110 , hg38_genes_introns HSPG2 chr1 21890695 21895921 5227 - intron:77311 , hg38_genes_introns HSPG2 chr1 21890142 21895921 5780 - intron:77361 , hg38_genes_introns HSPG2 chr1 21890695 21895921 5227 - intron:77371	HSPG2	hg38_genes_1to5kb, hg38_genes_introns	4
chr1:223017409-223017432	chr1	223017409	223017432	-	TTCCCAGGGGCTGGGGGTGGAGG	6		GGCACTGCGGCTGGAGGTGGNGG	none	hg38_genes_intergenic NA chr1 223005996 223091871 85876 * intergenic:1910		hg38_genes_intergenic	8
chr1:223224563-223224586	chr1	223224563	223224586	-	GGCGGGGGGTCAGGAGGTGGCGG	6		GGCACTGCGGCTGGAGGTGGNGG	none	hg38_genes_introns SUSD4 chr1 223223632 223227593 3962 - intron:123646 , hg38_genes_introns SUSD4 chr1 223223632 223227593 3962 - intron:123653 , hg38_genes_introns SUSD4 chr1 223223632 223227593 3962 - intron:123663 , hg38_genes_introns SUSD4 chr1 223223632 223227593 3962 - intron:123670 , hg38_genes_introns SUSD4 chr1 223223632 223227593 3962 - intron:123678 , hg38_genes_introns SUSD4 chr1 2232…	SUSD4	hg38_genes_introns	8
chr1:223748074-223748097	chr1	223748074	223748097	-	AGCACTGCAGATGGAGGGGAAGG	5		GGCACTGCGGCTGGAGGTGGNGG	none	hg38_genes_1to5kb CAPN2 chr1 223747019 223751018 4000 + 1to5kb:10537 , hg38_genes_introns CAPN2 chr1 223747166 223749038 1873 + intron:61581 , hg38_genes_introns CAPN2 chr1 223747166 223749038 1873 + intron:61605 , hg38_genes_introns CAPN2 chr1 223747166 223749038 1873 + intron:61621	CAPN2	hg38_genes_1to5kb, hg38_genes_introns	14	10	20			10
chr1:225880034-225880057	chr1	225880034	225880057	-	ATGACTGGGGCTGGAGGGAGGGG	6		GGCACTGCGGCTGGAGGTGGNGG	none	hg38_genes_1to5kb TMEM63A chr1 225878680 225882679 4000 - 1to5kb:21427 , hg38_genes_1to5kb TMEM63A chr1 225878495 225882494 4000 - 1to5kb:21428 , hg38_genes_introns TMEM63A chr1 225879411 225882303 2893 - intron:124413	TMEM63A	hg38_genes_1to5kb, hg38_genes_introns	4
chr1:225992436-225992459	chr1	225992436	225992459	+	GGCACTGCTGCTGGTAGTCGGGG	4		GGCACTGCGGCTGGAGGTGGNGG	none	hg38_genes_cds SDE2 chr1 225992398 225992567 170 - CDS:79723 , hg38_genes_exons SDE2 chr1 225992398 225992567 170 - exon:145929 , hg38_genes_intronexonboundaries SDE2 chr1 225992368 225992767 400 - intronexonboundary:132879 , hg38_genes_exonintronboundaries SDE2 chr1 225992199 225992598 400 - exonintronboundary:134382	SDE2	hg38_genes_cds, hg38_genes_exons, hg38_genes_intronexonboundaries, hg38_genes_exonintronboundaries			4
chr1:226942074-226942097	chr1	226942074	226942097	-	GTCACAACGGCTAGAAGGGGTGG	6		GGCACTGCGGCTGGAGGTGGNGG	none	hg38_genes_introns PSEN2 chr1 226939592 226961376 21785 + intron:62360 , hg38_genes_introns PSEN2 chr1 226939592 226961376 21785 + intron:62386 , hg38_genes_introns COQ8A chr1 226940400 226961507 21108 + intron:62775 , hg38_genes_introns COQ8A chr1 226940400 226977448 37049 + intron:62789 , hg38_genes_introns COQ8A chr1 226940400 226961376 20977 + intron:62796 , hg38_genes_introns COQ8A chr1 2269…	PSEN2, COQ8A	hg38_genes_introns	4
chr1:228268510-228268533	chr1	228268510	228268533	-	GGCTCTGGGGATGGACAAGGAGG	6		GGCACTGCGGCTGGAGGTGGNGG	none	hg38_genes_cds OBSCN chr1 228268530 228268805 276 + CDS:41438 , hg38_genes_cds OBSCN chr1 228268530 228268805 276 + CDS:41553 , hg38_genes_cds OBSCN chr1 228268530 228268805 276 + CDS:41666 , hg38_genes_cds OBSCN chr1 228268530 228268805 276 + CDS:41746 , hg38_genes_cds OBSCN chr1 228268530 228268805 276 + CDS:41850 , hg38_genes_cds OBSCN chr1 228268530 228268805 276 + CDS:41882 , hg38_genes_cds …	OBSCN	hg38_genes_cds, hg38_genes_exons, hg38_genes_firstexons, hg38_genes_introns, hg38_genes_intronexonboundaries									8
chr1:228371536-228371560	chr1	228371536	228371560	+		Bulge	AGCACCGCGTGCTGGAGGAGGAGG	GGCACTGCGGCTGGAGGTGGNGG	GGCACTGCG-GCTGGAGGTGGNGG	hg38_genes_promoters OBSCN chr1 228371285 228372284 1000 + promoter:10856 , hg38_genes_1to5kb OBSCN chr1 228367873 228371872 4000 + 1to5kb:10857 , hg38_genes_1to5kb OBSCN chr1 228367989 228371988 4000 + 1to5kb:10858 , hg38_genes_1to5kb OBSCN chr1 228368965 228372964 4000 + 1to5kb:10859 , hg38_genes_1to5kb OBSCN chr1 228369918 228373917 4000 + 1to5kb:10860 , hg38_genes_1to5kb LOC101927401 chr1 228…	OBSCN, LOC101927401	hg38_genes_promoters, hg38_genes_1to5kb, hg38_genes_cds, hg38_genes_exons	26	6
chr1:229300230-229300253	chr1	229300230	229300253	+	AGAACCACTGCTGTAGGTGGTGG	6		GGCACTGCGGCTGGAGGTGGNGG	none	hg38_genes_introns RAB4A chr1 229299073 229302861 3789 + intron:64013 , hg38_genes_introns RAB4A chr1 229299073 229302861 3789 + intron:64022 , hg38_genes_introns RAB4A chr1 229299073 229302861 3789 + intron:64027	RAB4A	hg38_genes_introns	6
chr1:229483428-229483451	chr1	229483428	229483451	+	TTGCATGCGGCTGGAAGTGGTGG	6	TGCA-TGCGGCTGGAAGTGGTGG	GGCACTGCGGCTGGAGGTGGNGG	GGCACTGCGGCTGGAGGTGGNGG	hg38_genes_introns NUP133 chr1 229477761 229484053 6293 - intron:125490	NUP133	hg38_genes_introns	8	4	6
chr1:232439154-232439177	chr1	232439154	232439177	+	AGCACTGCCGGCGGAGATGGTGG	5		GGCACTGCGGCTGGAGGTGGNGG	none	hg38_genes_cds SIPA1L2 chr1 232439108 232439496 389 - CDS:80564 , hg38_genes_cds SIPA1L2 chr1 232439108 232439496 389 - CDS:80585 , hg38_genes_cds SIPA1L2 chr1 232439108 232439496 389 - CDS:80605 , hg38_genes_cds SIPA1L2 chr1 232439108 232439496 389 - CDS:80626 , hg38_genes_cds SIPA1L2 chr1 232439108 232439496 389 - CDS:80646 , hg38_genes_cds SIPA1L2 chr1 232439108 232439496 389 - CDS:80666 , hg3…	SIPA1L2	hg38_genes_cds, hg38_genes_exons, hg38_genes_exonintronboundaries, hg38_genes_3UTRs		4
chr1:23607384-23607407	chr1	23607384	23607407	-	GGAACAGGGCTGGGAGGTGGGGG	6		GGCACTGCGGCTGGAGGTGGNGG	none	hg38_genes_introns MDS2 chr1 23592813 23626735 33923 + intron:9381	MDS2	hg38_genes_introns		4
chr1:236635923-236635946	chr1	236635923	236635946	+	AGAACTGCGAAGGGTGGTGGGGG	6		GGCACTGCGGCTGGAGGTGGNGG	none	hg38_genes_intergenic NA chr1 236609517 236659140 49624 * intergenic:2073		hg38_genes_intergenic							8
chr1:237680275-237680298	chr1	237680275	237680298	+	GCCACTGTGGCTGGAGACGGTAG	5		GGCACTGCGGCTGGAGGTGGNGG	none	hg38_genes_introns RYR2 chr1 237678113 237680455 2343 + intron:66684 , hg38_genes_introns RYR2 chr1 237678113 237680455 2343 + intron:66738 , hg38_genes_introns RYR2 chr1 237674847 237680455 5609 + intron:66767 , hg38_genes_intronexonboundaries RYR2 chr1 237680256 237680655 400 + intronexonboundary:65308 , hg38_genes_intronexonboundaries RYR2 chr1 237680256 237680655 400 + intronexonboundary:6530…	RYR2	hg38_genes_introns, hg38_genes_intronexonboundaries	8
chr1:2427616-2427639	chr1	2427616	2427639	+	GGCACTGCCGCAGAAGGTGGGAG	4		GGCACTGCGGCTGGAGGTGGNGG	none	hg38_genes_introns PLCH2 chr1 2426038 2430337 4300 + intron:1728	PLCH2	hg38_genes_introns	8		6
chr1:243248865-243248888	chr1	243248865	243248888	-	AACACTGTGGCTGAAGGTGAGTG	6		GGCACTGCGGCTGGAGGTGGNGG	none	hg38_genes_introns CEP170 chr1 243225322 243255039 29718 - intron:128285 , hg38_genes_introns CEP170 chr1 243225322 243255039 29718 - intron:128303 , hg38_genes_introns CEP170 chr1 243225322 243255039 29718 - intron:128321 , hg38_genes_introns CEP170 chr1 243225322 243254350 29029 - intron:128392 , hg38_genes_introns CEP170 chr1 243225322 243253101 27780 - intron:128396 , hg38_genes_introns CEP17…	CEP170	hg38_genes_introns	4
chr1:244451303-244451325	chr1	244451303	244451325	-		Bulge	GGGACTGAGGCCGG-GGTGGAGG	GGCACTGCGGCTGGAGGTGGNGG	GGCACTGCGGCTGGAGGTGGNGG	hg38_genes_1to5kb CATSPERE chr1 244449377 244453376 4000 + 1to5kb:11412 , hg38_genes_introns ADSS2 chr1 244437769 244451634 13866 - intron:128598	CATSPERE, ADSS2	hg38_genes_1to5kb, hg38_genes_introns	4
chr1:2479447-2479471	chr1	2479447	2479471	+		Bulge	GGCACTGGGGGCTGCAGGTGGAGG	GGCACTGCGGCTGGAGGTGGNGG	GGCACTGCGG-CTGGAGGTGGNGG	hg38_genes_promoters PLCH2 chr1 2478888 2479887 1000 + promoter:368 , hg38_genes_exons PLCH2 chr1 2479090 2479978 889 + exon:2160 , hg38_genes_firstexons PLCH2 chr1 2479090 2479978 889 + firstexon:367 , hg38_genes_introns PLCH2 chr1 2478623 2479733 1111 + intron:1730 , hg38_genes_introns PLCH2 chr1 2478623 2479733 1111 + intron:1732 , hg38_genes_introns PLCH2 chr1 2478623 2479733 1111 + intron:17…	PLCH2	hg38_genes_promoters, hg38_genes_exons, hg38_genes_firstexons, hg38_genes_introns	24
chr1:24911464-24911487	chr1	24911464	24911487	-	GACACCGCAGCTCGGGGTGGGGG	5		GGCACTGCGGCTGGAGGTGGNGG	none	hg38_enhancers_fantom NA chr1 24911106 24911641 536 * enhancer:798 , hg38_genes_introns RUNX3 chr1 24907418 24919239 11822 - intron:78063 , hg38_genes_introns RUNX3 chr1 24907418 24919239 11822 - intron:78067 , hg38_genes_introns RUNX3 chr1 24907418 24919239 11822 - intron:78072 , hg38_genes_introns RUNX3 chr1 24907418 24919239 11822 - intron:78078	RUNX3	hg38_enhancers_fantom, hg38_genes_introns		4
chr1:24931341-24931364	chr1	24931341	24931364	-	GGCCACGCGGCTGGGAGTGGGAG	6		GGCACTGCGGCTGGAGGTGGNGG	none	hg38_genes_1to5kb RUNX3 chr1 24931277 24935276 4000 - 1to5kb:13277 , hg38_genes_1to5kb RUNX3 chr1 24929799 24933798 4000 - 1to5kb:13280 , hg38_genes_introns RUNX3 chr1 24929853 24964513 34661 - intron:78070 , hg38_genes_introns RUNX3 chr1 24929853 24964513 34661 - intron:78075 , hg38_genes_introns RUNX3 chr1 24929853 24964513 34661 - intron:78081	RUNX3	hg38_genes_1to5kb, hg38_genes_introns		6
chr1:25586646-25586668	chr1	25586646	25586668	+		Bulge	AGCACTGCAGCAGG-GGTGGGGG	GGCACTGCGGCTGGAGGTGGNGG	GGCACTGCGGCTGGAGGTGGNGG	hg38_genes_introns LDLRAP1 chr1 25581773 25590168 8396 + intron:10098	LDLRAP1	hg38_genes_introns	28	20	4
chr1:25666618-25666641	chr1	25666618	25666641	-	GGCTCAGCTGCCAGTGGTGGGGG	6		GGCACTGCGGCTGGAGGTGGNGG	none	hg38_genes_introns MAN1C1 chr1 25618338 25686439 68102 + intron:10099 , hg38_genes_introns MAN1C1 chr1 25618338 25686439 68102 + intron:10110 , hg38_genes_introns MAN1C1 chr1 25654367 25686439 32073 + intron:10124	MAN1C1	hg38_genes_introns	4
chr1:26165098-26165121	chr1	26165098	26165121	+	GGAACTGGGGTTGGGGGTGGGGG	4		GGCACTGCGGCTGGAGGTGGNGG	none	hg38_genes_1to5kb ZNF593 chr1 26164908 26168907 4000 + 1to5kb:1811 , hg38_genes_1to5kb ZNF593 chr1 26164942 26168941 4000 + 1to5kb:1812 , hg38_genes_introns C1orf232 chr1 26164456 26165825 1370 - intron:78324	ZNF593, C1orf232	hg38_genes_1to5kb, hg38_genes_introns			4
chr1:2800649-2800672	chr1	2800649	2800672	-	GGCTCGGGGGGCGGCGGTGGTGG	6		GGCACTGCGGCTGGAGGTGGNGG	none	hg38_genes_cds TTC34 chr1 2800044 2800827 784 - CDS:45938 , hg38_genes_exons TTC34 chr1 2800044 2800868 825 - exon:82663 , hg38_genes_intronexonboundaries TTC34 chr1 2800669 2801068 400 - intronexonboundary:69648	TTC34	hg38_genes_cds, hg38_genes_exons, hg38_genes_intronexonboundaries		4
chr1:28227436-28227459	chr1	28227436	28227459	+	AGCACTGAGGCTGGACATGGTGG	4		GGCACTGCGGCTGGAGGTGGNGG	none	hg38_genes_introns DNAJC8 chr1 28214997 28228921 13925 - intron:79154 , hg38_genes_introns DNAJC8 chr1 28214997 28228921 13925 - intron:79162 , hg38_genes_introns DNAJC8 chr1 28214997 28228921 13925 - intron:79167 , hg38_genes_introns DNAJC8 chr1 28214997 28228921 13925 - intron:79170	DNAJC8	hg38_genes_introns	4
chr1:29458294-29458317	chr1	29458294	29458317	+	AGCACTGGGGCTGGATGGGGGCT	6		GGCACTGCGGCTGGAGGTGGNGG	none	hg38_genes_intergenic NA chr1 29355115 29488192 133078 * intergenic:359		hg38_genes_intergenic	14		12
chr1:29574697-29574720	chr1	29574697	29574720	+	TCTACTGCAGCTGGAGATGGAGA	6		GGCACTGCGGCTGGAGGTGGNGG	none	hg38_genes_intergenic NA chr1 29501894 29708850 206957 * intergenic:360		hg38_genes_intergenic	4
chr1:3017272-3017295	chr1	3017272	3017295	-	GAGACTGCAGCTGGAGGTGGATG	4		GGCACTGCGGCTGGAGGTGGNGG	none	hg38_genes_1to5kb ACTRT2 chr1 3016467 3020466 4000 + 1to5kb:411	ACTRT2	hg38_genes_1to5kb	18	24	10
chr1:30876845-30876868	chr1	30876845	30876868	+	TGCAGGGGTGCTGGGGGTGGCGG	6		GGCACTGCGGCTGGAGGTGGNGG	none	hg38_genes_cds SDC3 chr1 30876552 30877165 614 - CDS:51892 , hg38_genes_cds SDC3 chr1 30876552 30877247 696 - CDS:51895 , hg38_genes_exons SDC3 chr1 30876552 30877165 614 - exon:93110 , hg38_genes_exons SDC3 chr1 30876552 30878740 2189 - exon:93113 , hg38_genes_exons SDC3 chr1 30876767 30877165 399 - exon:93118 , hg38_genes_firstexons SDC3 chr1 30876552 30878740 2189 - firstexon:13616	SDC3	hg38_genes_cds, hg38_genes_exons, hg38_genes_firstexons					10
chr1:31593199-31593222	chr1	31593199	31593222	+	GAGACTGAGGCTGGGGGGTGGGG	6		GGCACTGCGGCTGGAGGTGGNGG	none	hg38_genes_intergenic NA chr1 31587687 31612685 24999 * intergenic:383		hg38_genes_intergenic	26	4	14
chr1:31691812-31691835	chr1	31691812	31691835	+	GGCTCTGAGGCTGGGAGTGAGGG	5		GGCACTGCGGCTGGAGGTGGNGG	none	hg38_genes_1to5kb COL16A1 chr1 31690502 31694501 4000 - 1to5kb:13688 , hg38_genes_1to5kb COL16A1 chr1 31690568 31694567 4000 - 1to5kb:13689 , hg38_genes_1to5kb COL16A1 chr1 31690969 31694968 4000 - 1to5kb:13690 , hg38_genes_introns COL16A1 chr1 31691643 31692004 362 - intron:79869 , hg38_genes_introns COL16A1 chr1 31691643 31692004 362 - intron:80009 , hg38_genes_introns COL16A1 chr1 31691643 316…	COL16A1	hg38_genes_1to5kb, hg38_genes_introns, hg38_genes_intronexonboundaries, hg38_genes_exonintronboundaries	10
chr1:32006041-32006064	chr1	32006041	32006064	+	GGCACTTCAGCTGGAGGCAGAGG	4		GGCACTGCGGCTGGAGGTGGNGG	none	hg38_genes_intergenic NA chr1 31992035 32008867 16833 * intergenic:388		hg38_genes_intergenic	50	18	42
chr1:33733216-33733239	chr1	33733216	33733239	+	AGCCCTGCGGCTGGAAGTGTTGC	5		GGCACTGCGGCTGGAGGTGGNGG	none	hg38_genes_introns CSMD2 chr1 33726686 33739139 12454 - intron:81485 , hg38_genes_introns CSMD2 chr1 33726686 33739139 12454 - intron:81555 , hg38_genes_introns CSMD2 chr1 33726686 33739139 12454 - intron:81624	CSMD2	hg38_genes_introns	4
chr1:34275643-34275666	chr1	34275643	34275666	+	GGAAGTGGTGCTGGTGGTAGTGG	6		GGCACTGCGGCTGGAGGTGGNGG	none	hg38_genes_intergenic NA chr1 34219132 34276858 57727 * intergenic:412		hg38_genes_intergenic		6
chr1:34868785-34868808	chr1	34868785	34868808	+	GGCCCCAGGGCCGGGGGTGGGGG	6		GGCACTGCGGCTGGAGGTGGNGG	none	hg38_genes_cds DLGAP3 chr1 34868605 34869089 485 - CDS:53288 , hg38_genes_cds DLGAP3 chr1 34868605 34869089 485 - CDS:53298 , hg38_genes_exons DLGAP3 chr1 34868605 34869089 485 - exon:95668 , hg38_genes_exons DLGAP3 chr1 34868605 34869089 485 - exon:95680 , hg38_genes_exonintronboundaries DLGAP3 chr1 34868406 34868805 400 - exonintronboundary:92856 , hg38_genes_exonintronboundaries DLGAP3 chr1 34…	DLGAP3	hg38_genes_cds, hg38_genes_exons, hg38_genes_exonintronboundaries			4
chr1:3511189-3511212	chr1	3511189	3511212	+	GGGACTGGGGCTAGAGGGTGGGG	5		GGCACTGCGGCTGGAGGTGGNGG	none	hg38_genes_introns MEGF6 chr1 3510903 3511549 647 - intron:70648 , hg38_genes_introns MEGF6 chr1 3510903 3511549 647 - intron:70684 , hg38_genes_introns MEGF6 chr1 3510903 3511549 647 - intron:70713 , hg38_genes_introns MEGF6 chr1 3510903 3511549 647 - intron:70748	MEGF6	hg38_genes_introns	4
chr1:36179794-36179817	chr1	36179794	36179817	+	CAGACTGCAGCTGGAGCTGCGGG	6		GGCACTGCGGCTGGAGGTGGNGG	none	hg38_genes_introns MAP7D1 chr1 36179757 36179873 117 + intron:14759 , hg38_genes_introns MAP7D1 chr1 36179757 36179873 117 + intron:14775 , hg38_genes_introns MAP7D1 chr1 36179757 36179873 117 + intron:14794 , hg38_genes_introns MAP7D1 chr1 36179757 36179873 117 + intron:14810 , hg38_genes_introns MAP7D1 chr1 36179757 36179873 117 + intron:14830 , hg38_genes_introns MAP7D1 chr1 36179757 36179873 …	MAP7D1	hg38_genes_introns, hg38_genes_intronexonboundaries, hg38_genes_exonintronboundaries	6
chr1:36320962-36320985	chr1	36320962	36320985	+	GCGCCGGCGGCTGGAGGTGAGGC	6		GGCACTGCGGCTGGAGGTGGNGG	none	hg38_genes_1to5kb SH3D21 chr1 36318734 36322733 4000 + 1to5kb:2633 , hg38_genes_cds SH3D21 chr1 36320915 36320978 64 + CDS:10414 , hg38_genes_cds SH3D21 chr1 36320915 36320978 64 + CDS:10427 , hg38_genes_cds SH3D21 chr1 36320915 36320978 64 + CDS:10437 , hg38_genes_cds SH3D21 chr1 36320915 36320978 64 + CDS:10440 , hg38_genes_exons SH3D21 chr1 36320915 36320978 64 + exon:17517 , hg38_genes_exons …	SH3D21	hg38_genes_1to5kb, hg38_genes_cds, hg38_genes_exons, hg38_genes_introns, hg38_genes_intronexonboundaries, hg38_genes_exonintronboundaries, hg38_genes_3UTRs	4
chr1:37037803-37037826	chr1	37037803	37037826	-	GGAGATGCGGCTGGAGATAGTGC	6		GGCACTGCGGCTGGAGGTGGNGG	none	hg38_genes_1to5kb GRIK3 chr1 37035516 37039515 4000 - 1to5kb:14133 , hg38_genes_1to5kb GRIK3 chr1 37035130 37039129 4000 - 1to5kb:14134	GRIK3	hg38_genes_1to5kb	6
chr1:37700528-37700551	chr1	37700528	37700551	+	GACACTGAGGTTGGAGGCTGGGG	5	GACACTGAGGTTGGAGGCTGGGGG	GGCACTGCGGCTGGAGGTGGNGG	GGCACTGCGGCTGGAGG-TGGNGG	hg38_genes_introns CDCA8 chr1 37700522 37701753 1232 + intron:14973 , hg38_genes_introns CDCA8 chr1 37700522 37701753 1232 + intron:14982 , hg38_genes_intronexonboundaries CDCA8 chr1 37700236 37700635 400 + intronexonboundary:14736 , hg38_genes_intronexonboundaries CDCA8 chr1 37700236 37700635 400 + intronexonboundary:14737 , hg38_genes_exonintronboundaries CDCA8 chr1 37700321 37700720 400 + exon…	CDCA8	hg38_genes_introns, hg38_genes_intronexonboundaries, hg38_genes_exonintronboundaries	4	6
chr1:40316928-40316951	chr1	40316928	40316951	-	GGCACCGTGAATGGAGGTGGCTG	5		GGCACTGCGGCTGGAGGTGGNGG	none	hg38_genes_promoters COL9A2 chr1 40316691 40317690 1000 - promoter:14399 , hg38_genes_promoters COL9A2 chr1 40316703 40317702 1000 - promoter:14400 , hg38_genes_promoters COL9A2 chr1 40316105 40317104 1000 - promoter:14403 , hg38_genes_promoters COL9A2 chr1 40316036 40317035 1000 - promoter:14404 , hg38_genes_1to5kb COL9A2 chr1 40316439 40320438 4000 - 1to5kb:14398 , hg38_genes_introns COL9A2 chr…	COL9A2	hg38_genes_promoters, hg38_genes_1to5kb, hg38_genes_introns, hg38_genes_exonintronboundaries			4
chr1:41699215-41699238	chr1	41699215	41699238	+	GGCACCGCTGCAGGAGGTGGGTG	4		GGCACTGCGGCTGGAGGTGGNGG	none	hg38_enhancers_fantom NA chr1 41699042 41699238 197 * enhancer:1346 , hg38_genes_introns HIVEP3 chr1 41628948 41918412 289465 - intron:84769 , hg38_genes_introns HIVEP3 chr1 41628948 41700915 71968 - intron:84776	HIVEP3	hg38_enhancers_fantom, hg38_genes_introns			4
chr1:42413865-42413888	chr1	42413865	42413888	+	GGAACTGCAGCTGGGGTGGGAGG	5	GGAACTGCAGCTGG-GGTGGGAG	GGCACTGCGGCTGGAGGTGGNGG	GGCACTGCGGCTGGAGGTGGNGG	hg38_genes_1to5kb NA chr1 42413795 42417794 4000 - 1to5kb:14477 , hg38_genes_introns RIMKLA chr1 42410188 42414483 4296 + intron:17282	RIMKLA	hg38_genes_1to5kb, hg38_genes_introns	8	4	4
chr1:43565681-43565703	chr1	43565681	43565703	+		Bulge	GGCACC-CGGTTGGGGGTGGAGG	GGCACTGCGGCTGGAGGTGGNGG	GGCACTGCGGCTGGAGGTGGNGG	hg38_genes_introns PTPRF chr1 43553942 43569589 15648 + intron:18614 , hg38_genes_introns PTPRF chr1 43553942 43569589 15648 + intron:18621 , hg38_genes_introns PTPRF chr1 43553942 43569589 15648 + intron:18654 , hg38_genes_introns PTPRF chr1 43553942 43569589 15648 + intron:18686 , hg38_genes_introns PTPRF chr1 43553942 43569589 15648 + intron:18692 , hg38_genes_introns PTPRF chr1 43553942 43569…	PTPRF	hg38_genes_introns			4
chr1:43577460-43577483	chr1	43577460	43577483	-	GGGCTGGCAGCTGGAGGTGAAGG	6		GGCACTGCGGCTGGAGGTGGNGG	none	hg38_genes_1to5kb PTPRF chr1 43577480 43581479 4000 + 1to5kb:3159 , hg38_genes_introns PTPRF chr1 43569779 43578809 9031 + intron:18615 , hg38_genes_introns PTPRF chr1 43569779 43578809 9031 + intron:18622 , hg38_genes_introns PTPRF chr1 43569779 43578809 9031 + intron:18655 , hg38_genes_introns PTPRF chr1 43575928 43578809 2882 + intron:18688 , hg38_genes_introns PTPRF chr1 43569779 43578809 903…	PTPRF	hg38_genes_1to5kb, hg38_genes_introns	8
chr1:43932253-43932276	chr1	43932253	43932276	-	AGAACTGCTGCTGGAGGTGGTGG	3		GGCACTGCGGCTGGAGGTGGNGG	none	hg38_genes_1to5kb ARTN chr1 43928320 43932319 4000 + 1to5kb:3261 , hg38_genes_1to5kb ARTN chr1 43928675 43932674 4000 + 1to5kb:3262 , hg38_genes_1to5kb ARTN chr1 43928719 43932718 4000 + 1to5kb:3263 , hg38_genes_1to5kb ARTN chr1 43928801 43932800 4000 + 1to5kb:3264 , hg38_genes_1to5kb ARTN chr1 43928812 43932811 4000 + 1to5kb:3265 , hg38_genes_1to5kb ARTN chr1 43928846 43932845 4000 + 1to5kb:3266…	ARTN	hg38_genes_1to5kb	76	46	34
chr1:43991988-43992011	chr1	43991988	43992011	+	GGAGCTGCGGGCGGAGGTGGGGA	5		GGCACTGCGGCTGGAGGTGGNGG	none	hg38_genes_promoters CCDC24 chr1 43991222 43992221 1000 + promoter:3326 , hg38_genes_1to5kb CCDC24 chr1 43990393 43994392 4000 + 1to5kb:3327 , hg38_genes_cds CCDC24 chr1 43991879 43992004 126 + CDS:13792 , hg38_genes_cds CCDC24 chr1 43991879 43992004 126 + CDS:13794 , hg38_genes_cds CCDC24 chr1 43991879 43992004 126 + CDS:13802 , hg38_genes_cds CCDC24 chr1 43991879 43992004 126 + CDS:13804 , hg38…	CCDC24, SLC6A9	hg38_genes_promoters, hg38_genes_1to5kb, hg38_genes_cds, hg38_genes_exons, hg38_genes_firstexons, hg38_genes_introns, hg38_genes_intronexonboundaries, hg38_genes_exonintronboundaries	4
chr1:44586003-44586026	chr1	44586003	44586026	-	GGCAATGGGGGTGGAGGTGGGAG	4		GGCACTGCGGCTGGAGGTGGNGG	none	hg38_genes_introns RNF220 chr1 44412723 44614164 201442 + intron:19969 , hg38_genes_introns RNF220 chr1 44412723 44614164 201442 + intron:19983 , hg38_genes_introns RNF220 chr1 44573006 44614172 41167 + intron:19998	RNF220	hg38_genes_introns	36	14	12
chr1:45002774-45002797	chr1	45002774	45002797	+	GGGAGTCAGGCTGGAGGTGATGG	5		GGCACTGCGGCTGGAGGTGGNGG	none	hg38_genes_exons HECTD3 chr1 45002540 45003576 1037 - exon:100305 , hg38_genes_exons HECTD3 chr1 45002540 45003576 1037 - exon:100318 , hg38_genes_exons HECTD3 chr1 45002548 45003576 1029 - exon:100339 , hg38_genes_3UTRs HECTD3 chr1 45002540 45003491 952 - 3UTR:13022 , hg38_genes_3UTRs HECTD3 chr1 45002548 45003491 944 - 3UTR:13023	HECTD3	hg38_genes_exons, hg38_genes_3UTRs	4
chr1:45803537-45803560	chr1	45803537	45803560	+	CGGCGCGCGGCCGGAGGTGGCGG	6	GGCGC-GCGGCCGGAGGTGGCGG	GGCACTGCGGCTGGAGGTGGNGG	GGCACTGCGGCTGGAGGTGGNGG	hg38_genes_promoters MAST2 chr1 45802612 45803611 1000 + promoter:3534 , hg38_genes_introns MAST2 chr1 45787133 45824432 37300 + intron:20782	MAST2	hg38_genes_promoters, hg38_genes_introns			8
chr1:46440227-46440250	chr1	46440227	46440250	+	GGGACTGAGGCTGGAGTTGGGGT	4		GGCACTGCGGCTGGAGGTGGNGG	none	hg38_genes_1to5kb FAAHP1 chr1 46437829 46441828 4000 + 1to5kb:3602 , hg38_genes_1to5kb FAAHP1 chr1 46437830 46441829 4000 + 1to5kb:3603 , hg38_genes_1to5kb FAAHP1 chr1 46437838 46441837 4000 + 1to5kb:3604 , hg38_genes_1to5kb FAAHP1 chr1 46437862 46441861 4000 + 1to5kb:3605 , hg38_genes_1to5kb FAAHP1 chr1 46437936 46441935 4000 + 1to5kb:3606 , hg38_genes_introns FAAHP1 chr1 46438683 46440661 1979 …	FAAHP1	hg38_genes_1to5kb, hg38_genes_introns	10
chr1:47844142-47844165	chr1	47844142	47844165	-	TGCACTGGGGCTGCAGGGGACGG	5		GGCACTGCGGCTGGAGGTGGNGG	none	hg38_genes_introns TRABD2B chr1 47801620 47994033 192414 - intron:87954 , hg38_genes_introns TRABD2B chr1 47801620 47994033 192414 - intron:87959	TRABD2B	hg38_genes_introns	16
chr1:4920567-4920590	chr1	4920567	4920590	+	CGGGCAGGGGCTGGAGGTGGCAG	6		GGCACTGCGGCTGGAGGTGGNGG	none	hg38_genes_intergenic NA chr1 4792535 4963953 171419 * intergenic:58		hg38_genes_intergenic			4
chr1:52870502-52870525	chr1	52870502	52870525	+	GGCACGCGGCTGGGAGGTGGAGG	6	GGCAC-GCGGCTGGGAGGTGGAGG	GGCACTGCGGCTGGAGGTGGNGG	GGCACTGCGGCTGG-AGGTGGNGG	hg38_genes_introns ZYG11A chr1 52867778 52877681 9904 + intron:22174 , hg38_genes_introns ZYG11A chr1 52867778 52877681 9904 + intron:22187 , hg38_genes_introns ZYG11A chr1 52867778 52877681 9904 + intron:22200	ZYG11A	hg38_genes_introns	12		4
chr1:54782182-54782205	chr1	54782182	54782205	+	CTCACCACGGCTGGAGGAGATGG	6		GGCACTGCGGCTGGAGGTGGNGG	none	hg38_genes_introns TTC22 chr1 54781780 54782324 545 - intron:90088 , hg38_genes_introns TTC22 chr1 54781780 54782324 545 - intron:90094 , hg38_genes_exonintronboundaries TTC22 chr1 54782126 54782525 400 - exonintronboundary:100887 , hg38_genes_exonintronboundaries TTC22 chr1 54782126 54782525 400 - exonintronboundary:100888	TTC22	hg38_genes_introns, hg38_genes_exonintronboundaries	36	14	14
chr1:5481751-5481774	chr1	5481751	5481774	-	GGTGGTTCTGCTGGAGGTGTGGG	6		GGCACTGCGGCTGGAGGTGGNGG	none	hg38_genes_introns LOC105376686 chr1 5478842 5491143 12302 - intron:71423 , hg38_genes_introns NA chr1 5481323 5481955 633 - intron:71425 , hg38_genes_exonintronboundaries NA chr1 5481757 5482156 400 - exonintronboundary:82883	LOC105376686	hg38_genes_introns, hg38_genes_exonintronboundaries			4
chr1:55352434-55352456	chr1	55352434	55352456	+		Bulge	GACTCTG-GGCTGGAGGTGGGGG	GGCACTGCGGCTGGAGGTGGNGG	GGCACTGCGGCTGGAGGTGGNGG	hg38_genes_introns NA chr1 55329426 55614920 285495 + intron:23018		hg38_genes_introns									8
chr1:55416502-55416525	chr1	55416502	55416525	-	GGCTCAGCTGCTGGTGGGGGCTG	6		GGCACTGCGGCTGGAGGTGGNGG	none	hg38_genes_introns NA chr1 55329426 55614920 285495 + intron:23018 , hg38_genes_introns NA chr1 55361566 55614920 253355 + intron:23021		hg38_genes_introns	6
chr1:55521331-55521354	chr1	55521331	55521354	-	AGCACTGCGCCTGGAGATCAGGG	5		GGCACTGCGGCTGGAGGTGGNGG	none	hg38_genes_introns NA chr1 55329426 55614920 285495 + intron:23018 , hg38_genes_introns NA chr1 55361566 55614920 253355 + intron:23021		hg38_genes_introns	10	4
chr1:57071228-57071251	chr1	57071228	57071251	-	AACAGTGCGGGTGGAGGTGGGAG	5		GGCACTGCGGCTGGAGGTGGNGG	none	hg38_genes_exons DAB1 chr1 57071178 57071641 464 - exon:106014 , hg38_genes_introns DAB1 chr1 57071062 57071521 460 - intron:90542 , hg38_genes_introns DAB1 chr1 57071062 57071521 460 - intron:90556 , hg38_genes_introns DAB1 chr1 57071062 57071521 460 - intron:90569 , hg38_genes_introns DAB1 chr1 57062944 57071521 8578 - intron:90589 , hg38_genes_introns DAB1 chr1 57071062 57071521 460 - intron:9…	DAB1	hg38_genes_exons, hg38_genes_introns, hg38_genes_intronexonboundaries		4
chr1:57828414-57828437	chr1	57828414	57828437	-	ATTACTGCAGCAGGAGGTGGGGT	6		GGCACTGCGGCTGGAGGTGGNGG	none	hg38_genes_introns DAB1 chr1 57649666 57883998 234333 - intron:90575 , hg38_genes_introns DAB1 chr1 57826456 57883998 57543 - intron:90631	DAB1	hg38_genes_introns	4		8
chr1:6127898-6127921	chr1	6127898	6127921	+	GGGGCTGCGGCTGGAGGGCGGGG	4		GGCACTGCGGCTGGAGGTGGNGG	none	hg38_genes_introns CHD5 chr1 6126747 6128045 1299 - intron:71597 , hg38_genes_introns CHD5 chr1 6126747 6128045 1299 - intron:71640 , hg38_genes_introns CHD5 chr1 6126747 6128045 1299 - intron:71669 , hg38_genes_introns CHD5 chr1 6121574 6129039 7466 - intron:71684 , hg38_genes_introns CHD5 chr1 6127165 6128045 881 - intron:71710 , hg38_genes_exonintronboundaries CHD5 chr1 6127847 6128246 400 - e…	CHD5	hg38_genes_introns, hg38_genes_exonintronboundaries	4
chr1:61443456-61443478	chr1	61443456	61443478	-		Bulge	AGCACTGCTG-TGGGGGTGGTGG	GGCACTGCGGCTGGAGGTGGNGG	GGCACTGCGGCTGGAGGTGGNGG	hg38_genes_introns NFIA chr1 61426557 61455302 28746 + intron:23737 , hg38_genes_introns NFIA chr1 61426557 61455302 28746 + intron:23748 , hg38_genes_introns NFIA chr1 61426557 61455302 28746 + intron:23761 , hg38_genes_introns NFIA chr1 61406728 61455302 48575 + intron:23771 , hg38_genes_introns NFIA chr1 61426557 61455302 28746 + intron:23789 , hg38_genes_introns NFIA chr1 61426557 61455302 28…	NFIA	hg38_genes_introns, hg38_genes_intronexonboundaries, hg38_genes_exonintronboundaries	4
chr1:6475538-6475561	chr1	6475538	6475561	+	AGGGCAGAGGCTGGAGGTGTGGG	6		GGCACTGCGGCTGGAGGTGGNGG	none	hg38_genes_promoters PLEKHG5 chr1 6475498 6476497 1000 - promoter:12322 , hg38_genes_1to5kb PLEKHG5 chr1 6472584 6476583 4000 - 1to5kb:12300 , hg38_genes_1to5kb PLEKHG5 chr1 6471733 6475732 4000 - 1to5kb:12319 , hg38_genes_1to5kb PLEKHG5 chr1 6471939 6475938 4000 - 1to5kb:12320 , hg38_genes_1to5kb PLEKHG5 chr1 6473241 6477240 4000 - 1to5kb:12321 , hg38_genes_introns PLEKHG5 chr1 6475523 6475930 4…	PLEKHG5	hg38_genes_promoters, hg38_genes_1to5kb, hg38_genes_introns, hg38_genes_intronexonboundaries, hg38_genes_exonintronboundaries		4
chr1:70163371-70163394	chr1	70163371	70163394	-	GGAATGCAGGCTGGGGGTGGTGG	6		GGCACTGCGGCTGGAGGTGGNGG	none	hg38_genes_introns LRRC40 chr1 70159439 70173464 14026 - intron:93237	LRRC40	hg38_genes_introns			4
chr1:7436878-7436901	chr1	7436878	7436901	+	GTAACTGAGGCTGGAGGTTGTGG	4		GGCACTGCGGCTGGAGGTGGNGG	none	hg38_genes_introns CAMTA1 chr1 7249627 7467829 218203 + intron:3132 , hg38_genes_introns CAMTA1 chr1 7249627 7467829 218203 + intron:3159 , hg38_genes_introns CAMTA1 chr1 7249627 7640399 390773 + intron:3187 , hg38_genes_introns CAMTA1 chr1 7249627 7467829 218203 + intron:3193 , hg38_genes_introns CAMTA1 chr1 7249627 7467829 218203 + intron:3222 , hg38_genes_introns CAMTA1 chr1 7249627 7640399 39…	CAMTA1	hg38_genes_introns	8
chr1:842145-842168	chr1	842145	842168	-	GGCACTGAGGCTGGAGTTGGTGA	3		GGCACTGCGGCTGGAGGTGGNGG	none	hg38_genes_exons LINC01128 chr1 841200 846365 5166 + exon:192 , hg38_genes_exons LINC01128 chr1 841200 844498 3299 + exon:195 , hg38_genes_exons LINC01128 chr1 841200 843594 2395 + exon:385 , hg38_genes_introns LINC01128 chr1 825553 847653 22101 + intron:109 , hg38_genes_introns LINC01128 chr1 829105 851926 22822 + intron:112 , hg38_genes_introns LINC01128 chr1 826924 851926 25003 + intron:115 , …	LINC01128	hg38_genes_exons, hg38_genes_introns, hg38_genes_exonintronboundaries			8
chr1:9150428-9150451	chr1	9150428	9150451	+	GCAGCAGAGGCTGGGGGTGGGGG	6		GGCACTGCGGCTGGAGGTGGNGG	none	hg38_genes_exons MIR34AHG chr1 9148011 9151835 3825 - exon:85414	MIR34AHG	hg38_genes_exons	6
chr1:9273228-9273251	chr1	9273228	9273251	+	AGCAAGGCGGCTGGAGGGGTGGA	6	AGCAAGGCGGCTGGAGG-GGTGG	GGCACTGCGGCTGGAGGTGGNGG	GGCACTGCGGCTGGAGGTGGNGG	hg38_genes_intergenic NA chr1 9271338 9287893 16556 * intergenic:90		hg38_genes_intergenic	42	12	8
chr1:95168661-95168684	chr1	95168661	95168684	-	TAGCCTTTGGCTGGAGGTGGTGG	6	AGC-CTTTGGCTGGAGGTGGTGG	GGCACTGCGGCTGGAGGTGGNGG	GGCACTGCGGCTGGAGGTGGNGG	hg38_genes_introns TLCD4 chr1 95151420 95173815 22396 + intron:31207 , hg38_genes_introns TLCD4 chr1 95151420 95173815 22396 + intron:31214 , hg38_genes_introns TLCD4-RWDD3 chr1 95151420 95173815 22396 + intron:31219 , hg38_genes_introns TLCD4-RWDD3 chr1 95151420 95173815 22396 + intron:31224 , hg38_genes_introns RWDD3 chr1 95151420 95173815 22396 + intron:31231 , hg38_genes_introns RWDD3-DT chr1…	TLCD4, TLCD4-RWDD3, RWDD3, RWDD3-DT	hg38_genes_introns	8
chr1:973593-973616	chr1	973593	973616	-	GACCCTGCGGTGGGAGGTGGCGG	4		GGCACTGCGGCTGGAGGTGGNGG	none	hg38_genes_cds PLEKHN1 chr1 973500 973640 141 + CDS:153 , hg38_genes_cds PLEKHN1 chr1 973500 973640 141 + CDS:168 , hg38_genes_cds PLEKHN1 chr1 973500 973640 141 + CDS:183 , hg38_genes_cds PLEKHN1 chr1 973512 973640 129 + CDS:187 , hg38_genes_exons PLEKHN1 chr1 973500 973640 141 + exon:577 , hg38_genes_exons PLEKHN1 chr1 973500 973640 141 + exon:592 , hg38_genes_exons PLEKHN1 chr1 973500 973640 1…	PLEKHN1	hg38_genes_cds, hg38_genes_exons, hg38_genes_firstexons, hg38_genes_intronexonboundaries, hg38_genes_exonintronboundaries	6	4	10
chr10:100482634-100482658	chr10	100482634	100482658	+		Bulge	GGGACTGCGGGCTGGCGGTGGAGG	GGCACTGCGGCTGGAGGTGGNGG	GGCACTGCGG-CTGGAGGTGGNGG	hg38_genes_cds WNT8B chr10 100482271 100482816 546 + CDS:436701 , hg38_genes_exons WNT8B chr10 100482271 100483744 1474 + exon:826515	WNT8B	hg38_genes_cds, hg38_genes_exons	12
chr10:101286135-101286158	chr10	101286135	101286158	+	TGCCCGCCCGCTGGGGGTGGGGG	6		GGCACTGCGGCTGGAGGTGGNGG	none	hg38_genes_introns LOC105378453 chr10 101285605 101286224 620 + intron:701558 , hg38_genes_intronexonboundaries LOC105378453 chr10 101286025 101286424 400 + intronexonboundary:751638 , hg38_genes_exonintronboundaries LOC105378453 chr10 101285903 101286302 400 + exonintronboundary:755144 , hg38_genes_exonintronboundaries LOC105378453 chr10 101285903 101286302 400 + exonintronboundary:755145 , hg38…	LOC105378453	hg38_genes_introns, hg38_genes_intronexonboundaries, hg38_genes_exonintronboundaries	4
chr10:101569602-101569625	chr10	101569602	101569625	+	ATCACGGCGGCTGGAGGTGGGCT	5		GGCACTGCGGCTGGAGGTGGNGG	none	hg38_genes_promoters DPCD chr10 101569560 101570559 1000 + promoter:125443	DPCD	hg38_genes_promoters		4
chr10:102235687-102235710	chr10	102235687	102235710	+	GGCACTGAGGGTGGAGTGGTGGC	6	GGCACTGAGGGTGGAG-TGGTGG	GGCACTGCGGCTGGAGGTGGNGG	GGCACTGCGGCTGGAGGTGGNGG	hg38_genes_1to5kb PITX3 chr10 102233084 102237083 4000 - 1to5kb:130056 , hg38_genes_introns PITX3 chr10 102232093 102241332 9240 - intron:731901	PITX3	hg38_genes_1to5kb, hg38_genes_introns	16	8	6
chr10:104254779-104254802	chr10	104254779	104254802	+	GGCACAACGGGTGGAGCTGGCGG	4		GGCACTGCGGCTGGAGGTGGNGG	none	hg38_genes_promoters GSTO1 chr10 104253892 104254891 1000 + promoter:125730 , hg38_genes_promoters GSTO1 chr10 104253986 104254985 1000 + promoter:125731 , hg38_genes_promoters GSTO1 chr10 104254163 104255162 1000 + promoter:125732 , hg38_genes_5UTRs GSTO1 chr10 104254710 104254928 219 + 5UTR:82897 , hg38_genes_exons GSTO1 chr10 104254710 104254962 253 + exon:829273 , hg38_genes_firstexons GSTO1 …	GSTO1	hg38_genes_promoters, hg38_genes_5UTRs, hg38_genes_exons, hg38_genes_firstexons, hg38_genes_introns, hg38_genes_exonintronboundaries	4	4
chr10:116655144-116655167	chr10	116655144	116655167	-	GACACTGGGGCTGAAGGGGGAGG	4		GGCACTGCGGCTGGAGGTGGNGG	none	hg38_genes_intergenic NA chr10 116645144 116663695 18552 * intergenic:12787		hg38_genes_intergenic	8	4	6
chr10:116800892-116800915	chr10	116800892	116800915	+	AGAACTGCAGCCGGGGGTGCTGG	6		GGCACTGCGGCTGGAGGTGGNGG	none	hg38_genes_introns HSPA12A chr10 116707286 116834934 127649 - intron:734545 , hg38_genes_introns HSPA12A chr10 116705279 116834934 129656 - intron:734663 , hg38_genes_introns HSPA12A chr10 116707286 116849565 142280 - intron:734675 , hg38_genes_introns HSPA12A chr10 116707286 116849565 142280 - intron:734686 , hg38_genes_introns HSPA12A chr10 116707286 116834934 127649 - intron:734697	HSPA12A	hg38_genes_introns	4
chr10:117232011-117232034	chr10	117232011	117232034	+	GCTGCTGGGGTAGGAGGTGGTGG	6		GGCACTGCGGCTGGAGGTGGNGG	none	hg38_genes_intergenic NA chr10 117210300 117236092 25793 * intergenic:12790		hg38_genes_intergenic									4
chr10:117375797-117375820	chr10	117375797	117375820	-	GGGACTGCGGCCAGAGACGGGGG	5		GGCACTGCGGCTGGAGGTGGNGG	none	hg38_genes_promoters PDZD8 chr10 117375441 117376440 1000 - promoter:130492 , hg38_genes_1to5kb PDZD8 chr10 117375482 117379481 4000 - 1to5kb:130495	PDZD8	hg38_genes_promoters, hg38_genes_1to5kb	60	18	20
chr10:117579819-117579842	chr10	117579819	117579842	+	GTCACTGAGGCTGGAGTGCAGGG	6	GTCACTGAGGCTGGAG-TGCAGG	GGCACTGCGGCTGGAGGTGGNGG	GGCACTGCGGCTGGAGGTGGNGG	hg38_genes_promoters NA chr10 117578854 117579853 1000 + promoter:126072 , hg38_genes_exonintronboundaries NA chr10 117579726 117580125 400 + exonintronboundary:759740		hg38_genes_promoters, hg38_genes_exonintronboundaries	16		6
chr10:119072739-119072762	chr10	119072739	119072762	-	ATGACTGCGGCCGGATGTGGTGG	5	TG-ACTGCGGCCGGATGTGGTGG	GGCACTGCGGCTGGAGGTGGNGG	GGCACTGCGGCTGGAGGTGGNGG	hg38_genes_introns EIF3A chr10 119071086 119072889 1804 - intron:734989 , hg38_genes_introns EIF3A chr10 119071086 119072889 1804 - intron:735011 , hg38_genes_exonintronboundaries EIF3A chr10 119072691 119073090 400 - exonintronboundary:789054 , hg38_genes_exonintronboundaries EIF3A chr10 119072691 119073090 400 - exonintronboundary:789055	EIF3A	hg38_genes_introns, hg38_genes_exonintronboundaries	48	42	22
chr10:11907964-11907987	chr10	11907964	11907987	-	GGGACAGAGGCTGAAGGTGGCGG	4		GGCACTGCGGCTGGAGGTGGNGG	none	hg38_genes_intergenic NA chr10 11903551 11918180 14630 * intergenic:12048		hg38_genes_intergenic		4
chr10:11913601-11913624	chr10	11913601	11913624	-	AGCCCTGGGGATAGAGGTGGAGG	5		GGCACTGCGGCTGGAGGTGGNGG	none	hg38_genes_intergenic NA chr10 11903551 11918180 14630 * intergenic:12048		hg38_genes_intergenic		4
chr10:119716251-119716274	chr10	119716251	119716274	-	CTAGCTGCGGCTGGGGTTGGGGG	6		GGCACTGCGGCTGGAGGTGGNGG	none	hg38_genes_intergenic NA chr10 119688824 119721041 32218 * intergenic:12814		hg38_genes_intergenic	4		6
chr10:122348562-122348585	chr10	122348562	122348585	+	GGAACTGCAGCTGGGAGCAGGGG	6		GGCACTGCGGCTGGAGGTGGNGG	none	hg38_genes_intergenic NA chr10 122345794 122369695 23902 * intergenic:12834		hg38_genes_intergenic		4
chr10:1243169-1243192	chr10	1243169	1243192	+	GGCCCTTCGGCTGGAGGTGGCAG	3		GGCACTGCGGCTGGAGGTGGNGG	none	hg38_genes_1to5kb ADARB2 chr10 1241531 1245530 4000 - 1to5kb:126680 , hg38_genes_introns LINC00200 chr10 1160638 1288472 127835 + intron:683050 , hg38_genes_introns ADARB2 chr10 1242300 1270954 28655 - intron:709553	ADARB2, LINC00200	hg38_genes_1to5kb, hg38_genes_introns	236	100	102		4
chr10:124481700-124481722	chr10	124481700	124481722	-		Bulge	GGAAATGAGGCTGGAG-TGGAGG	GGCACTGCGGCTGGAGGTGGNGG	GGCACTGCGGCTGGAGGTGGNGG	hg38_genes_introns LHPP chr10 124461988 124484138 22151 + intron:707436 , hg38_genes_introns LHPP chr10 124461988 124484138 22151 + intron:707442 , hg38_genes_introns LHPP chr10 124461988 124484138 22151 + intron:707447	LHPP	hg38_genes_introns	10
chr10:125006288-125006311	chr10	125006288	125006311	+	GGCACGACGGCTGGAGGTGGGGG	2		GGCACTGCGGCTGGAGGTGGNGG	none	hg38_genes_promoters CTBP2 chr10 125006014 125007013 1000 - promoter:130802 , hg38_genes_1to5kb CTBP2 chr10 125004001 125008000 4000 - 1to5kb:130806 , hg38_genes_1to5kb CTBP2 chr10 125004385 125008384 4000 - 1to5kb:130807 , hg38_genes_introns CTBP2 chr10 125003493 125026081 22589 - intron:736639 , hg38_genes_introns CTBP2 chr10 125003493 125038996 35504 - intron:736647 , hg38_genes_introns CTBP2 …	CTBP2	hg38_genes_promoters, hg38_genes_1to5kb, hg38_genes_introns	52	36	42				10		6
chr10:125063912-125063935	chr10	125063912	125063935	-	GGCACTGCAGCCTGGGGGTGGGG	6	GGCACTGCAGCCTGGGGGTGGGGG	GGCACTGCGGCTGGAGGTGGNGG	GGCACTGCGGC-TGGAGGTGGNGG	hg38_genes_introns CTBP2 chr10 125039156 125110989 71834 - intron:736648 , hg38_genes_introns CTBP2 chr10 125039156 125110989 71834 - intron:736666 , hg38_genes_introns CTBP2 chr10 125039156 125133511 94356 - intron:736676 , hg38_genes_introns CTBP2 chr10 125039156 125110989 71834 - intron:736686 , hg38_genes_introns CTBP2 chr10 125039156 125159856 120701 - intron:736695 , hg38_genes_introns CTBP…	CTBP2	hg38_genes_introns	56	10	20
chr10:125779459-125779482	chr10	125779459	125779482	+	GGCCCTGAGGCTGGGACTGGCTG	6		GGCACTGCGGCTGGAGGTGGNGG	none	hg38_genes_1to5kb MMP21 chr10 125776822 125780821 4000 - 1to5kb:130847	MMP21	hg38_genes_1to5kb							4
chr10:126282857-126282880	chr10	126282857	126282880	+	GGAACTGGGGCTGGGGGTGGGGG	3		GGCACTGCGGCTGGAGGTGGNGG	none	hg38_genes_introns ADAM12 chr10 126278989 126330411 51423 - intron:736972 , hg38_genes_introns ADAM12 chr10 126278989 126330411 51423 - intron:736994 , hg38_genes_introns ADAM12 chr10 126278989 126330411 51423 - intron:737012	ADAM12	hg38_genes_introns	40	18	16
chr10:126311274-126311297	chr10	126311274	126311297	+	ATAACTGGGGCTGGAGTGGGAGG	6		GGCACTGCGGCTGGAGGTGGNGG	none	hg38_genes_introns ADAM12 chr10 126278989 126330411 51423 - intron:736972 , hg38_genes_introns ADAM12 chr10 126278989 126330411 51423 - intron:736994 , hg38_genes_introns ADAM12 chr10 126278989 126330411 51423 - intron:737012	ADAM12	hg38_genes_introns		6
chr10:128546893-128546916	chr10	128546893	128546916	-	GGCACTGAGCCAGGAGGTAGTAG	5		GGCACTGCGGCTGGAGGTGGNGG	none	hg38_genes_intergenic NA chr10 128325215 128907809 582595 * intergenic:12875		hg38_genes_intergenic	14
chr10:129758717-129758739	chr10	129758717	129758739	+		Bulge	TGCAC-GCGGCTGGAGGTGGACA	GGCACTGCGGCTGGAGGTGGNGG	GGCACTGCGGCTGGAGGTGGNGG	hg38_genes_introns MGMT chr10 129708044 129759201 51158 + intron:707997 , hg38_genes_introns MGMT chr10 129708044 129759201 51158 + intron:708003	MGMT	hg38_genes_introns	16		6
chr10:130485932-130485955	chr10	130485932	130485955	-	GGGCCTGCGGCTGGGGGAGTCGG	5	GGC-CTGCGGCTGGGGGAGTCGG	GGCACTGCGGCTGGAGGTGGNGG	GGCACTGCGGCTGGAGGTGGNGG	hg38_genes_intergenic NA chr10 130483194 130500105 16912 * intergenic:12887		hg38_genes_intergenic	12
chr10:131174230-131174253	chr10	131174230	131174253	+	AGCACTGGGGCAGGAGGGTGGTG	6	AGCACTGGGGCAGGAGGGTGGTGG	GGCACTGCGGCTGGAGGTGGNGG	GGCACTGCGGCTGGAGG-TGGNGG	hg38_genes_introns TCERG1L chr10 131166886 131260258 93373 - intron:737284 , hg38_genes_introns TCERG1L chr10 131166886 131260258 93373 - intron:737292	TCERG1L	hg38_genes_introns	148	44	44
chr10:132019585-132019608	chr10	132019585	132019608	+	GCAACTGCGCCTGGAGGGTGGGG	5	GCAACTGCGCCTGGAGGGTGGGGG	GGCACTGCGGCTGGAGGTGGNGG	GGCACTGCGGCTGGAGG-TGGNGG	hg38_genes_intergenic NA chr10 131999847 132031335 31489 * intergenic:12897		hg38_genes_intergenic	30	8
chr10:132133881-132133904	chr10	132133881	132133904	-	GGCCGTGTGCTTGGAGATGGTGG	6		GGCACTGCGGCTGGAGGTGGNGG	none	hg38_genes_introns JAKMIP3 chr10 132133528 132135040 1513 + intron:708118 , hg38_genes_introns JAKMIP3 chr10 132133528 132135040 1513 + intron:708141 , hg38_genes_introns JAKMIP3 chr10 132117575 132135046 17472 + intron:708163 , hg38_genes_introns JAKMIP3 chr10 132117575 132135046 17472 + intron:708184 , hg38_genes_introns JAKMIP3 chr10 132133528 132135046 1519 + intron:708207 , hg38_genes_intron…	JAKMIP3	hg38_genes_introns				4
chr10:133210863-133210886	chr10	133210863	133210886	+	GGAGGTCCGGCTGGAGGTGGAGG	4		GGCACTGCGGCTGGAGGTGGNGG	none	hg38_genes_promoters KNDC1 chr10 133210422 133211421 1000 + promoter:126553 , hg38_genes_1to5kb KNDC1 chr10 133207131 133211130 4000 + 1to5kb:126554 , hg38_genes_introns KNDC1 chr10 133210725 133211421 697 + intron:708830 , hg38_genes_introns KNDC1 chr10 133210725 133211421 697 + intron:708927 , hg38_genes_introns KNDC1 chr10 133210725 133211404 680 + intron:708945 , hg38_genes_introns KNDC1 chr1…	KNDC1	hg38_genes_promoters, hg38_genes_1to5kb, hg38_genes_introns, hg38_genes_exonintronboundaries	4
chr10:13650619-13650642	chr10	13650619	13650642	+	GGCACTGGGGCTGGGGGAGGGGG	3		GGCACTGCGGCTGGAGGTGGNGG	none	hg38_enhancers_fantom NA chr10 13650318 13650641 324 * enhancer:36333 , hg38_genes_promoters PRPF18 chr10 13650066 13651065 1000 + promoter:122479 , hg38_genes_promoters PRPF18 chr10 13650369 13651368 1000 + promoter:122480 , hg38_genes_promoters PRPF18 chr10 13650426 13651425 1000 + promoter:122481 , hg38_genes_1to5kb PRPF18 chr10 13647052 13651051 4000 + 1to5kb:122482 , hg38_genes_1to5kb PRPF18…	PRPF18, FRMD4A	hg38_enhancers_fantom, hg38_genes_promoters, hg38_genes_1to5kb, hg38_genes_introns	82	16	30
chr10:1421122-1421145	chr10	1421122	1421145	+	GGGGCACCGGCTGGAGGAGGGCG	6		GGCACTGCGGCTGGAGGTGGNGG	none	hg38_genes_introns ADARB2 chr10 1379161 1737050 357890 - intron:709556	ADARB2	hg38_genes_introns	4
chr10:14883849-14883872	chr10	14883849	14883872	-	TGCCCTACGGCTGGAGGTAGAAG	5		GGCACTGCGGCTGGAGGTGGNGG	none	hg38_genes_introns SUV39H2 chr10 14878920 14896845 17926 + intron:685401 , hg38_genes_introns SUV39H2 chr10 14881646 14896845 15200 + intron:685406 , hg38_genes_introns SUV39H2 chr10 14881646 14896845 15200 + intron:685411 , hg38_genes_introns SUV39H2 chr10 14881646 14896845 15200 + intron:685416 , hg38_genes_introns SUV39H2 chr10 14879128 14896845 17718 + intron:685420 , hg38_genes_introns SUV39…	SUV39H2	hg38_genes_introns	4	6	6
chr10:15099142-15099165	chr10	15099142	15099165	+	GGGCCTGCGGCTGAGGGTGGGAG	5	GGC-CTGCGGCTGAGGGTGGGAG	GGCACTGCGGCTGGAGGTGGNGG	GGCACTGCGGCTGGAGGTGGNGG	hg38_genes_1to5kb RPP38-DT chr10 15098320 15102319 4000 - 1to5kb:127282 , hg38_genes_introns RPP38 chr10 15097410 15102217 4808 + intron:685474 , hg38_genes_introns RPP38 chr10 15097767 15103304 5538 + intron:685476 , hg38_genes_introns RPP38 chr10 15097410 15102217 4808 + intron:685477 , hg38_genes_introns RPP38 chr10 15097399 15111685 14287 + intron:685481 , hg38_genes_introns RPP38 chr10 15097…	RPP38-DT, RPP38	hg38_genes_1to5kb, hg38_genes_introns	8	4
chr10:17345083-17345106	chr10	17345083	17345106	+	TACACTGCAGCAGGGGGAGGAGG	6		GGCACTGCGGCTGGAGGTGGNGG	none	hg38_genes_introns ST8SIA6 chr10 17331553 17359513 27961 - intron:713009 , hg38_genes_introns ST8SIA6 chr10 17331553 17359513 27961 - intron:713019	ST8SIA6	hg38_genes_introns		4
chr10:2577942-2577965	chr10	2577942	2577965	-	CGCACAGCGGCTGTGGTGGGAGG	6		GGCACTGCGGCTGGAGGTGGNGG	none	hg38_genes_introns LOC105376350 chr10 2501990 2615488 113499 + intron:683071 , hg38_genes_introns LOC105376350 chr10 2566621 2615488 48868 + intron:683076	LOC105376350	hg38_genes_introns	6
chr10:27411546-27411568	chr10	27411546	27411568	+		Bulge	GGCACTG-GGTTGGGGGTGGTGG	GGCACTGCGGCTGGAGGTGGNGG	GGCACTGCGGCTGGAGGTGGNGG	hg38_genes_introns PTCHD3 chr10 27403358 27411807 8450 - intron:714464	PTCHD3	hg38_genes_introns	10
chr10:27681156-27681179	chr10	27681156	27681179	+	CCTACTGAGGCTGGGGGTGGTGG	5		GGCACTGCGGCTGGAGGTGGNGG	none	hg38_genes_introns MKX chr10 27675555 27734455 58901 - intron:714467 , hg38_genes_introns MKX chr10 27675555 27734455 58901 - intron:714473	MKX	hg38_genes_introns			8
chr10:30089133-30089155	chr10	30089133	30089155	+		Bulge	AGCACTGTG-CTGGGGGTGGAGG	GGCACTGCGGCTGGAGGTGGNGG	GGCACTGCGGCTGGAGGTGGNGG	hg38_genes_introns JCAD chr10 30069822 30115366 45545 - intron:714919	JCAD	hg38_genes_introns	8
chr10:37720011-37720034	chr10	37720011	37720034	-	GGCACTGCAGTTGGGGGTGGGAG	4		GGCACTGCGGCTGGAGGTGGNGG	none	hg38_genes_intergenic NA chr10 37606369 37775370 169002 * intergenic:12230		hg38_genes_intergenic	94	34	12
chr10:42988886-42988908	chr10	42988886	42988908	+		Bulge	GGCTCTGCAGATGG-GGTGGGGG	GGCACTGCGGCTGGAGGTGGNGG	GGCACTGCGGCTGGAGGTGGNGG	hg38_genes_intergenic NA chr10 42986508 42992562 6055 * intergenic:12259		hg38_genes_intergenic	4
chr10:43036870-43036893	chr10	43036870	43036893	-	AGCACAGGGCCTAGGGGTGGGGG	6		GGCACTGCGGCTGGAGGTGGNGG	none	hg38_genes_intergenic NA chr10 42997682 43072063 74382 * intergenic:12260		hg38_genes_intergenic	4
chr10:43251605-43251628	chr10	43251605	43251628	-	CTGACTGCGTCTGGAGGTGAGGT	6		GGCACTGCGGCTGGAGGTGGNGG	none	hg38_genes_introns RASGEF1A chr10 43206123 43266844 60722 - intron:717210	RASGEF1A	hg38_genes_introns	18	14
chr10:43898650-43898673	chr10	43898650	43898673	-	GGCAAAGGGGGTGGAGGTGGTGG	4		GGCACTGCGGCTGGAGGTGGNGG	none	hg38_genes_introns LINC00840 chr10 43861928 43900252 38325 + intron:689151	LINC00840	hg38_genes_introns							6
chr10:44821979-44822002	chr10	44821979	44822002	-	GGCTCTGCAGCTGTAGGAGGAGG	4		GGCACTGCGGCTGGAGGTGGNGG	none	hg38_genes_introns TMEM72-AS1 chr10 44795542 44825501 29960 - intron:717311 , hg38_genes_introns TMEM72-AS1 chr10 44795542 44830999 35458 - intron:717315 , hg38_genes_introns TMEM72-AS1 chr10 44795542 44823189 27648 - intron:717320 , hg38_genes_introns TMEM72-AS1 chr10 44795542 44825501 29960 - intron:717328 , hg38_genes_introns TMEM72-AS1 chr10 44795542 44825501 29960 - intron:717333 , hg38_gene…	TMEM72-AS1	hg38_genes_introns	138	76	68
chr10:4557759-4557782	chr10	4557759	4557782	+	GGCAATGCAGCTGGGGTGGAGGG	6	GGCAATGCAGCTGG-GGTGGAGG	GGCACTGCGGCTGGAGGTGGNGG	GGCACTGCGGCTGGAGGTGGNGG	hg38_genes_intergenic NA chr10 4515245 4581294 66050 * intergenic:11976		hg38_genes_intergenic	36	12	14
chr10:481950-481973	chr10	481950	481973	+	CATACTGCTGCTGGGGGTTGGGG	6		GGCACTGCGGCTGGAGGTGGNGG	none	hg38_genes_introns DIP2C chr10 472550 486458 13909 - intron:709327 , hg38_genes_introns DIP2C chr10 472550 486458 13909 - intron:709362 , hg38_genes_introns DIP2C chr10 472550 484780 12231 - intron:709399	DIP2C	hg38_genes_introns			4
chr10:48250162-48250185	chr10	48250162	48250185	-	CGCACTGCAGGTGGGGGTTGGGG	5		GGCACTGCGGCTGGAGGTGGNGG	none	hg38_genes_introns FRMPD2 chr10 48242353 48251565 9213 - intron:718053 , hg38_genes_introns FRMPD2 chr10 48249179 48251565 2387 - intron:718082 , hg38_genes_introns FRMPD2 chr10 48249179 48251565 2387 - intron:718116 , hg38_genes_introns FRMPD2 chr10 48249179 48251565 2387 - intron:718143 , hg38_genes_introns FRMPD2 chr10 48249179 48251565 2387 - intron:718176 , hg38_genes_introns FRMPD2 chr10 48…	FRMPD2	hg38_genes_introns		4
chr10:49418207-49418230	chr10	49418207	49418230	+	CGCCCTGGGGGTGGGGGTGGTGA	6		GGCACTGCGGCTGGAGGTGGNGG	none	hg38_genes_1to5kb NA chr10 49414277 49418276 4000 + 1to5kb:123507		hg38_genes_1to5kb	8
chr10:58243720-58243743	chr10	58243720	58243743	-	GGCACGCGGCTGGGAGGTGGAGG	6	GGCAC-GCGGCTGGGAGGTGGAGG	GGCACTGCGGCTGGAGGTGGNGG	GGCACTGCGGCTGG-AGGTGGNGG	hg38_genes_introns IPMK chr10 58237815 58267421 29607 - intron:719702	IPMK	hg38_genes_introns									4
chr10:60063797-60063820	chr10	60063797	60063820	-	ACCACTATGGCTGGAGGTGGATG	5		GGCACTGCGGCTGGAGGTGGNGG	none	hg38_genes_1to5kb ANK3 chr10 60060431 60064430 4000 - 1to5kb:128468 , hg38_genes_1to5kb ANK3 chr10 60060817 60064816 4000 - 1to5kb:128473 , hg38_genes_introns ANK3 chr10 60063255 60064156 902 - intron:719903 , hg38_genes_introns ANK3 chr10 60063255 60064156 902 - intron:719947 , hg38_genes_introns ANK3 chr10 60063255 60064156 902 - intron:719990 , hg38_genes_introns ANK3 chr10 60063255 60064156 9…	ANK3	hg38_genes_1to5kb, hg38_genes_introns	8
chr10:65779280-65779303	chr10	65779280	65779303	+	GGGAGGGAGGCTGGAGGTGGGAT	6		GGCACTGCGGCTGGAGGTGGNGG	none	hg38_genes_introns LINC01515 chr10 65615762 65779541 163780 + intron:691289 , hg38_genes_introns NA chr10 65768463 65779541 11079 + intron:691330 , hg38_genes_introns NA chr10 65768463 65828433 59971 + intron:691332	LINC01515	hg38_genes_introns	12
chr10:67884939-67884962	chr10	67884939	67884962	+	GGCGCTGTGGCGGGAGGCGGAGG	4		GGCACTGCGGCTGGAGGTGGNGG	none	hg38_genes_promoters SIRT1 chr10 67884181 67885180 1000 + promoter:123782 , hg38_genes_promoters SIRT1 chr10 67884181 67885180 1000 + promoter:123783 , hg38_genes_promoters SIRT1 chr10 67884184 67885183 1000 + promoter:123784 , hg38_genes_cds SIRT1 chr10 67884722 67885151 430 + CDS:430167 , hg38_genes_exons SIRT1 chr10 67884656 67885151 496 + exon:815127 , hg38_genes_firstexons SIRT1 chr10 678846…	SIRT1	hg38_genes_promoters, hg38_genes_cds, hg38_genes_exons, hg38_genes_firstexons, hg38_genes_exonintronboundaries			4
chr10:68248328-68248351	chr10	68248328	68248351	-	GAGGCTGAGGCAGGAGGTGGAGG	5		GGCACTGCGGCTGGAGGTGGNGG	none	hg38_genes_intergenic NA chr10 68247380 68255556 8177 * intergenic:12418		hg38_genes_intergenic	8
chr10:695435-695458	chr10	695435	695458	+	GGGCCTGAGGCAGGGGCTGGGGG	6		GGCACTGCGGCTGGAGGTGGNGG	none	hg38_genes_intergenic NA chr10 694669 738991 44323 * intergenic:11939		hg38_genes_intergenic							8
chr10:70987263-70987285	chr10	70987263	70987285	+		Bulge	CACACTGTGGCTGG-GGTGGAGG	GGCACTGCGGCTGGAGGTGGNGG	GGCACTGCGGCTGGAGGTGGNGG	hg38_genes_introns LOC105378350 chr10 70978951 71026578 47628 + intron:694209	LOC105378350	hg38_genes_introns	94	36	40
chr10:70988355-70988378	chr10	70988355	70988378	-	GGCACAGCAGCTGGAAGTAGGAA	6		GGCACTGCGGCTGGAGGTGGNGG	none	hg38_genes_introns LOC105378350 chr10 70978951 71026578 47628 + intron:694209	LOC105378350	hg38_genes_introns	28	24	12
chr10:71268464-71268487	chr10	71268464	71268487	+	GGGTCCCCAGCTGGAGGTGAAGG	6		GGCACTGCGGCTGGAGGTGGNGG	none	hg38_genes_introns UNC5B chr10 71213065 71279820 66756 + intron:694216 , hg38_genes_introns UNC5B chr10 71213065 71279820 66756 + intron:694232	UNC5B	hg38_genes_introns			6
chr10:71435888-71435911	chr10	71435888	71435911	+	CACACTGAGGCTGGAGGTCAGGG	5		GGCACTGCGGCTGGAGGTGGNGG	none	hg38_genes_1to5kb CDH23 chr10 71434832 71438831 4000 + 1to5kb:124105 , hg38_genes_introns CDH23 chr10 71397319 71439826 42508 + intron:694310 , hg38_genes_introns CDH23 chr10 71397319 71439826 42508 + intron:694379 , hg38_genes_introns CDH23 chr10 71397319 71439826 42508 + intron:694410 , hg38_genes_introns CDH23 chr10 71397319 71439826 42508 + intron:694423 , hg38_genes_introns CDH23 chr10 71397…	CDH23	hg38_genes_1to5kb, hg38_genes_introns	12
chr10:71550912-71550935	chr10	71550912	71550935	-	GGGGCTGGCTCTGGTGGTGGAGG	6		GGCACTGCGGCTGGAGGTGGNGG	none	hg38_genes_introns CDH23 chr10 71511213 71566741 55529 + intron:694315 , hg38_genes_introns CDH23 chr10 71511213 71566741 55529 + intron:694384 , hg38_genes_introns CDH23 chr10 71511213 71566741 55529 + intron:694415 , hg38_genes_introns CDH23 chr10 71511213 71566741 55529 + intron:694428 , hg38_genes_introns CDH23 chr10 71511213 71566741 55529 + intron:694456 , hg38_genes_introns CDH23 chr10 715…	CDH23	hg38_genes_introns	4
chr10:71675484-71675507	chr10	71675484	71675507	-	GTAACTGCGGCTGGCGGTGGTGG	3		GGCACTGCGGCTGGAGGTGGNGG	none	hg38_genes_introns CDH23 chr10 71675177 71677455 2279 + intron:694324 , hg38_genes_introns CDH23 chr10 71675177 71677455 2279 + intron:694393 , hg38_genes_introns CDH23 chr10 71675177 71677455 2279 + intron:694437 , hg38_genes_introns CDH23 chr10 71675177 71677455 2279 + intron:694465 , hg38_genes_introns CDH23 chr10 71675177 71677455 2279 + intron:694495 , hg38_genes_introns CDH23 chr10 71675177…	CDH23	hg38_genes_introns	150	74	50
chr10:75194345-75194368	chr10	75194345	75194368	-	GGGGATACGGCTGGGGGCGGTGG	6		GGCACTGCGGCTGGAGGTGGNGG	none	hg38_genes_intergenic NA chr10 75182124 75205153 23030 * intergenic:12480		hg38_genes_intergenic	6
chr10:75343344-75343367	chr10	75343344	75343367	+	GGCATCACGGCTGGAGGTGGAGG	3		GGCACTGCGGCTGGAGGTGGNGG	none	hg38_genes_introns ZNF503-AS1 chr10 75245437 75358509 113073 + intron:696069 , hg38_genes_introns ZNF503-AS1 chr10 75269992 75358509 88518 + intron:696071 , hg38_genes_introns ZNF503-AS1 chr10 75269992 75358509 88518 + intron:696074 , hg38_genes_introns ZNF503-AS1 chr10 75343341 75350351 7011 + intron:696078 , hg38_genes_introns ZNF503-AS1 chr10 75296652 75358509 61858 + intron:696083 , hg38_gene…	ZNF503-AS1, ZNF503	hg38_genes_introns, hg38_genes_intronexonboundaries, hg38_genes_exonintronboundaries	106	48	46
chr10:76030987-76031010	chr10	76030987	76031010	+	GGCACTGCAGTTGGAGTGGTGGG	5	GGCACTGCAGTTGGAG-TGGTGG	GGCACTGCGGCTGGAGGTGGNGG	GGCACTGCGGCTGGAGGTGGNGG	hg38_genes_1to5kb LRMDA chr10 76031006 76035005 4000 + 1to5kb:124393 , hg38_genes_introns LRMDA chr10 75438495 76036007 597513 + intron:696160 , hg38_genes_introns LRMDA chr10 75601332 76036007 434676 + intron:696166 , hg38_genes_introns LRMDA chr10 75883526 76036007 152482 + intron:696169 , hg38_genes_introns LRMDA chr10 75783023 76036007 252985 + intron:696175	LRMDA	hg38_genes_1to5kb, hg38_genes_introns	104	56	42
chr10:77649943-77649966	chr10	77649943	77649966	+	GCCTCTGAGGCTGGGGTGGGGGG	6	GCCTCTGAGGCTGG-GGTGGGGG	GGCACTGCGGCTGGAGGTGGNGG	GGCACTGCGGCTGGAGGTGGNGG	hg38_genes_intergenic NA chr10 77643370 77725765 82396 * intergenic:12485		hg38_genes_intergenic	6
chr10:8043700-8043723	chr10	8043700	8043723	+	GGCACAGGGCAGGAAGGTGGAGG	6		GGCACTGCGGCTGGAGGTGGNGG	none	hg38_genes_1to5kb GATA3 chr10 8040378 8044377 4000 + 1to5kb:122310	GATA3	hg38_genes_1to5kb		4
chr10:805161-805184	chr10	805161	805184	+	GGAGGGGCGGCTGGAGGTCGAGG	5		GGCACTGCGGCTGGAGGTGGNGG	none	hg38_genes_intergenic NA chr10 744959 806932 61974 * intergenic:11940		hg38_genes_intergenic	4
chr10:80518063-80518086	chr10	80518063	80518086	-	GGCACTGGCTCTGGGGGTGTCGG	5		GGCACTGCGGCTGGAGGTGGNGG	none	hg38_genes_exons TSPAN14 chr10 80517905 80518216 312 + exon:821163 , hg38_genes_exons TSPAN14 chr10 80517905 80522631 4727 + exon:821172 , hg38_genes_exons TSPAN14 chr10 80517905 80533124 15220 + exon:821183 , hg38_genes_exons TSPAN14 chr10 80517905 80522631 4727 + exon:821205 , hg38_genes_exons TSPAN14 chr10 80517905 80518337 433 + exon:821213 , hg38_genes_exons TSPAN14 chr10 80517905 80519628 1…	TSPAN14	hg38_genes_exons, hg38_genes_intronexonboundaries, hg38_genes_exonintronboundaries, hg38_genes_3UTRs	6
chr10:83399057-83399080	chr10	83399057	83399080	-	GGCAATGCAGCTGGAAGTGCGGG	4		GGCACTGCGGCTGGAGGTGGNGG	none	hg38_genes_intergenic NA chr10 83319476 83672405 352930 * intergenic:12529		hg38_genes_intergenic			4
chr10:86308198-86308221	chr10	86308198	86308221	-	GGAACTGCTTCTGGAGGTGGGGC	4		GGCACTGCGGCTGGAGGTGGNGG	none	hg38_genes_introns GRID1 chr10 86206649 86363940 157292 - intron:726066 , hg38_genes_introns GRID1 chr10 86206649 86363940 157292 - intron:726081	GRID1	hg38_genes_introns	12		6
chr10:86319134-86319157	chr10	86319134	86319157	+	GCCACTGTGGCTGAAGGGGAGGC	6	GCCACTGTGGCTGAAGG-GGAGG	GGCACTGCGGCTGGAGGTGGNGG	GGCACTGCGGCTGGAGGTGGNGG	hg38_genes_introns GRID1 chr10 86206649 86363940 157292 - intron:726066 , hg38_genes_introns GRID1 chr10 86206649 86363940 157292 - intron:726081	GRID1	hg38_genes_introns	8	16	4
chr10:8734747-8734770	chr10	8734747	8734770	+	GGCACTGGGTCTGGAGGTAGGGA	4		GGCACTGCGGCTGGAGGTGGNGG	none	hg38_genes_intergenic NA chr10 8724289 8892988 168700 * intergenic:12028		hg38_genes_intergenic	6	6
chr10:88177957-88177980	chr10	88177957	88177980	+	AGCATCCCTGCTGGAGGTGGCAG	6		GGCACTGCGGCTGGAGGTGGNGG	none	hg38_genes_intergenic NA chr10 88109411 88259128 149718 * intergenic:12567		hg38_genes_intergenic			4
chr10:89348105-89348128	chr10	89348105	89348128	-	AGCACTGGGGTTGGAGGTGGGGA	4		GGCACTGCGGCTGGAGGTGGNGG	none	hg38_genes_introns IFIT3 chr10 89328079 89369438 41360 + intron:698260 , hg38_genes_introns LIPA chr10 89228399 89412790 184392 - intron:726848	IFIT3, LIPA	hg38_genes_introns	40	12	14
chr10:91435580-91435603	chr10	91435580	91435603	-	ATCACAGCGGCCTGAGGTGGCAG	6		GGCACTGCGGCTGGAGGTGGNGG	none	hg38_genes_introns HECTD2 chr10 91425411 91460426 35016 + intron:698532 , hg38_genes_introns HECTD2 chr10 91425411 91460426 35016 + intron:698534 , hg38_genes_introns HECTD2 chr10 91425411 91460426 35016 + intron:698555 , hg38_genes_introns HECTD2 chr10 91425411 91460426 35016 + intron:698559 , hg38_genes_introns HECTD2-AS1 chr10 91350880 91525027 174148 - intron:726959 , hg38_genes_introns HECTD…	HECTD2, HECTD2-AS1	hg38_genes_introns	4
chr10:93959238-93959261	chr10	93959238	93959261	-	GCGGCAGCGGCAGGAGGAGGAGG	6		GGCACTGCGGCTGGAGGTGGNGG	none	hg38_genes_exons PIPSL chr10 93958191 93961540 3350 - exon:857401 , hg38_genes_exons PIPSL chr10 93958808 93961540 2733 - exon:857402 , hg38_genes_firstexons PIPSL chr10 93958191 93961540 3350 - firstexon:129511 , hg38_genes_firstexons PIPSL chr10 93958808 93961540 2733 - firstexon:129512	PIPSL	hg38_genes_exons, hg38_genes_firstexons	8
chr10:98080824-98080847	chr10	98080824	98080847	+	GGGCCTGGGGCTGGAGGTGAGGG	4	GGC-CTGGGGCTGGAGGTGAGGG	GGCACTGCGGCTGGAGGTGGNGG	GGCACTGCGGCTGGAGGTGGNGG	hg38_enhancers_fantom NA chr10 98080639 98081017 379 * enhancer:38296 , hg38_genes_1to5kb NA chr10 98077422 98081421 4000 - 1to5kb:129782		hg38_enhancers_fantom, hg38_genes_1to5kb	4
chr10:99402545-99402568	chr10	99402545	99402568	+	CACGCATGGGCTGGAGGTGGTGG	6		GGCACTGCGGCTGGAGGTGGNGG	none	hg38_genes_introns GOT1 chr10 99397687 99402579 4893 - intron:730860 , hg38_genes_introns GOT1 chr10 99397687 99402579 4893 - intron:730868 , hg38_genes_intronexonboundaries GOT1 chr10 99402523 99402922 400 - intronexonboundary:783314 , hg38_genes_intronexonboundaries GOT1 chr10 99402523 99402922 400 - intronexonboundary:783315 , hg38_genes_exonintronboundaries GOT1 chr10 99402381 99402780 400 - …	GOT1	hg38_genes_introns, hg38_genes_intronexonboundaries, hg38_genes_exonintronboundaries			4
chr11:10943882-10943905	chr11	10943882	10943905	+	CAGACTGCGGCTGGGGTAGGTGG	6		GGCACTGCGGCTGGAGGTGGNGG	none	hg38_genes_intergenic NA chr11 10908973 11015882 106910 * intergenic:13058		hg38_genes_intergenic	30	18	10
chr11:112513545-112513568	chr11	112513545	112513568	-	GGCAGTGAGGCTGGGGTGGTGGG	6	GGCAGTGAGGCTGG-GGTGGTGG	GGCACTGCGGCTGGAGGTGGNGG	GGCACTGCGGCTGGAGGTGGNGG	hg38_genes_introns LINC02763 chr11 112393412 112541292 147881 + intron:768468 , hg38_genes_introns LINC02763 chr11 112393412 112541292 147881 + intron:768469 , hg38_genes_introns LINC02763 chr11 112485780 112541292 55513 + intron:768474 , hg38_genes_introns LINC02763 chr11 112496686 112541292 44607 + intron:768478	LINC02763	hg38_genes_introns		6
chr11:1127318-1127340	chr11	1127318	1127340	+		Bulge	GGCACTG-GGCTGGAGATGGGGC	GGCACTGCGGCTGGAGGTGGNGG	GGCACTGCGGCTGGAGGTGGNGG	hg38_genes_intergenic NA chr11 1110512 1152952 42441 * intergenic:12937		hg38_genes_intergenic	12	8	4
chr11:115141324-115141347	chr11	115141324	115141347	-	TGAACTGTGGCTGCAGGTGGCTG	5		GGCACTGCGGCTGGAGGTGGNGG	none	hg38_genes_intergenic NA chr11 115133374 115169217 35844 * intergenic:14003		hg38_genes_intergenic			4
chr11:117547536-117547560	chr11	117547536	117547560	+		Bulge	GGCTCTGCAGCTAGGAGGTGGTAG	GGCACTGCGGCTGGAGGTGGNGG	GGCACTGCGGCT-GGAGGTGGNGG	hg38_genes_introns DSCAML1 chr11 117532523 117776790 244268 - intron:812045 , hg38_genes_introns DSCAML1 chr11 117525010 117780754 255745 - intron:812076 , hg38_genes_introns DSCAML1 chr11 117532523 117776790 244268 - intron:812107 , hg38_genes_introns DSCAML1 chr11 117532523 117776790 244268 - intron:812139	DSCAML1	hg38_genes_introns		4
chr11:119079611-119079634	chr11	119079611	119079634	+	GTCACTGAGGCTGGAGTGGAGGG	5	GTCACTGAGGCTGGAG-TGGAGG	GGCACTGCGGCTGGAGGTGGNGG	GGCACTGCGGCTGGAGGTGGNGG	hg38_genes_introns VPS11 chr11 119079301 119081091 1791 + intron:770909 , hg38_genes_introns VPS11 chr11 119079301 119081091 1791 + intron:770924 , hg38_genes_introns VPS11 chr11 119079301 119081091 1791 + intron:770936 , hg38_genes_introns VPS11 chr11 119079301 119081458 2158 + intron:770945	VPS11	hg38_genes_introns	156	130	94
chr11:120226826-120226849	chr11	120226826	120226849	+	GGCAGTGCGGCAGGCGGAGGAGG	4		GGCACTGCGGCTGGAGGTGGNGG	none	hg38_genes_cds OAF chr11 120226816 120226996 181 + CDS:484324 , hg38_genes_cds OAF chr11 120226816 120226996 181 + CDS:484327 , hg38_genes_exons OAF chr11 120226816 120226996 181 + exon:909565 , hg38_genes_exons OAF chr11 120226816 120226996 181 + exon:909569 , hg38_genes_intronexonboundaries OAF chr11 120226616 120227015 400 + intronexonboundary:824625 , hg38_genes_intronexonboundaries OAF chr11…	OAF	hg38_genes_cds, hg38_genes_exons, hg38_genes_intronexonboundaries, hg38_genes_exonintronboundaries	4
chr11:129931083-129931106	chr11	129931083	129931106	+	CATGCTGCGGCTGCAGGTGCAGG	6		GGCACTGCGGCTGGAGGTGGNGG	none	hg38_genes_cds PRDM10 chr11 129931016 129931258 243 - CDS:512914 , hg38_genes_cds PRDM10 chr11 129931016 129931258 243 - CDS:512935 , hg38_genes_cds PRDM10 chr11 129931016 129931258 243 - CDS:512952 , hg38_genes_cds PRDM10 chr11 129931016 129931258 243 - CDS:512968 , hg38_genes_cds PRDM10 chr11 129931016 129931258 243 - CDS:512989 , hg38_genes_cds PRDM10 chr11 129931016 129931258 243 - CDS:513006…	PRDM10	hg38_genes_cds, hg38_genes_exons, hg38_genes_intronexonboundaries, hg38_genes_exonintronboundaries			4
chr11:131565541-131565564	chr11	131565541	131565564	-	TGCCCTGCGGCTGGAAGGGGAAG	5		GGCACTGCGGCTGGAGGTGGNGG	none	hg38_genes_exons NA chr11 131564544 131566606 2063 - exon:961621 , hg38_genes_introns NTM chr11 131370889 131911563 540675 + intron:774868 , hg38_genes_introns NTM chr11 131370889 131911563 540675 + intron:774875 , hg38_genes_introns NTM chr11 131370889 131660928 290040 + intron:774883 , hg38_genes_introns NTM chr11 131370889 131660928 290040 + intron:774885 , hg38_genes_introns NTM chr11 1314554…	NTM	hg38_genes_exons, hg38_genes_introns			10
chr11:1362705-1362728	chr11	1362705	1362728	+	GGCAGCGTGGCTGCAGATGGAAG	6		GGCACTGCGGCTGGAGGTGGNGG	none	hg38_genes_exons LINC02689 chr11 1362678 1362847 170 + exon:871318 , hg38_genes_intronexonboundaries LINC02689 chr11 1362478 1362877 400 + intronexonboundary:793549 , hg38_genes_exonintronboundaries LINC02689 chr11 1362647 1363046 400 + exonintronboundary:794233	LINC02689	hg38_genes_exons, hg38_genes_intronexonboundaries, hg38_genes_exonintronboundaries	8
chr11:1478186-1478209	chr11	1478186	1478209	-	GGCCGTGGGGCCTGTGGTGGCGG	6		GGCACTGCGGCTGGAGGTGGNGG	none	hg38_genes_1to5kb MOB2 chr11 1474437 1478436 4000 - 1to5kb:138807 , hg38_genes_introns MOB2 chr11 1471420 1480392 8973 - intron:776789 , hg38_genes_introns MOB2 chr11 1471420 1480392 8973 - intron:776793 , hg38_genes_introns MOB2 chr11 1471420 1480392 8973 - intron:776796	MOB2	hg38_genes_1to5kb, hg38_genes_introns							4
chr11:1726787-1726810	chr11	1726787	1726810	+	CACACTGAGGCTGGGGGTGGGGC	5		GGCACTGCGGCTGGAGGTGGNGG	none	hg38_genes_intergenic NA chr11 1697756 1732405 34650 * intergenic:12950		hg38_genes_intergenic	4		8
chr11:17517326-17517350	chr11	17517326	17517350	+		Bulge	TGCACTGCGGTCAGGAGGAGGCGG	GGCACTGCGGCTGGAGGTGGNGG	GGCACTGCGG-CTGGAGGTGGNGG	hg38_genes_promoters USH1C chr11 17516623 17517622 1000 - promoter:140069 , hg38_genes_introns USH1C chr11 17501981 17520869 18889 - intron:785773 , hg38_genes_introns USH1C chr11 17501981 17517400 15420 - intron:785792 , hg38_genes_introns USH1C chr11 17501981 17517400 15420 - intron:785811 , hg38_genes_introns USH1C chr11 17516291 17520869 4579 - intron:785837 , hg38_genes_introns USH1C chr11 1…	USH1C	hg38_genes_promoters, hg38_genes_introns, hg38_genes_intronexonboundaries, hg38_genes_exonintronboundaries	34	8	12
chr11:1756731-1756754	chr11	1756731	1756754	+	GGAGCAGCGGCTGCAGGTGGGGG	4		GGCACTGCGGCTGGAGGTGGNGG	none	hg38_genes_1to5kb NA chr11 1755348 1759347 4000 + 1to5kb:131454 , hg38_genes_1to5kb IFITM10 chr11 1754875 1758874 4000 - 1to5kb:138825 , hg38_genes_1to5kb CTSD chr11 1756248 1760247 4000 - 1to5kb:138837 , hg38_genes_1to5kb CTSD chr11 1756349 1760348 4000 - 1to5kb:138844 , hg38_genes_introns CTSD chr11 1755029 1757323 2295 - intron:776826 , hg38_genes_introns CTSD chr11 1755029 1757323 2295 - intr…	IFITM10, CTSD	hg38_genes_1to5kb, hg38_genes_introns	10
chr11:1841372-1841395	chr11	1841372	1841395	+	TAAACTGAGGCTGAAGGTGGTGT	6		GGCACTGCGGCTGGAGGTGGNGG	none	hg38_genes_introns TNNI2 chr11 1841208 1841455 248 + intron:740160 , hg38_genes_introns TNNI2 chr11 1841208 1841455 248 + intron:740167 , hg38_genes_introns TNNI2 chr11 1841208 1841455 248 + intron:740173 , hg38_genes_introns TNNI2 chr11 1841208 1841455 248 + intron:740178 , hg38_genes_intronexonboundaries TNNI2 chr11 1841256 1841655 400 + intronexonboundary:793834 , hg38_genes_intronexonboundari…	TNNI2	hg38_genes_introns, hg38_genes_intronexonboundaries, hg38_genes_exonintronboundaries			10
chr11:20119441-20119464	chr11	20119441	20119464	-	GGCGGGGACGCTGGAGGTGTTGG	6		GGCACTGCGGCTGGAGGTGGNGG	none	hg38_genes_exons NAV2 chr11 20118133 20121598 3466 + exon:877560 , hg38_genes_exons NAV2 chr11 20118133 20121601 3469 + exon:877601 , hg38_genes_exons NAV2 chr11 20118133 20121601 3469 + exon:877640 , hg38_genes_3UTRs NAV2 chr11 20118259 20121598 3340 + 3UTR:108451 , hg38_genes_3UTRs NAV2 chr11 20118259 20121601 3343 + 3UTR:108452 , hg38_genes_3UTRs NAV2 chr11 20118259 20121601 3343 + 3UTR:108453	NAV2	hg38_genes_exons, hg38_genes_3UTRs			4
chr11:20387477-20387500	chr11	20387477	20387500	+	AACCCTGCGGCAGGAGGAGGCGG	5		GGCACTGCGGCTGGAGGTGGNGG	none	hg38_genes_promoters PRMT3 chr11 20386558 20387557 1000 + promoter:132546 , hg38_genes_promoters PRMT3 chr11 20386640 20387639 1000 + promoter:132547 , hg38_genes_promoters PRMT3 chr11 20386716 20387715 1000 + promoter:132548 , hg38_genes_promoters PRMT3 chr11 20386716 20387715 1000 + promoter:132549 , hg38_genes_promoters PRMT3 chr11 20386747 20387746 1000 + promoter:132550	PRMT3	hg38_genes_promoters	10
chr11:2271624-2271648	chr11	2271624	2271648	-		Bulge	GGCAGGACGGGCTGGAGGTGGGGG	GGCACTGCGGCTGGAGGTGGNGG	GGCACTGCGG-CTGGAGGTGGNGG	hg38_genes_1to5kb ASCL2 chr11 2271589 2275588 4000 - 1to5kb:138899	ASCL2	hg38_genes_1to5kb			4
chr11:2379028-2379050	chr11	2379028	2379050	+		Bulge	GGCACTGCC-CTGGCAGTGGGGG	GGCACTGCGGCTGGAGGTGGNGG	GGCACTGCGGCTGGAGGTGGNGG	hg38_genes_1to5kb CD81 chr11 2377460 2381459 4000 + 1to5kb:131557 , hg38_genes_1to5kb CD81-AS1 chr11 2378990 2382989 4000 - 1to5kb:138904 , hg38_genes_1to5kb CD81-AS1 chr11 2378993 2382992 4000 - 1to5kb:138905 , hg38_genes_1to5kb LOC105376520 chr11 2376402 2380401 4000 - 1to5kb:138908 , hg38_genes_cds CD81 chr11 2378940 2379206 267 + CDS:463285 , hg38_genes_exons CD81 chr11 2378931 2379206 276 + …	CD81, CD81-AS1, LOC105376520	hg38_genes_1to5kb, hg38_genes_cds, hg38_genes_exons, hg38_genes_firstexons, hg38_genes_introns, hg38_genes_exonintronboundaries	6
chr11:25944301-25944324	chr11	25944301	25944324	-	GCAGCTGCAGCTGGAGGGCGGGG	6		GGCACTGCGGCTGGAGGTGGNGG	none	hg38_genes_intergenic NA chr11 25926809 26040986 114178 * intergenic:13162		hg38_genes_intergenic			8
chr11:28512282-28512305	chr11	28512282	28512305	+	CGCACCGGGGCAGCAGGTGGAGC	6		GGCACTGCGGCTGGAGGTGGNGG	none	hg38_genes_1to5kb NA chr11 28511832 28515831 4000 + 1to5kb:132732 , hg38_genes_introns METTL15 chr11 28424365 28526477 102113 + intron:746314	METTL15	hg38_genes_1to5kb, hg38_genes_introns								4
chr11:3138467-3138490	chr11	3138467	3138490	+	GGCAGTGCAGCTGGAGGCAGGGG	4		GGCACTGCGGCTGGAGGTGGNGG	none	hg38_genes_introns OSBPL5 chr11 3129170 3165215 36046 - intron:777620 , hg38_genes_introns OSBPL5 chr11 3129170 3165222 36053 - intron:777647 , hg38_genes_introns OSBPL5 chr11 3129170 3165215 36046 - intron:777696 , hg38_genes_introns OSBPL5 chr11 3129170 3165215 36046 - intron:777716 , hg38_genes_introns OSBPL5 chr11 3129170 3166624 37455 - intron:777732 , hg38_genes_introns OSBPL5 chr11 3129170…	OSBPL5	hg38_genes_introns	14	4
chr11:42006587-42006610	chr11	42006587	42006610	-	GAGACTGAGGATGGAGGTGGGAG	5		GGCACTGCGGCTGGAGGTGGNGG	none	hg38_genes_introns LINC02745 chr11 41993667 42025986 32320 - intron:788961 , hg38_genes_introns LINC02745 chr11 41993667 42068747 75081 - intron:788965 , hg38_genes_introns LINC02745 chr11 41993667 42061795 68129 - intron:788968	LINC02745	hg38_genes_introns	4
chr11:43058476-43058499	chr11	43058476	43058499	+	AGCAGTGCAGCTGGAGGTGCTCC	6		GGCACTGCGGCTGGAGGTGGNGG	none	hg38_genes_intergenic NA chr11 42939999 43063636 123638 * intergenic:13239		hg38_genes_intergenic			6
chr11:44950122-44950145	chr11	44950122	44950145	-	AGGGCCGCGGACGGAGGTGGTGG	6		GGCACTGCGGCTGGAGGTGGNGG	none	hg38_genes_1to5kb TP53I11 chr11 44948220 44952219 4000 - 1to5kb:140732 , hg38_genes_1to5kb TP53I11 chr11 44948254 44952253 4000 - 1to5kb:140733 , hg38_genes_5UTRs TP53I11 chr11 44949973 44950160 188 - 5UTR:93708 , hg38_genes_5UTRs TP53I11 chr11 44949973 44950208 236 - 5UTR:93738 , hg38_genes_exons TP53I11 chr11 44949973 44950160 188 - exon:929800 , hg38_genes_exons TP53I11 chr11 44949973 44950208…	TP53I11	hg38_genes_1to5kb, hg38_genes_5UTRs, hg38_genes_exons, hg38_genes_firstexons, hg38_genes_introns, hg38_genes_intronexonboundaries, hg38_genes_exonintronboundaries	4
chr11:45105576-45105599	chr11	45105576	45105599	-	GTCACCACGGCTGGAGGGAGGGG	5		GGCACTGCGGCTGGAGGTGGNGG	none	hg38_genes_introns PRDM11 chr11 45095902 45181760 85859 + intron:748713	PRDM11	hg38_genes_introns	42	18	8
chr11:45724242-45724265	chr11	45724242	45724265	-	TGCACTGCGGCTGGGAGGGTGGT	6	TGCACTGCGGCTGGGAG-GGTGG	GGCACTGCGGCTGGAGGTGGNGG	GGCACTGCGGCTGGAGGTGGNGG	hg38_genes_1to5kb NA chr11 45721923 45725922 4000 + 1to5kb:133353 , hg38_genes_exons LOC100507384 chr11 45724162 45724551 390 + exon:882076 , hg38_genes_exons LOC100507384 chr11 45724162 45724568 407 + exon:882079 , hg38_genes_exons LOC100507384 chr11 45723320 45724553 1234 + exon:882086 , hg38_genes_exons LOC100507384 chr11 45724162 45724551 390 + exon:882108 , hg38_genes_exons LOC100507384 chr1…	LOC100507384	hg38_genes_1to5kb, hg38_genes_exons, hg38_genes_firstexons, hg38_genes_introns, hg38_genes_intronexonboundaries	4	4
chr11:46362161-46362184	chr11	46362161	46362184	+	TGCTCTGGGGCTGCTGGAGGTGG	6		GGCACTGCGGCTGGAGGTGGNGG	none	hg38_genes_introns DGKZ chr11 46333488 46367290 33803 + intron:749168 , hg38_genes_introns DGKZ chr11 46338891 46367290 28400 + intron:749198 , hg38_genes_introns DGKZ chr11 46345586 46367290 21705 + intron:749201 , hg38_genes_introns DGKZ chr11 46345586 46369493 23908 + intron:749231 , hg38_genes_introns DGKZ chr11 46345586 46367290 21705 + intron:749258 , hg38_genes_introns DGKZ chr11 46345586 …	DGKZ	hg38_genes_introns, hg38_genes_exonintronboundaries	6
chr11:48109765-48109788	chr11	48109765	48109788	+	GGGGAGAGGGCTGGAGGTGGGGG	6	GGGAGAG-GGCTGGAGGTGGGGG	GGCACTGCGGCTGGAGGTGGNGG	GGCACTGCGGCTGGAGGTGGNGG	hg38_genes_introns PTPRJ chr11 47981009 48110057 129049 + intron:750626 , hg38_genes_introns PTPRJ chr11 47981009 48110057 129049 + intron:750650 , hg38_genes_introns PTPRJ chr11 47981009 48110057 129049 + intron:750674 , hg38_genes_introns PTPRJ chr11 47981009 48110057 129049 + intron:750682 , hg38_genes_introns PTPRJ chr11 47981009 48110057 129049 + intron:750684 , hg38_genes_introns PTPRJ chr1…	PTPRJ	hg38_genes_introns		4
chr11:528931-528954	chr11	528931	528954	+	GGCTCTGCGTCCGGAGGTGAGAG	5	GGCTCTGCGTCCGGAGGTGAGAGG	GGCACTGCGGCTGGAGGTGGNGG	GGCACTGCGGCTGGAGGTG-GNGG	hg38_genes_exons NA chr11 528907 528947 41 + exon:869882 , hg38_genes_firstexons NA chr11 528907 528947 41 + firstexon:131226 , hg38_genes_introns LRRC56 chr11 528338 531853 3516 + intron:738656 , hg38_genes_introns NA chr11 528948 529153 206 + intron:738657 , hg38_genes_intronexonboundaries NA chr11 528954 529353 400 + intronexonboundary:792318 , hg38_genes_exonintronboundaries NA chr11 528747 5…	LRRC56	hg38_genes_exons, hg38_genes_firstexons, hg38_genes_introns, hg38_genes_intronexonboundaries, hg38_genes_exonintronboundaries	92	48	30
chr11:537533-537556	chr11	537533	537556	+	GAGACAGCGCCTGGAGGTGGAGG	4		GGCACTGCGGCTGGAGGTGGNGG	none	hg38_genes_promoters HRAS chr11 537322 538321 1000 - promoter:138627 , hg38_genes_promoters HRAS chr11 537288 538287 1000 - promoter:138629 , hg38_genes_1to5kb HRAS chr11 534774 538773 4000 - 1to5kb:138621 , hg38_genes_1to5kb HRAS chr11 536340 540339 4000 - 1to5kb:138622 , hg38_genes_1to5kb HRAS chr11 536539 540538 4000 - 1to5kb:138623 , hg38_genes_1to5kb HRAS chr11 536577 540576 4000 - 1to5kb:13…	HRAS, LRRC56	hg38_genes_promoters, hg38_genes_1to5kb, hg38_genes_5UTRs, hg38_genes_exons, hg38_genes_firstexons, hg38_genes_exonintronboundaries									6
chr11:549425-549448	chr11	549425	549448	-	GGACCAGCTGCTGGAGGTGGCGG	4		GGCACTGCGGCTGGAGGTGGNGG	none	hg38_genes_introns LRRC56 chr11 544781 549901 5121 + intron:738663	LRRC56	hg38_genes_introns		4
chr11:61900548-61900571	chr11	61900548	61900571	+	GAGGCTGCGGCAGGAGGGTGGGG	6		GGCACTGCGGCTGGAGGTGGNGG	none	hg38_genes_promoters RAB3IL1 chr11 61899740 61900739 1000 - promoter:141610 , hg38_genes_1to5kb RAB3IL1 chr11 61900339 61904338 4000 - 1to5kb:141609 , hg38_genes_introns RAB3IL1 chr11 61899381 61902441 3061 - intron:793377 , hg38_genes_introns RAB3IL1 chr11 61899381 61902441 3061 - intron:793386 , hg38_genes_introns RAB3IL1 chr11 61899381 61902441 3061 - intron:793396	RAB3IL1	hg38_genes_promoters, hg38_genes_1to5kb, hg38_genes_introns	6	6
chr11:61911042-61911065	chr11	61911042	61911065	+	AGCACATAGGCTGGAGGTGTGGC	6		GGCACTGCGGCTGGAGGTGGNGG	none	hg38_genes_introns RAB3IL1 chr11 61908307 61917356 9050 - intron:793384 , hg38_genes_introns RAB3IL1 chr11 61908307 61920040 11734 - intron:793394 , hg38_genes_introns RAB3IL1 chr11 61908307 61920040 11734 - intron:793402	RAB3IL1	hg38_genes_introns	4
chr11:63915146-63915169	chr11	63915146	63915169	-	GGCACAGCCCTGGGAGGTGGGGG	5		GGCACTGCGGCTGGAGGTGGNGG	none	hg38_genes_1to5kb RCOR2 chr11 63913957 63917956 4000 - 1to5kb:141991 , hg38_genes_1to5kb RCOR2 chr11 63913308 63917307 4000 - 1to5kb:141992 , hg38_genes_introns RCOR2 chr11 63914955 63915177 223 - intron:795564 , hg38_genes_intronexonboundaries RCOR2 chr11 63914755 63915154 400 - intronexonboundary:851908 , hg38_genes_intronexonboundaries RCOR2 chr11 63915059 63915458 400 - intronexonboundary:851…	RCOR2	hg38_genes_1to5kb, hg38_genes_introns, hg38_genes_intronexonboundaries, hg38_genes_exonintronboundaries		4	6
chr11:63994535-63994558	chr11	63994535	63994558	-	GTCACTGAGGCTGGGTGTGGTGG	4		GGCACTGCGGCTGGAGGTGGNGG	none	hg38_genes_introns OTUB1 chr11 63988753 63996529 7777 + intron:754664 , hg38_genes_introns OTUB1 chr11 63988399 63997049 8651 + intron:754668 , hg38_genes_introns OTUB1 chr11 63988753 63996529 7777 + intron:754672 , hg38_genes_introns OTUB1 chr11 63988753 63996529 7777 + intron:754682 , hg38_genes_introns OTUB1 chr11 63988753 63996529 7777 + intron:754688 , hg38_genes_introns OTUB1 chr11 63988753…	OTUB1	hg38_genes_introns	4
chr11:64714351-64714374	chr11	64714351	64714374	-	GGAACAGTGGCTGGAGGTGGGAG	4		GGCACTGCGGCTGGAGGTGGNGG	none	hg38_genes_promoters NRXN2 chr11 64713700 64714699 1000 - promoter:142050 , hg38_genes_promoters NRXN2 chr11 64713700 64714699 1000 - promoter:142060 , hg38_genes_promoters NRXN2 chr11 64713700 64714699 1000 - promoter:142061 , hg38_genes_1to5kb NRXN2 chr11 64713746 64717745 4000 - 1to5kb:142059 , hg38_genes_introns NRXN2 chr11 64713944 64722970 9027 - intron:795750 , hg38_genes_introns NRXN2 chr…	NRXN2	hg38_genes_promoters, hg38_genes_1to5kb, hg38_genes_introns	6
chr11:65032567-65032590	chr11	65032567	65032590	+	GGCACTCGGGCCAAAGATGGAGG	6		GGCACTGCGGCTGGAGGTGGNGG	none	hg38_genes_introns ARL2-SNX15 chr11 65032552 65034846 2295 + intron:755947 , hg38_genes_introns SNX15 chr11 65032552 65034846 2295 + intron:755958 , hg38_genes_introns SNX15 chr11 65032552 65034846 2295 + intron:755965 , hg38_genes_introns SNX15 chr11 65032552 65034846 2295 + intron:755969 , hg38_genes_introns SNX15 chr11 65032552 65034846 2295 + intron:755973 , hg38_genes_introns SNX15 chr11 650…	ARL2-SNX15, SNX15	hg38_genes_introns, hg38_genes_intronexonboundaries, hg38_genes_exonintronboundaries	12
chr11:65559178-65559201	chr11	65559178	65559201	+	CTGGCAGCGGCTGGGGGTGGGGG	6		GGCACTGCGGCTGGAGGTGGNGG	none	hg38_genes_promoters LTBP3 chr11 65558360 65559359 1000 - promoter:142290 , hg38_genes_promoters LTBP3 chr11 65558360 65559359 1000 - promoter:142291 , hg38_genes_promoters LTBP3 chr11 65558360 65559359 1000 - promoter:142292 , hg38_genes_promoters LTBP3 chr11 65558931 65559930 1000 - promoter:142293 , hg38_genes_promoters LTBP3 chr11 65558360 65559359 1000 - promoter:142302 , hg38_genes_1to5kb N…	LTBP3	hg38_genes_promoters, hg38_genes_1to5kb	4		6		8
chr11:65613389-65613412	chr11	65613389	65613412	-	GGAGCTGCGGCTGGAGGAGGTGA	4		GGCACTGCGGCTGGAGGTGGNGG	none	hg38_genes_1to5kb PCNX3 chr11 65610776 65614775 4000 + 1to5kb:134973 , hg38_genes_1to5kb MAP3K11 chr11 65612302 65616301 4000 - 1to5kb:142324 , hg38_genes_1to5kb MAP3K11 chr11 65609423 65613422 4000 - 1to5kb:142326 , hg38_genes_1to5kb MAP3K11 chr11 65609449 65613448 4000 - 1to5kb:142331 , hg38_genes_1to5kb MAP3K11 chr11 65609806 65613805 4000 - 1to5kb:142334 , hg38_genes_cds MAP3K11 chr11 6561301…	PCNX3, MAP3K11	hg38_genes_1to5kb, hg38_genes_cds, hg38_genes_exons, hg38_genes_firstexons, hg38_genes_introns	74	16	30
chr11:65636467-65636489	chr11	65636467	65636489	-		Bulge	GCCACTGCAGCAG-AGGTGGGGG	GGCACTGCGGCTGGAGGTGGNGG	GGCACTGCGGCTGGAGGTGGNGG	hg38_genes_1to5kb SIPA1 chr11 65633101 65637100 4000 + 1to5kb:134979 , hg38_genes_1to5kb SIPA1 chr11 65633136 65637135 4000 + 1to5kb:134980 , hg38_genes_1to5kb SIPA1 chr11 65633152 65637151 4000 + 1to5kb:134981 , hg38_genes_1to5kb SIPA1 chr11 65634866 65638865 4000 + 1to5kb:134982 , hg38_genes_1to5kb SIPA1 chr11 65635121 65639120 4000 + 1to5kb:134983 , hg38_genes_cds PCNX3 chr11 65636391 65636689…	SIPA1, PCNX3, MIR4690	hg38_genes_1to5kb, hg38_genes_cds, hg38_genes_exons, hg38_genes_intronexonboundaries, hg38_genes_exonintronboundaries	4
chr11:65777950-65777973	chr11	65777950	65777973	-	GCTGCTGCGGCTGGAGGCGGCCC	6		GGCACTGCGGCTGGAGGTGGNGG	none	hg38_genes_cds AP5B1 chr11 65777856 65780342 2487 - CDS:500787 , hg38_genes_exons AP5B1 chr11 65773898 65780342 6445 - exon:940097	AP5B1	hg38_genes_cds, hg38_genes_exons		6
chr11:65890860-65890883	chr11	65890860	65890883	+	GCGCCTGCGGCGGGAGGAGGCGG	5	GGCGCCTGCGGCGGGAGGAGGCGG	GGCACTGCGGCTGGAGGTGGNGG	GGCAC-TGCGGCTGGAGGTGGNGG	hg38_genes_1to5kb FIBP chr11 65889472 65893471 4000 - 1to5kb:142415 , hg38_genes_1to5kb FIBP chr11 65889532 65893531 4000 - 1to5kb:142417 , hg38_genes_1to5kb FIBP chr11 65889515 65893514 4000 - 1to5kb:142420 , hg38_genes_1to5kb FIBP chr11 65889491 65893490 4000 - 1to5kb:142421 , hg38_genes_1to5kb FIBP chr11 65889437 65893436 4000 - 1to5kb:142423 , hg38_genes_1to5kb FIBP chr11 65889462 65893461 40…	FIBP, CCDC85B	hg38_genes_1to5kb, hg38_genes_cds, hg38_genes_exons, hg38_genes_firstexons	4	16
chr11:6601317-6601340	chr11	6601317	6601340	-	GGCACAGCGGCTGGATGGGGCCC	5		GGCACTGCGGCTGGAGGTGGNGG	none	hg38_genes_promoters RRP8 chr11 6601305 6602304 1000 - promoter:139305 , hg38_genes_1to5kb ILK chr11 6598708 6602707 4000 + 1to5kb:131918 , hg38_genes_1to5kb ILK chr11 6598731 6602730 4000 + 1to5kb:131919 , hg38_genes_1to5kb ILK chr11 6598744 6602743 4000 + 1to5kb:131920 , hg38_genes_1to5kb ILK chr11 6598758 6602757 4000 + 1to5kb:131921 , hg38_genes_1to5kb ILK chr11 6598773 6602772 4000 + 1to5kb:…	RRP8, ILK	hg38_genes_promoters, hg38_genes_1to5kb, hg38_genes_cds, hg38_genes_exons, hg38_genes_introns, hg38_genes_intronexonboundaries, hg38_genes_exonintronboundaries, hg38_genes_3UTRs	6	4
chr11:66263258-66263281	chr11	66263258	66263281	+	GGCACCAAGGCTGGAGGAGGGGC	5		GGCACTGCGGCTGGAGGTGGNGG	none	hg38_genes_1to5kb KLC2-AS1 chr11 66262835 66266834 4000 - 1to5kb:142456 , hg38_genes_introns KLC2 chr11 66263037 66263659 623 + intron:757674 , hg38_genes_introns KLC2 chr11 66263037 66263659 623 + intron:757693 , hg38_genes_introns KLC2 chr11 66263037 66263659 623 + intron:757708 , hg38_genes_introns KLC2 chr11 66263037 66263659 623 + intron:757723 , hg38_genes_introns KLC2 chr11 66263037 662671…	KLC2-AS1, KLC2	hg38_genes_1to5kb, hg38_genes_introns, hg38_genes_exonintronboundaries	16	4
chr11:66486928-66486951	chr11	66486928	66486951	+	GAGAGGAAGGCTGGAGGTGGAGG	6		GGCACTGCGGCTGGAGGTGGNGG	none	hg38_genes_1to5kb DPP3 chr11 66486605 66490604 4000 + 1to5kb:135187 , hg38_genes_1to5kb DPP3 chr11 66486731 66490730 4000 + 1to5kb:135188 , hg38_genes_introns DPP3 chr11 66486678 66487267 590 + intron:757902 , hg38_genes_introns DPP3 chr11 66486678 66487267 590 + intron:757919 , hg38_genes_introns DPP3 chr11 66486678 66487267 590 + intron:757940 , hg38_genes_introns DPP3 chr11 66486678 66487267 5…	DPP3	hg38_genes_1to5kb, hg38_genes_introns			4
chr11:66719255-66719278	chr11	66719255	66719278	-	GGGGCTGGCACTGGAGGTGGTGA	6		GGCACTGCGGCTGGAGGTGGNGG	none	hg38_genes_promoters SPTBN2 chr11 66718873 66719872 1000 - promoter:142577 , hg38_genes_introns SPTBN2 chr11 66715982 66721083 5102 - intron:798695 , hg38_genes_introns SPTBN2 chr11 66715982 66721083 5102 - intron:798733 , hg38_genes_introns SPTBN2 chr11 66715982 66721083 5102 - intron:798769 , hg38_genes_introns SPTBN2 chr11 66715982 66721083 5102 - intron:798840 , hg38_genes_introns SPTBN2 chr1…	SPTBN2	hg38_genes_promoters, hg38_genes_introns	4
chr11:67321747-67321770	chr11	67321747	67321770	-	GTCAGTGATTATGGAGGTGGTGG	6		GGCACTGCGGCTGGAGGTGGNGG	none	hg38_genes_1to5kb NA chr11 67318432 67322431 4000 - 1to5kb:142611 , hg38_genes_introns LOC100130987 chr11 67321334 67387534 66201 + intron:758952	LOC100130987	hg38_genes_1to5kb, hg38_genes_introns	14
chr11:67397389-67397412	chr11	67397389	67397412	+	GGGACTGGAGGTGGAGGCAGGGG	6		GGCACTGCGGCTGGAGGTGGNGG	none	hg38_genes_1to5kb NA chr11 67396312 67400311 4000 - 1to5kb:142627 , hg38_genes_exons RAD9A chr11 67397179 67397424 246 + exon:894341 , hg38_genes_exons RAD9A chr11 67397179 67397390 212 + exon:894374 , hg38_genes_introns RAD9A chr11 67397387 67397463 77 + intron:758994 , hg38_genes_introns RAD9A chr11 67397387 67397463 77 + intron:759009 , hg38_genes_intronexonboundaries RAD9A chr11 67397264 6739…	RAD9A	hg38_genes_1to5kb, hg38_genes_exons, hg38_genes_introns, hg38_genes_intronexonboundaries, hg38_genes_exonintronboundaries, hg38_genes_3UTRs	12
chr11:67616228-67616251	chr11	67616228	67616251	-	GGCACTGCGGCAGCAGGTGGGCA	4		GGCACTGCGGCTGGAGGTGGNGG	none	hg38_genes_promoters DOC2GP chr11 67615849 67616848 1000 - promoter:142700 , hg38_genes_promoters DOC2GP chr11 67615849 67616848 1000 - promoter:142701 , hg38_genes_promoters DOC2GP chr11 67615849 67616848 1000 - promoter:142702 , hg38_genes_promoters DOC2GP chr11 67616163 67617162 1000 - promoter:142705 , hg38_genes_promoters DOC2GP chr11 67615802 67616801 1000 - promoter:142706 , hg38_genes_1to…	DOC2GP	hg38_genes_promoters, hg38_genes_1to5kb, hg38_genes_exons, hg38_genes_firstexons, hg38_genes_intronexonboundaries		4
chr11:68016294-68016317	chr11	68016294	68016317	+	GGCCCTGAGGCAGGAGGTGCTGG	4		GGCACTGCGGCTGGAGGTGGNGG	none	hg38_genes_1to5kb ALDH3B1 chr11 68013581 68017580 4000 + 1to5kb:135475 , hg38_genes_exons ALDH3B1 chr11 68015297 68018637 3341 + exon:894903 , hg38_genes_introns ALDH3B1 chr11 68015460 68018526 3067 + intron:759416 , hg38_genes_introns ALDH3B1 chr11 68015460 68018526 3067 + intron:759425 , hg38_genes_introns ALDH3B1 chr11 68015460 68018526 3067 + intron:759442 , hg38_genes_introns ALDH3B1 chr11 6…	ALDH3B1	hg38_genes_1to5kb, hg38_genes_exons, hg38_genes_introns	4
chr11:69308293-69308315	chr11	69308293	69308315	-		Bulge	GCCATAGCGGCTGGAG-TGGAGG	GGCACTGCGGCTGGAGGTGGNGG	GGCACTGCGGCTGGAGGTGGNGG	hg38_genes_1to5kb NA chr11 69304808 69308807 4000 - 1to5kb:142830 , hg38_genes_introns MYEOV chr11 69294577 69341509 46933 + intron:760415 , hg38_genes_introns NA chr11 69299429 69309407 9979 + intron:760426 , hg38_genes_introns NA chr11 69299429 69341509 42081 + intron:760429	MYEOV	hg38_genes_1to5kb, hg38_genes_introns	74	52	32
chr11:70074723-70074746	chr11	70074723	70074746	+	CACACTGGGGCTGGAGGCAGAGG	5		GGCACTGCGGCTGGAGGTGGNGG	none	hg38_genes_promoters NA chr11 70074363 70075362 1000 + promoter:135657 , hg38_genes_1to5kb ANO1 chr11 70073317 70077316 4000 + 1to5kb:135658 , hg38_genes_1to5kb ANO1 chr11 70073573 70077572 4000 + 1to5kb:135659 , hg38_genes_introns ANO1 chr11 69986167 70078541 92375 + intron:760463 , hg38_genes_introns LINC02584 chr11 70072940 70074935 1996 - intron:800196 , hg38_genes_introns LINC02584 chr11 700…	ANO1, LINC02584	hg38_genes_promoters, hg38_genes_1to5kb, hg38_genes_introns, hg38_genes_exonintronboundaries	8		6
chr11:70099618-70099641	chr11	70099618	70099641	-	GGCACTGAGGCTGGAGAGGTGGA	5	GGCACTGAGGCTGGAGA-GGTGG	GGCACTGCGGCTGGAGGTGGNGG	GGCACTGCGGCTGGAGGTGGNGG	hg38_genes_1to5kb ANO1 chr11 70099129 70103128 4000 + 1to5kb:135662 , hg38_genes_introns ANO1 chr11 70088085 70103065 14981 + intron:760465 , hg38_genes_introns ANO1 chr11 70088085 70103065 14981 + intron:760491 , hg38_genes_introns ANO1 chr11 70088085 70103998 15914 + intron:760516 , hg38_genes_introns ANO1 chr11 70088085 70103065 14981 + intron:760521 , hg38_genes_introns ANO1 chr11 70088085 70…	ANO1	hg38_genes_1to5kb, hg38_genes_introns	24	10	6
chr11:72238757-72238780	chr11	72238757	72238780	+	CCCACCCCCGCTGGGGGTGGGGG	6		GGCACTGCGGCTGGAGGTGGNGG	none	hg38_genes_exons INPPL1 chr11 72238263 72239147 885 + exon:897445 , hg38_genes_exons INPPL1 chr11 72238263 72239105 843 + exon:897475 , hg38_genes_introns INPPL1 chr11 72234616 72239020 4405 + intron:761628 , hg38_genes_exonintronboundaries INPPL1 chr11 72238421 72238820 400 + exonintronboundary:820413 , hg38_genes_3UTRs INPPL1 chr11 72238354 72239147 794 + 3UTR:110924 , hg38_genes_3UTRs INPPL1 c…	INPPL1	hg38_genes_exons, hg38_genes_introns, hg38_genes_exonintronboundaries, hg38_genes_3UTRs	4	4
chr11:72722294-72722317	chr11	72722294	72722317	-	GCCACGGCTGCAGGAGGTGGGGG	4		GGCACTGCGGCTGGAGGTGGNGG	none	hg38_genes_promoters ARAP1 chr11 72722089 72723088 1000 - promoter:143082 , hg38_genes_promoters ARAP1 chr11 72722029 72723028 1000 - promoter:143085 , hg38_genes_promoters ARAP1 chr11 72722029 72723028 1000 - promoter:143086 , hg38_genes_5UTRs ARAP1 chr11 72721850 72722358 509 - 5UTR:95593 , hg38_genes_exons ARAP1 chr11 72721850 72722358 509 - exon:944728 , hg38_genes_firstexons ARAP1 chr11 7272…	ARAP1	hg38_genes_promoters, hg38_genes_5UTRs, hg38_genes_exons, hg38_genes_firstexons, hg38_genes_introns, hg38_genes_intronexonboundaries		4
chr11:72750426-72750449	chr11	72750426	72750449	-	AGGGCATCGGCTGGAGGTGGGGA	6		GGCACTGCGGCTGGAGGTGGNGG	none	hg38_genes_introns ARAP1 chr11 72732598 72752327 19730 - intron:801534 , hg38_genes_introns ARAP1 chr11 72732598 72792874 60277 - intron:801567	ARAP1	hg38_genes_introns			6
chr11:73325219-73325242	chr11	73325219	73325242	-	GGGCAGGAGGCTGGGGGTGGGGG	6	GGCAG-GAGGCTGGGGGTGGGGG	GGCACTGCGGCTGGAGGTGGNGG	GGCACTGCGGCTGGAGGTGGNGG	hg38_enhancers_fantom NA chr11 73325081 73325314 234 * enhancer:40702 , hg38_genes_introns ARHGEF17 chr11 73311831 73346882 35052 + intron:761840 , hg38_genes_introns ARHGEF17 chr11 73311831 73346882 35052 + intron:761860	ARHGEF17	hg38_enhancers_fantom, hg38_genes_introns	4
chr11:73974352-73974375	chr11	73974352	73974375	+	AGGCCTGCGGCTGGGGTGGGGGG	6	AGGCCTGCGGCTGG-GGTGGGGG	GGCACTGCGGCTGGAGGTGGNGG	GGCACTGCGGCTGGAGGTGGNGG	hg38_genes_1to5kb NA chr11 73971288 73975287 4000 - 1to5kb:143160		hg38_genes_1to5kb	70	36	32
chr11:74937192-74937215	chr11	74937192	74937215	+	AATACTGCAGCTGGGGGTAGGGG	6		GGCACTGCGGCTGGAGGTGGNGG	none	hg38_genes_promoters XRRA1 chr11 74936917 74937916 1000 - promoter:143273 , hg38_genes_introns XRRA1 chr11 74937069 74945017 7949 - intron:802933 , hg38_genes_introns XRRA1 chr11 74937069 74940784 3716 - intron:802950 , hg38_genes_introns XRRA1 chr11 74937069 74940784 3716 - intron:802968 , hg38_genes_introns XRRA1 chr11 74937069 74948927 11859 - intron:802985 , hg38_genes_introns XRRA1 chr11 749…	XRRA1	hg38_genes_promoters, hg38_genes_introns, hg38_genes_intronexonboundaries	44	16	18
chr11:7666644-7666666	chr11	7666644	7666666	-		Bulge	AGCACTCCAGCTGGAG-TGGTGG	GGCACTGCGGCTGGAGGTGGNGG	GGCACTGCGGCTGGAGGTGGNGG	hg38_genes_exons CYB5R2 chr11 7665105 7667813 2709 - exon:919030 , hg38_genes_exons CYB5R2 chr11 7666451 7666684 234 - exon:919034 , hg38_genes_firstexons CYB5R2 chr11 7666451 7666684 234 - firstexon:139399 , hg38_genes_introns CYB5R2 chr11 7666551 7667727 1177 - intron:779606 , hg38_genes_introns CYB5R2 chr11 7665547 7667727 2181 - intron:779613 , hg38_genes_introns CYB5R2 chr11 7666551 7667727 …	CYB5R2	hg38_genes_exons, hg38_genes_firstexons, hg38_genes_introns, hg38_genes_intronexonboundaries, hg38_genes_exonintronboundaries	134	68	72
chr11:76777744-76777767	chr11	76777744	76777767	+	GTCACTTCAGCTGGAGGGGGAGA	5		GGCACTGCGGCTGGAGGTGGNGG	none	hg38_genes_1to5kb TSKU chr11 76777251 76781250 4000 + 1to5kb:136215 , hg38_genes_1to5kb TSKU chr11 76777313 76781312 4000 + 1to5kb:136216	TSKU	hg38_genes_1to5kb	8
chr11:77094500-77094522	chr11	77094500	77094522	+		Bulge	GGCAGGGAGGCTGGAG-TGGAGG	GGCACTGCGGCTGGAGGTGGNGG	GGCACTGCGGCTGGAGGTGGNGG	hg38_genes_introns CAPN5 chr11 77093814 77112588 18775 + intron:763270 , hg38_genes_introns CAPN5 chr11 77093814 77112588 18775 + intron:763286 , hg38_genes_introns CAPN5 chr11 77093814 77112588 18775 + intron:763299 , hg38_genes_introns CAPN5 chr11 77093814 77112588 18775 + intron:763312 , hg38_genes_introns CAPN5 chr11 77093814 77112588 18775 + intron:763323	CAPN5	hg38_genes_introns		4
chr11:77864935-77864958	chr11	77864935	77864958	-	GTCACTGAGGCTGGAGGGCAGTG	6		GGCACTGCGGCTGGAGGTGGNGG	none	hg38_genes_introns AAMDC chr11 77842629 77869721 27093 + intron:763603 , hg38_genes_introns AAMDC chr11 77842629 77869721 27093 + intron:763606 , hg38_genes_introns AAMDC chr11 77842629 77869721 27093 + intron:763611 , hg38_genes_introns AAMDC chr11 77842629 77869721 27093 + intron:763616 , hg38_genes_introns AAMDC chr11 77842629 77869721 27093 + intron:763620 , hg38_genes_introns AAMDC chr11 778…	AAMDC, RSF1	hg38_genes_introns	6
chr11:78355875-78355898	chr11	78355875	78355898	+	GACACAGTGGCTGGGTGTGGTGG	5		GGCACTGCGGCTGGAGGTGGNGG	none	hg38_genes_introns NA chr11 78324793 78443647 118855 + intron:763706 , hg38_genes_introns GAB2 chr11 78280902 78417645 136744 - intron:805125 , hg38_genes_introns GAB2 chr11 78318220 78417645 99426 - intron:805138 , hg38_genes_introns GAB2 chr11 78280902 78418236 137335 - intron:805140 , hg38_genes_introns GAB2 chr11 78280902 78364015 83114 - intron:805142 , hg38_genes_introns GAB2 chr11 78280902…	GAB2	hg38_genes_introns		4
chr11:78416521-78416544	chr11	78416521	78416544	+	TGCACTGCAGCTGGAGGCAACGG	5		GGCACTGCGGCTGGAGGTGGNGG	none	hg38_genes_introns NA chr11 78324793 78443647 118855 + intron:763706 , hg38_genes_introns GAB2 chr11 78280902 78417645 136744 - intron:805125 , hg38_genes_introns GAB2 chr11 78318220 78417645 99426 - intron:805138 , hg38_genes_introns GAB2 chr11 78280902 78418236 137335 - intron:805140 , hg38_genes_introns GAB2 chr11 78364104 78417645 53542 - intron:805143 , hg38_genes_introns GAB2 chr11 78280902…	GAB2	hg38_genes_introns	58	12	36
chr11:7926611-7926634	chr11	7926611	7926634	-	TGCTCTGGGGGTGGAGGTGGGGT	5		GGCACTGCGGCTGGAGGTGGNGG	none	hg38_genes_exons OR10A6 chr11 7924592 7930515 5924 - exon:919150 , hg38_genes_exons OR10A6 chr11 7924592 7930515 5924 - exon:919154 , hg38_genes_3UTRs OR10A6 chr11 7924592 7927717 3126 - 3UTR:113571 , hg38_genes_3UTRs OR10A6 chr11 7924592 7927717 3126 - 3UTR:113572	OR10A6	hg38_genes_exons, hg38_genes_3UTRs			4
chr11:80078232-80078255	chr11	80078232	80078255	+	TGGACTGGGGCTGGAGATGCGGC	6		GGCACTGCGGCTGGAGGTGGNGG	none	hg38_genes_intergenic NA chr11 79989631 80321619 331989 * intergenic:13760		hg38_genes_intergenic								4
chr11:8217167-8217190	chr11	8217167	8217190	+	GGAGCCACTGCTGGAGGTGGGGG	5		GGCACTGCGGCTGGAGGTGGNGG	none	hg38_genes_intergenic NA chr11 8178904 8224308 45405 * intergenic:13043		hg38_genes_intergenic	6
chr11:82526809-82526832	chr11	82526809	82526832	-	TCTACTACGGTTGGGGGTGGAGG	6		GGCACTGCGGCTGGAGGTGGNGG	none	hg38_genes_introns MIR4300HG chr11 82356629 82673091 316463 - intron:805667	MIR4300HG	hg38_genes_introns	30	24	8
chr11:84546141-84546164	chr11	84546141	84546164	+	GTCCCTACTGCTGGAGGTGGGGC	5		GGCACTGCGGCTGGAGGTGGNGG	none	hg38_genes_introns DLG2 chr11 84534732 84923076 388345 - intron:806108 , hg38_genes_introns DLG2 chr11 84534732 85111660 576929 - intron:806130 , hg38_genes_introns DLG2 chr11 84534732 84720295 185564 - intron:806167 , hg38_genes_introns DLG2 chr11 84534732 85111660 576929 - intron:806189 , hg38_genes_introns DLG2 chr11 84534732 84923076 388345 - intron:806269 , hg38_genes_introns DLG2 chr11 8453…	DLG2	hg38_genes_introns			4
chr11:847859-847882	chr11	847859	847882	-	CCCTCTGTGGCTGGGGGTGGAAG	6		GGCACTGCGGCTGGAGGTGGNGG	none	hg38_genes_promoters TSPAN4 chr11 847810 848809 1000 + promoter:131371 , hg38_genes_1to5kb TSPAN4 chr11 844816 848815 4000 + 1to5kb:131372 , hg38_genes_introns TSPAN4 chr11 842916 850287 7372 + intron:739293 , hg38_genes_introns TSPAN4 chr11 847301 862549 15249 + intron:739301 , hg38_genes_introns TSPAN4 chr11 847301 850287 2987 + intron:739308 , hg38_genes_introns TSPAN4 chr11 847301 850287 2987…	TSPAN4	hg38_genes_promoters, hg38_genes_1to5kb, hg38_genes_introns	8
chr11:92621902-92621925	chr11	92621902	92621925	+	GGCACAGTGGCTGTAGATAGTGG	5		GGCACTGCGGCTGGAGGTGGNGG	none	hg38_genes_introns FAT3 chr11 92524949 92697383 172435 + intron:764602 , hg38_genes_introns FAT3 chr11 92524949 92697383 172435 + intron:764628	FAT3	hg38_genes_introns			4
chr11:926244-926267	chr11	926244	926267	+	GGTACCGGGTCTGGGGGTGGGGG	5		GGCACTGCGGCTGGAGGTGGNGG	none	hg38_genes_introns AP2A2 chr11 924938 959436 34499 + intron:739405 , hg38_genes_introns AP2A2 chr11 926089 959436 33348 + intron:739411 , hg38_genes_introns AP2A2 chr11 926089 956785 30697 + intron:739432 , hg38_genes_introns AP2A2 chr11 926089 959436 33348 + intron:739439 , hg38_genes_introns AP2A2 chr11 926001 972217 46217 + intron:739460 , hg38_genes_introns AP2A2 chr11 926089 959436 33348 + i…	AP2A2	hg38_genes_introns, hg38_genes_exonintronboundaries	4
chr12:103840796-103840819	chr12	103840796	103840819	+	CTGCCTGCGGCTGGGGGTGTGGG	6	TGC-CTGCGGCTGGGGGTGTGGG	GGCACTGCGGCTGGAGGTGGNGG	GGCACTGCGGCTGGAGGTGGNGG	hg38_genes_promoters LOC107984433 chr12 103840451 103841450 1000 + promoter:150972 , hg38_genes_introns NT5DC3 chr12 103815122 103840948 25827 - intron:881483 , hg38_genes_exonintronboundaries NT5DC3 chr12 103840750 103841149 400 - exonintronboundary:947402	LOC107984433, NT5DC3	hg38_genes_promoters, hg38_genes_introns, hg38_genes_exonintronboundaries	332	102	110
chr12:104345813-104345836	chr12	104345813	104345836	+	CCTTCTGCGGCTGGAAGTGGTGG	5	GCCTTCTGCGGCTGGAAGTGGTGG	GGCACTGCGGCTGGAGGTGGNGG	GGCA-CTGCGGCTGGAGGTGGNGG	hg38_genes_introns TXNRD1 chr12 104339274 104348352 9079 + intron:845124 , hg38_genes_introns TXNRD1 chr12 104339274 104348352 9079 + intron:845149 , hg38_genes_introns TXNRD1 chr12 104339274 104348352 9079 + intron:845163 , hg38_genes_introns TXNRD1 chr12 104339274 104348352 9079 + intron:845184 , hg38_genes_introns TXNRD1 chr12 104339274 104348352 9079 + intron:845202 , hg38_genes_introns TXNRD…	TXNRD1	hg38_genes_introns, hg38_genes_intronexonboundaries	42	10	24
chr12:104694245-104694268	chr12	104694245	104694268	-	TGGACTGCGGCTGGAGAGTGGAG	6	GG-ACTGCGGCTGGAGAGTGGAGG	GGCACTGCGGCTGGAGGTGGNGG	GGCACTGCGGCTGGAG-GTGGNGG	hg38_genes_introns CHST11 chr12 104601992 104756948 154957 + intron:845268 , hg38_genes_introns CHST11 chr12 104601992 104756948 154957 + intron:845271 , hg38_genes_introns CHST11 chr12 104601992 104756948 154957 + intron:845274	CHST11	hg38_genes_introns	48	20	8
chr12:104769202-104769225	chr12	104769202	104769225	-	GCCAGTGAGGCTGAAGTTGATGG	6		GGCACTGCGGCTGGAGGTGGNGG	none	hg38_genes_intergenic NA chr12 104762015 104801800 39786 * intergenic:14948		hg38_genes_intergenic							4
chr12:106139519-106139542	chr12	106139519	106139542	+	AGCCTGGCGGCCGGAGCTGGGGG	6		GGCACTGCGGCTGGAGGTGGNGG	none	hg38_genes_promoters NUAK1 chr12 106138955 106139954 1000 - promoter:157870	NUAK1	hg38_genes_promoters	8
chr12:106583829-106583852	chr12	106583829	106583852	+	CGCACTGCGCCTGGGAGGTGGGG	6	CGCACTGCGCCTGGGAGGTGGGGA	GGCACTGCGGCTGGAGGTGGNGG	GGCACTGCGGCTGG-AGGTGGNGG	hg38_genes_1to5kb RFX4 chr12 106580727 106584726 4000 + 1to5kb:151119 , hg38_genes_introns RFX4 chr12 106583364 106608796 25433 + intron:845595 , hg38_genes_introns RFX4 chr12 106583364 106639331 55968 + intron:845612 , hg38_genes_introns RFX4 chr12 106583735 106608796 25062 + intron:845616 , hg38_genes_introns LOC100287944 chr12 106500183 106774689 274507 - intron:881902 , hg38_genes_introns LOC…	RFX4, LOC100287944	hg38_genes_1to5kb, hg38_genes_introns, hg38_genes_exonintronboundaries	4
chr12:111312942-111312964	chr12	111312942	111312964	-		Bulge	GTCACTGTGG-TGGGGGTGGAGG	GGCACTGCGGCTGGAGGTGGNGG	GGCACTGCGGCTGGAGGTGGNGG	hg38_genes_introns CUX2 chr12 111312202 111320011 7810 + intron:847527	CUX2	hg38_genes_introns	6
chr12:113497638-113497661	chr12	113497638	113497661	+	GGCCCTGCGGCTGGAGATATGGG	4		GGCACTGCGGCTGGAGGTGGNGG	none	hg38_genes_intergenic NA chr12 113480637 113583885 103249 * intergenic:15019		hg38_genes_intergenic	230	66	116
chr12:113712717-113712740	chr12	113712717	113712740	+	CTGACTGCAGCTGGAGGTGGAGA	5	TG-ACTGCAGCTGGAGGTGGAGA	GGCACTGCGGCTGGAGGTGGNGG	GGCACTGCGGCTGGAGGTGGNGG	hg38_genes_introns LINC01234 chr12 113706977 113767074 60098 - intron:884733 , hg38_genes_introns LINC01234 chr12 113706977 113767074 60098 - intron:884736 , hg38_genes_introns LINC01234 chr12 113706977 113767074 60098 - intron:884739 , hg38_genes_introns LINC01234 chr12 113706977 113767074 60098 - intron:884741	LINC01234	hg38_genes_introns	18	6
chr12:114651486-114651509	chr12	114651486	114651509	+	GATATTGCAGCTGGGGGTGGTGG	5		GGCACTGCGGCTGGAGGTGGNGG	none	hg38_genes_intergenic NA chr12 114622923 114657948 35026 * intergenic:15030		hg38_genes_intergenic	6	4
chr12:11506314-11506337	chr12	11506314	11506337	-	AGAGGTGTGGCTGGAGGTGGTGG	5		GGCACTGCGGCTGGAGGTGGNGG	none	hg38_genes_intergenic NA chr12 11506042 11507161 1120 * intergenic:14315		hg38_genes_intergenic	10
chr12:119232533-119232556	chr12	119232533	119232556	-	AGGAGATCGGCAGGAGGTGGAGG	6		GGCACTGCGGCTGGAGGTGGNGG	none	hg38_genes_introns LOC105370025 chr12 119226548 119236623 10076 - intron:885628	LOC105370025	hg38_genes_introns		4
chr12:120280235-120280258	chr12	120280235	120280258	-	AGCACTGCGGCTGGGCATGGTGG	4		GGCACTGCGGCTGGAGGTGGNGG	none	hg38_genes_1to5kb NA chr12 120277303 120281302 4000 + 1to5kb:151861		hg38_genes_1to5kb	14
chr12:120620021-120620044	chr12	120620021	120620044	+	GAGACTTCGGCTGGATGTGGCGG	4		GGCACTGCGGCTGGAGGTGGNGG	none	hg38_genes_intergenic NA chr12 120599549 120628829 29281 * intergenic:15085		hg38_genes_intergenic	4		4
chr12:121252887-121252910	chr12	121252887	121252910	-	ATCACTGTGGCTGGGGGTAGTGG	5		GGCACTGCGGCTGGAGGTGGNGG	none	hg38_genes_introns CAMKK2 chr12 121252715 121253272 558 - intron:887071 , hg38_genes_introns CAMKK2 chr12 121252715 121253272 558 - intron:887089 , hg38_genes_introns CAMKK2 chr12 121252715 121253272 558 - intron:887104 , hg38_genes_introns CAMKK2 chr12 121252715 121253272 558 - intron:887119 , hg38_genes_introns CAMKK2 chr12 121252715 121253272 558 - intron:887134 , hg38_genes_introns CAMKK2 chr…	CAMKK2	hg38_genes_introns, hg38_genes_intronexonboundaries	8
chr12:122990104-122990126	chr12	122990104	122990126	-		Bulge	GGAGCTGAGGCTGG-GGTGGGGG	GGCACTGCGGCTGGAGGTGGNGG	GGCACTGCGGCTGGAGGTGGNGG	hg38_genes_introns PITPNM2 chr12 122988873 122990544 1672 - intron:888368 , hg38_genes_introns PITPNM2 chr12 122989949 122990544 596 - intron:888393 , hg38_genes_intronexonboundaries PITPNM2 chr12 122989749 122990148 400 - intronexonboundary:953417	PITPNM2	hg38_genes_introns, hg38_genes_intronexonboundaries	6
chr12:123775647-123775670	chr12	123775647	123775670	+	GCCACTGTGGCTGGAGGGAGGGC	5	GCCACTGTGGCTGGAGG-GAGGG	GGCACTGCGGCTGGAGGTGGNGG	GGCACTGCGGCTGGAGGTGGNGG	hg38_genes_introns DNAH10 chr12 123774265 123781079 6815 + intron:851514 , hg38_genes_introns DNAH10 chr12 123774265 123781079 6815 + intron:851591 , hg38_genes_introns DNAH10 chr12 123774265 123781079 6815 + intron:851669 , hg38_genes_introns DNAH10 chr12 123774265 123781079 6815 + intron:851688	DNAH10	hg38_genes_introns	12	6	8
chr12:124303834-124303857	chr12	124303834	124303857	+	CACAGACCGGCTGGGGGTGGGGG	6		GGCACTGCGGCTGGAGGTGGNGG	none	hg38_genes_introns ZNF664-RFLNA chr12 124149792 124311817 162026 + intron:851863 , hg38_genes_introns RFLNA chr12 124289371 124311817 22447 + intron:851881 , hg38_genes_introns RFLNA chr12 124295637 124311817 16181 + intron:851883	ZNF664-RFLNA, RFLNA	hg38_genes_introns			6
chr12:124482624-124482646	chr12	124482624	124482646	+		Bulge	AGCACAGCTG-TGGAGGTGGGGG	GGCACTGCGGCTGGAGGTGGNGG	GGCACTGCGGCTGGAGGTGGNGG	hg38_genes_introns NCOR2 chr12 124473132 124483595 10464 - intron:888850 , hg38_genes_introns NCOR2 chr12 124473132 124483595 10464 - intron:888897 , hg38_genes_introns NCOR2 chr12 124473132 124483595 10464 - intron:889013 , hg38_genes_introns NCOR2 chr12 124473132 124483595 10464 - intron:889069 , hg38_genes_introns NCOR2 chr12 124473132 124483595 10464 - intron:889090 , hg38_genes_introns NCOR2…	NCOR2	hg38_genes_introns	4
chr12:124567941-124567964	chr12	124567941	124567964	-	GGTACTGGGGCTGGAGAGGAGGA	6	GGTACTGGGGCTGGAGA-GGAGG	GGCACTGCGGCTGGAGGTGGNGG	GGCACTGCGGCTGGAGGTGGNGG	hg38_genes_promoters NCOR2 chr12 124567613 124568612 1000 - promoter:159040 , hg38_genes_promoters NCOR2 chr12 124567465 124568464 1000 - promoter:159054 , hg38_genes_promoters NCOR2 chr12 124567590 124568589 1000 - promoter:159063	NCOR2	hg38_genes_promoters	48	8	6
chr12:125164730-125164753	chr12	125164730	125164753	+	CGCACTGCGTCTGGAGGTTGGGC	4		GGCACTGCGGCTGGAGGTGGNGG	none	hg38_genes_1to5kb NA chr12 125161398 125165397 4000 - 1to5kb:159113 , hg38_genes_exons NA chr12 125160525 125164918 4394 + exon:1004280 , hg38_genes_firstexons NA chr12 125160525 125164918 4394 + firstexon:152310 , hg38_genes_exonintronboundaries NA chr12 125164718 125165117 400 + exonintronboundary:918470		hg38_genes_1to5kb, hg38_genes_exons, hg38_genes_firstexons, hg38_genes_exonintronboundaries	96	34	18
chr12:127337000-127337023	chr12	127337000	127337023	-	ACCTCTGCAGCTGGAGGTGGGAT	6		GGCACTGCGGCTGGAGGTGGNGG	none	hg38_genes_introns LINC02375 chr12 127334157 127339909 5753 - intron:889563 , hg38_genes_introns LINC02375 chr12 127334157 127339968 5812 - intron:889565 , hg38_genes_introns LINC02375 chr12 127334157 127339913 5757 - intron:889567	LINC02375	hg38_genes_introns	30		10
chr12:128390570-128390593	chr12	128390570	128390593	-	GGAGGTGCGGCTACAGGTGGAGG	5		GGCACTGCGGCTGGAGGTGGNGG	none	hg38_genes_introns TMEM132C chr12 128267488 128414731 147244 + intron:852550	TMEM132C	hg38_genes_introns	8
chr12:130375412-130375435	chr12	130375412	130375435	-	GAGAATGCGGATGGAGGTGGTGG	4		GGCACTGCGGCTGGAGGTGGNGG	none	hg38_genes_intergenic NA chr12 130372638 130378363 5726 * intergenic:15181		hg38_genes_intergenic				4
chr12:130729261-130729284	chr12	130729261	130729284	-	CCCACCCCTGCTGGAGGTGGAGG	5		GGCACTGCGGCTGGAGGTGGNGG	none	hg38_genes_introns RIMBP2 chr12 130628457 130768078 139622 - intron:889835	RIMBP2	hg38_genes_introns	12
chr12:130872375-130872398	chr12	130872375	130872398	-	GGAACGGCGGCCGGAGGTGTAGG	4		GGCACTGCGGCTGGAGGTGGNGG	none	hg38_genes_promoters RAN chr12 130872103 130873102 1000 + promoter:152556 , hg38_genes_1to5kb NA chr12 130870838 130874837 4000 - 1to5kb:159285 , hg38_genes_5UTRs RAN chr12 130872070 130872593 524 + 5UTR:102659 , hg38_genes_exons RAN chr12 130872070 130872629 560 + exon:1005273 , hg38_genes_firstexons RAN chr12 130872070 130872629 560 + firstexon:152551 , hg38_genes_introns RAN chr12 130872127 13…	RAN	hg38_genes_promoters, hg38_genes_1to5kb, hg38_genes_5UTRs, hg38_genes_exons, hg38_genes_firstexons, hg38_genes_introns, hg38_genes_intronexonboundaries	4	14	14
chr12:131222902-131222925	chr12	131222902	131222925	-	GGCACTGCGGTGGGAGCTGGGGG	3		GGCACTGCGGCTGGAGGTGGNGG	none	hg38_enhancers_fantom NA chr12 131222804 131223178 375 * enhancer:45282 , hg38_genes_introns LINC01257 chr12 131210396 131232488 22093 + intron:852896	LINC01257	hg38_enhancers_fantom, hg38_genes_introns	24	22	16
chr12:131387148-131387170	chr12	131387148	131387170	+		Bulge	AGCACTG-GGCGGGAGGTGGGGG	GGCACTGCGGCTGGAGGTGGNGG	GGCACTGCGGCTGGAGGTGGNGG	hg38_genes_intergenic NA chr12 131376722 131431446 54725 * intergenic:15192		hg38_genes_intergenic	14	4
chr12:131961320-131961343	chr12	131961320	131961343	-	GGCTCTGGGGTCCCAGGTGGTGG	6		GGCACTGCGGCTGGAGGTGGNGG	none	hg38_genes_cds EP400 chr12 131960620 131961954 1335 + CDS:537455 , hg38_genes_cds EP400 chr12 131960620 131961954 1335 + CDS:537507 , hg38_genes_cds EP400 chr12 131960620 131961954 1335 + CDS:537514 , hg38_genes_cds EP400 chr12 131960620 131961954 1335 + CDS:537526 , hg38_genes_exons EP400 chr12 131960585 131961954 1370 + exon:1005757 , hg38_genes_exons EP400 chr12 131960585 131961954 1370 + exon…	EP400	hg38_genes_cds, hg38_genes_exons, hg38_genes_firstexons	4
chr12:132260188-132260211	chr12	132260188	132260211	+	GGCGTGGGGGTCGGAGGTGGGGG	6		GGCACTGCGGCTGGAGGTGGNGG	none	hg38_genes_1to5kb GALNT9 chr12 132258743 132262742 4000 - 1to5kb:159329 , hg38_genes_introns GALNT9 chr12 132257887 132260947 3061 - intron:890062 , hg38_genes_introns GALNT9 chr12 132257887 132260947 3061 - intron:890083 , hg38_genes_introns GALNT9 chr12 132257887 132260947 3061 - intron:890087	GALNT9	hg38_genes_1to5kb, hg38_genes_introns			4
chr12:132339272-132339295	chr12	132339272	132339295	+	GGCACAGCAGCTGCAGTTGGAGG	4		GGCACTGCGGCTGGAGGTGGNGG	none	hg38_genes_intergenic NA chr12 132334590 132339476 4887 * intergenic:15209		hg38_genes_intergenic	6		4
chr12:132586984-132587007	chr12	132586984	132587007	+	AGCAGTGCGGCTGGAGGGAGGGC	5	AGCAGTGCGGCTGGAGG-GAGGG	GGCACTGCGGCTGGAGGTGGNGG	GGCACTGCGGCTGGAGGTGGNGG	hg38_genes_intergenic NA chr12 132585189 132593030 7842 * intergenic:15215		hg38_genes_intergenic	8
chr12:132587205-132587228	chr12	132587205	132587228	+	GGCAGTGCAGCTGGAGGGAGGGT	5	GGCAGTGCAGCTGGAGG-GAGGG	GGCACTGCGGCTGGAGGTGGNGG	GGCACTGCGGCTGGAGGTGGNGG	hg38_genes_intergenic NA chr12 132585189 132593030 7842 * intergenic:15215		hg38_genes_intergenic	6
chr12:132587228-132587251	chr12	132587228	132587251	+	GGCAGTGCGGCTGGAGGGAGGGC	4	GGCAGTGCGGCTGGAGG-GAGGG	GGCACTGCGGCTGGAGGTGGNGG	GGCACTGCGGCTGGAGGTGGNGG	hg38_genes_intergenic NA chr12 132585189 132593030 7842 * intergenic:15215		hg38_genes_intergenic	6		6
chr12:1605652-1605675	chr12	1605652	1605675	+	GGCACAGCGTCTGGAGAGGAGGG	5	GGCACAGCGTCTGGAGA-GGAGG	GGCACTGCGGCTGGAGGTGGNGG	GGCACTGCGGCTGGAGGTGGNGG	hg38_genes_introns WNT5B chr12 1530010 1631297 101288 + intron:817390 , hg38_genes_introns WNT5B chr12 1530951 1631297 100347 + intron:817393 , hg38_genes_introns WNT5B chr12 1574842 1631297 56456 + intron:817396	WNT5B	hg38_genes_introns	46	10	12
chr12:2141009-2141033	chr12	2141009	2141033	+		Bulge	GGCACTGGGGCTGAGAGGTGGTGA	GGCACTGCGGCTGGAGGTGGNGG	GGCACTGCGGCTG-GAGGTGGNGG	hg38_genes_introns CACNA1C chr12 2120431 2448975 328545 + intron:817469 , hg38_genes_introns CACNA1C chr12 2120431 2448975 328545 + intron:817518 , hg38_genes_introns CACNA1C chr12 2120431 2448975 328545 + intron:817564 , hg38_genes_introns CACNA1C chr12 2120431 2448975 328545 + intron:817610 , hg38_genes_introns CACNA1C chr12 2120431 2448975 328545 + intron:817656 , hg38_genes_introns CACNA1C ch…	CACNA1C	hg38_genes_introns	10
chr12:21590018-21590041	chr12	21590018	21590041	-	AGCCCTGCTACTGGGGGTGGGGG	5		GGCACTGCGGCTGGAGGTGGNGG	none	hg38_genes_introns GYS2 chr12 21580524 21604471 23948 - intron:860324 , hg38_genes_introns GYS2 chr12 21580524 21630660 50137 - intron:860339 , hg38_genes_introns GYS2 chr12 21580524 21635538 55015 - intron:860356	GYS2	hg38_genes_introns	10
chr12:2329426-2329449	chr12	2329426	2329449	-	TGCACTGACACTGCAGGTGAAGG	6		GGCACTGCGGCTGGAGGTGGNGG	none	hg38_genes_introns CACNA1C chr12 2120431 2448975 328545 + intron:817469 , hg38_genes_introns CACNA1C chr12 2120431 2448975 328545 + intron:817518 , hg38_genes_introns CACNA1C chr12 2120431 2448975 328545 + intron:817564 , hg38_genes_introns CACNA1C chr12 2120431 2448975 328545 + intron:817610 , hg38_genes_introns CACNA1C chr12 2120431 2448975 328545 + intron:817656 , hg38_genes_introns CACNA1C ch…	CACNA1C	hg38_genes_introns	6
chr12:2713245-2713268	chr12	2713245	2713268	-	GCTACTGCAGCTGGAGGTGAGTG	5	GGCTACTGCAGCTGGAGGTGAGTG	GGCACTGCGGCTGGAGGTGGNGG	GGC-ACTGCGGCTGGAGGTGGNGG	hg38_genes_introns ITFG2-AS1 chr12 2706299 2726469 20171 - intron:854648	ITFG2-AS1	hg38_genes_introns		4
chr12:31369204-31369227	chr12	31369204	31369227	-	GGAACAACGGCTGGGGGTGGGGA	5		GGCACTGCGGCTGGAGGTGGNGG	none	hg38_genes_exons LINC02387 chr12 31368749 31369301 553 - exon:1017495 , hg38_genes_firstexons LINC02387 chr12 31368749 31369301 553 - firstexon:154480 , hg38_genes_intronexonboundaries LINC02387 chr12 31369102 31369501 400 - intronexonboundary:923595	LINC02387	hg38_genes_exons, hg38_genes_firstexons, hg38_genes_intronexonboundaries		4
chr12:47651856-47651879	chr12	47651856	47651879	-	AGCACAGCGGCTGGAGAAGGCAG	5		GGCACTGCGGCTGGAGGTGGNGG	none	hg38_genes_intergenic NA chr12 47593441 47661248 67808 * intergenic:14510		hg38_genes_intergenic	6
chr12:48350741-48350764	chr12	48350741	48350764	-	GGAGCTGCGGCTGGAGGGAGGGA	5	GGAGCTGCGGCTGGAGG-GAGGG	GGCACTGCGGCTGGAGGTGGNGG	GGCACTGCGGCTGGAGGTGGNGG	hg38_genes_promoters NA chr12 48349945 48350944 1000 + promoter:147994 , hg38_genes_promoters ZNF641 chr12 48350419 48351418 1000 - promoter:155014 , hg38_genes_5UTRs ZNF641 chr12 48350063 48350771 709 - 5UTR:104539 , hg38_genes_exons ZNF641 chr12 48350046 48350771 726 - exon:1020873 , hg38_genes_firstexons ZNF641 chr12 48350046 48350771 726 - firstexon:155005 , hg38_genes_introns ZNF641 chr12 48…	ZNF641	hg38_genes_promoters, hg38_genes_5UTRs, hg38_genes_exons, hg38_genes_firstexons, hg38_genes_introns, hg38_genes_intronexonboundaries, hg38_genes_exonintronboundaries			10
chr12:50077878-50077901	chr12	50077878	50077901	-	TGCACTGGGGCTGGGGTGGGGGA	6	TGCACTGGGGCTGG-GGTGGGGG	GGCACTGCGGCTGGAGGTGGNGG	GGCACTGCGGCTGGAGGTGGNGG	hg38_genes_promoters ASIC1 chr12 50077462 50078461 1000 + promoter:148265 , hg38_genes_1to5kb ASIC1 chr12 50075498 50079497 4000 + 1to5kb:148266 , hg38_genes_introns ASIC1 chr12 50077364 50077999 636 + intron:830740 , hg38_genes_introns ASIC1 chr12 50077364 50077999 636 + intron:830751 , hg38_genes_introns ASIC1 chr12 50077364 50077999 636 + intron:830763 , hg38_genes_introns ASIC1 chr12 50077364…	ASIC1	hg38_genes_promoters, hg38_genes_1to5kb, hg38_genes_introns, hg38_genes_intronexonboundaries	28	10	6
chr12:52121528-52121551	chr12	52121528	52121551	-	GCCAGTGCGGCTGGAGCTGGGGG	3		GGCACTGCGGCTGGAGGTGGNGG	none	hg38_genes_intergenic NA chr12 52109298 52159114 49817 * intergenic:14567		hg38_genes_intergenic	10
chr12:52721462-52721485	chr12	52721462	52721485	-	GGCAGTGGTTTTGGAGGTGGTGG	5		GGCACTGCGGCTGGAGGTGGNGG	none	hg38_genes_exons NA chr12 52721165 52721655 491 - exon:1024354 , hg38_genes_firstexons NA chr12 52721165 52721655 491 - firstexon:155552 , hg38_genes_intronexonboundaries NA chr12 52721456 52721855 400 - intronexonboundary:930456		hg38_genes_exons, hg38_genes_firstexons, hg38_genes_intronexonboundaries		6
chr12:53059755-53059778	chr12	53059755	53059778	+	TGGACTGCGGCTGGAGAGGGAGG	4	GG-ACTGCGGCTGGAGAGGGAGG	GGCACTGCGGCTGGAGGTGGNGG	GGCACTGCGGCTGGAGGTGGNGG	hg38_genes_promoters TNS2 chr12 53059345 53060344 1000 + promoter:148586 , hg38_genes_promoters TNS2 chr12 53059550 53060549 1000 + promoter:148587 , hg38_genes_1to5kb TNS2 chr12 53056674 53060673 4000 + 1to5kb:148588 , hg38_genes_1to5kb TNS2 chr12 53056712 53060711 4000 + 1to5kb:148589 , hg38_genes_1to5kb TNS2 chr12 53057900 53061899 4000 + 1to5kb:148590 , hg38_genes_cds TNS2 chr12 53059047 5306…	TNS2	hg38_genes_promoters, hg38_genes_1to5kb, hg38_genes_cds, hg38_genes_exons, hg38_genes_exonintronboundaries	148	74	90	4
chr12:53955738-53955761	chr12	53955738	53955761	+	CTGCCTGCGGCTGGAGGCGGCAG	6	TGC-CTGCGGCTGGAGGCGGCAG	GGCACTGCGGCTGGAGGTGGNGG	GGCACTGCGGCTGGAGGTGGNGG	hg38_genes_introns HOXC12 chr12 53955540 53956327 788 + intron:833285 , hg38_genes_exonintronboundaries HOXC12 chr12 53955339 53955738 400 + exonintronboundary:896221	HOXC12	hg38_genes_introns, hg38_genes_exonintronboundaries		4
chr12:54391494-54391517	chr12	54391494	54391517	+	GTCACTGCGGCCAGGGCTGGGGG	5		GGCACTGCGGCTGGAGGTGGNGG	none	hg38_genes_promoters ZNF385A chr12 54391282 54392281 1000 - promoter:155841 , hg38_genes_promoters ZNF385A chr12 54391299 54392298 1000 - promoter:155844 , hg38_genes_promoters ZNF385A chr12 54391282 54392281 1000 - promoter:155850 , hg38_genes_promoters ZNF385A chr12 54391299 54392298 1000 - promoter:155852 , hg38_genes_exons GPR84-AS1 chr12 54391419 54391544 126 + exon:982587 , hg38_genes_first…	ZNF385A, GPR84-AS1	hg38_genes_promoters, hg38_genes_exons, hg38_genes_firstexons, hg38_genes_introns, hg38_genes_intronexonboundaries, hg38_genes_exonintronboundaries	4
chr12:54470-54493	chr12	54470	54493	+	TTTACTAGGGCTGGAGGTGGGGG	5		GGCACTGCGGCTGGAGGTGGNGG	none	hg38_genes_intergenic NA chr12 43134 61766 18633 * intergenic:14199		hg38_genes_intergenic			6
chr12:54583933-54583956	chr12	54583933	54583956	+	GACACTGCCTCTGGGGGTGGGGG	4		GGCACTGCGGCTGGAGGTGGNGG	none	hg38_genes_introns PPP1R1A chr12 54583249 54584259 1011 - intron:870289 , hg38_genes_introns PPP1R1A chr12 54583249 54584259 1011 - intron:870295 , hg38_genes_introns PPP1R1A chr12 54583249 54584259 1011 - intron:870300 , hg38_genes_introns PPP1R1A chr12 54583249 54584259 1011 - intron:870304	PPP1R1A	hg38_genes_introns	4	6	8
chr12:55034151-55034174	chr12	55034151	55034174	+	GGCACTGAGAAAGGAGGTGGAGG	4		GGCACTGCGGCTGGAGGTGGNGG	none	hg38_genes_intergenic NA chr12 55030018 55108076 78059 * intergenic:14621		hg38_genes_intergenic	6
chr12:64544462-64544485	chr12	64544462	64544485	-	ACCACTGTGTCTGGAATTGGTGG	6		GGCACTGCGGCTGGAGGTGGNGG	none	hg38_genes_introns RASSF3 chr12 64541706 64684786 143081 + intron:838378	RASSF3	hg38_genes_introns						16
chr12:66150450-66150473	chr12	66150450	66150473	+	GTCACTGAGGCTGGAGGGCAGTG	6		GGCACTGCGGCTGGAGGTGGNGG	none	hg38_genes_introns TMBIM4 chr12 66147942 66152270 4329 - intron:875294 , hg38_genes_introns TMBIM4 chr12 66147942 66152270 4329 - intron:875300 , hg38_genes_introns TMBIM4 chr12 66147942 66152270 4329 - intron:875306 , hg38_genes_introns TMBIM4 chr12 66147942 66152270 4329 - intron:875312 , hg38_genes_introns TMBIM4 chr12 66147942 66152270 4329 - intron:875318 , hg38_genes_introns TMBIM4 chr12 66…	TMBIM4	hg38_genes_introns	12		6
chr12:7059106-7059129	chr12	7059106	7059129	+	TCCAGAGCTGCTGGAGGTGGGGG	5		GGCACTGCGGCTGGAGGTGGNGG	none	hg38_genes_1to5kb C1S chr12 7055515 7059514 4000 + 1to5kb:146450 , hg38_genes_1to5kb C1S chr12 7055661 7059660 4000 + 1to5kb:146451 , hg38_genes_1to5kb C1S chr12 7055685 7059684 4000 + 1to5kb:146452 , hg38_genes_1to5kb C1S chr12 7055703 7059702 4000 + 1to5kb:146453 , hg38_genes_1to5kb C1S chr12 7055709 7059708 4000 + 1to5kb:146454 , hg38_genes_1to5kb C1S chr12 7055717 7059716 4000 + 1to5kb:146455…	C1S	hg38_genes_1to5kb, hg38_genes_introns	4
chr12:7881685-7881708	chr12	7881685	7881708	-	TGCACTGGGGCTGGAGGTGGAGC	3		GGCACTGCGGCTGGAGGTGGNGG	none	hg38_genes_introns SLC2A14 chr12 7832815 7890995 58181 - intron:857764	SLC2A14	hg38_genes_introns	14	6	6
chr12:79427769-79427792	chr12	79427769	79427792	+	GTCACTGAGGCTGGAGTGGAGGC	6	GTCACTGAGGCTGGAG-TGGAGG	GGCACTGCGGCTGGAGGTGGNGG	GGCACTGCGGCTGGAGGTGGNGG	hg38_genes_introns SYT1 chr12 79353620 79444072 90453 + intron:840772 , hg38_genes_introns SYT1 chr12 79353620 79444072 90453 + intron:840782 , hg38_genes_introns SYT1 chr12 79353620 79444072 90453 + intron:840791 , hg38_genes_introns SYT1 chr12 79353620 79444072 90453 + intron:840821 , hg38_genes_introns NA chr12 79341410 79503168 161759 - intron:877184 , hg38_genes_introns NA chr12 79393926 794…	SYT1	hg38_genes_introns	350	180	142
chr12:8162622-8162645	chr12	8162622	8162645	-	GGGACTGCAGCTGGAGGGGGAAG	4		GGCACTGCGGCTGGAGGTGGNGG	none	hg38_genes_introns ZNF705A chr12 8157093 8172554 15462 + intron:821844 , hg38_genes_introns ZNF705A chr12 8157093 8172554 15462 + intron:821847	ZNF705A	hg38_genes_introns			4
chr12:84173323-84173346	chr12	84173323	84173346	+	GGCACTGCAACTGGATGAGGGGA	5		GGCACTGCGGCTGGAGGTGGNGG	none	hg38_genes_introns NA chr12 84154468 84265363 110896 + intron:841439 , hg38_genes_introns LOC107984536 chr12 84061155 84186465 125311 - intron:877871 , hg38_genes_introns LOC107984536 chr12 84061155 84186465 125311 - intron:877873	LOC107984536	hg38_genes_introns		8
chr12:90410923-90410946	chr12	90410923	90410946	-		Bulge	GGCA-TGCGGCTGGGAGGTGGAGG	GGCACTGCGGCTGGAGGTGGNGG	GGCACTGCGGCTGG-AGGTGGNGG	hg38_genes_intergenic NA chr12 90300975 90571401 270427 * intergenic:14849		hg38_genes_intergenic	10	4	6
chr12:9134802-9134825	chr12	9134802	9134825	+	GGCTCTGCAGCCAGGGGTGGAGG	5		GGCACTGCGGCTGGAGGTGGNGG	none	hg38_genes_promoters NA chr12 9134084 9135083 1000 + promoter:146672		hg38_genes_promoters	24	12	12
chr12:93572622-93572644	chr12	93572622	93572644	-		Bulge	ACCCCTGCGGCTGG-GGTGGGGG	GGCACTGCGGCTGGAGGTGGNGG	GGCACTGCGGCTGGAGGTGGNGG	hg38_genes_promoters SOCS2 chr12 93571675 93572674 1000 + promoter:150552 , hg38_genes_promoters SOCS2-AS1 chr12 93571769 93572768 1000 - promoter:157405 , hg38_genes_promoters SOCS2-AS1 chr12 93571769 93572768 1000 - promoter:157407 , hg38_genes_1to5kb SOCS2 chr12 93569965 93573964 4000 + 1to5kb:150553 , hg38_genes_1to5kb SOCS2 chr12 93570058 93574057 4000 + 1to5kb:150554 , hg38_genes_1to5kb SOC…	SOCS2, SOCS2-AS1	hg38_genes_promoters, hg38_genes_1to5kb, hg38_genes_introns, hg38_genes_intronexonboundaries	30	14	16
chr12:96461600-96461623	chr12	96461600	96461623	-	GAGACTGAGGCAGAAGGTGGAGG	5		GGCACTGCGGCTGGAGGTGGNGG	none	hg38_genes_introns NA chr12 96429468 96483449 53982 - intron:880533		hg38_genes_introns	6
chr13:101945477-101945500	chr13	101945477	101945500	+	ACAATTGCTGCTGGAGTTGGGGG	6		GGCACTGCGGCTGGAGGTGGNGG	none	hg38_genes_introns FGF14 chr13 101875297 102401470 526174 - intron:914150	FGF14	hg38_genes_introns	4
chr13:105793458-105793482	chr13	105793458	105793482	+		Bulge	GGCACTTGTGGCTGGAGGAGGAAG	GGCACTGCGGCTGGAGGTGGNGG	GGCACT-GCGGCTGGAGGTGGNGG	hg38_genes_introns LINC00343 chr13 105707630 105795395 87766 + intron:902123 , hg38_genes_introns LINC00343 chr13 105764846 105795944 31099 + intron:902129	LINC00343	hg38_genes_introns						8
chr13:105837285-105837308	chr13	105837285	105837308	+	GTCACTGGGGCTGGAGGGTAGTG	6	GTCACTGGGGCTGGAGGGTAGTGG	GGCACTGCGGCTGGAGGTGGNGG	GGCACTGCGGCTGGAGG-TGGNGG	hg38_genes_intergenic NA chr13 105797540 105897522 99983 * intergenic:15795		hg38_genes_intergenic	14		4
chr13:110394687-110394710	chr13	110394687	110394710	+	CACACTGCTGCTGGAGAGGTGGG	6		GGCACTGCGGCTGGAGGTGGNGG	none	hg38_genes_introns COL4A2 chr13 110357553 110424733 67181 + intron:902363 , hg38_genes_introns COL4A2 chr13 110357553 110424733 67181 + intron:902373 , hg38_genes_introns COL4A2 chr13 110357553 110424733 67181 + intron:902420	COL4A2	hg38_genes_introns	10		4
chr13:112995662-112995685	chr13	112995662	112995685	+	GGCTCTGGGTGTGGAGGTGGCGG	4		GGCACTGCGGCTGGAGGTGGNGG	none	hg38_genes_introns MCF2L chr13 112902372 113014762 112391 + intron:903033 , hg38_genes_introns MCF2L chr13 112968715 113014762 46048 + intron:903064 , hg38_genes_introns MCF2L chr13 112969459 113014762 45304 + intron:903091 , hg38_genes_introns MCF2L chr13 112979759 113014762 35004 + intron:903120 , hg38_genes_introns MCF2L chr13 112985480 113014762 29283 + intron:903147	MCF2L	hg38_genes_introns			4
chr13:113078162-113078185	chr13	113078162	113078185	-	GCCTCTGGGGCCACAGGTGGTGG	6		GGCACTGCGGCTGGAGGTGGNGG	none	hg38_genes_introns MCF2L chr13 113077212 113078362 1151 + intron:903045 , hg38_genes_introns MCF2L chr13 113077212 113078362 1151 + intron:903076 , hg38_genes_introns MCF2L chr13 113077212 113078362 1151 + intron:903103 , hg38_genes_introns MCF2L chr13 113077212 113078362 1151 + intron:903132 , hg38_genes_introns MCF2L chr13 113077212 113078362 1151 + intron:903166 , hg38_genes_introns MCF2L chr1…	MCF2L	hg38_genes_introns, hg38_genes_intronexonboundaries							6
chr13:18984158-18984181	chr13	18984158	18984181	+	GGCAATGAGGCTGGAGGAGGGGT	4		GGCACTGCGGCTGGAGGTGGNGG	none	hg38_genes_introns NA chr13 18965296 19047989 82694 - intron:904001 , hg38_genes_introns NA chr13 18983422 18989896 6475 - intron:904012		hg38_genes_introns	28
chr13:19117078-19117101	chr13	19117078	19117101	-	GGCACTGAGGGTGGAGGTGTCAG	4		GGCACTGCGGCTGGAGGTGGNGG	none	hg38_genes_introns LOC107984132 chr13 19113802 19117978 4177 - intron:904025	LOC107984132	hg38_genes_introns					4
chr13:23975966-23975989	chr13	23975966	23975989	-	GTAACTGGGGCCGGGAGTGGTGG	6		GGCACTGCGGCTGGAGGTGGNGG	none	hg38_genes_1to5kb SPATA13 chr13 23974700 23978699 4000 + 1to5kb:159642 , hg38_genes_1to5kb SPATA13 chr13 23974805 23978804 4000 + 1to5kb:159643 , hg38_genes_1to5kb SPATA13 chr13 23974810 23978809 4000 + 1to5kb:159644	SPATA13	hg38_genes_1to5kb					6
chr13:26956669-26956693	chr13	26956669	26956693	-		Bulge	GGCACTGCTGACTAGGGGTGGTGG	GGCACTGCGGCTGGAGGTGGNGG	GGCACTGCGG-CTGGAGGTGGNGG	hg38_genes_intergenic NA chr13 26905862 26965966 60105 * intergenic:15320		hg38_genes_intergenic		4	4
chr13:27006522-27006545	chr13	27006522	27006545	-	GCCCCGGGGGGTGGGGGTGGGGG	6		GGCACTGCGGCTGGAGGTGGNGG	none	hg38_genes_intergenic NA chr13 26996997 27017553 20557 * intergenic:15321		hg38_genes_intergenic					8
chr13:27055266-27055289	chr13	27055266	27055289	-	GGCACTGGGGTTGGAGGTGGGGG	2		GGCACTGCGGCTGGAGGTGGNGG	none	hg38_genes_intergenic NA chr13 27022910 27066155 43246 * intergenic:15322		hg38_genes_intergenic	56	48	12			10		4
chr13:27992172-27992195	chr13	27992172	27992195	-	TTAACTGAGGCTGGAGGTGGCAG	5		GGCACTGCGGCTGGAGGTGGNGG	none	hg38_genes_1to5kb URAD chr13 27989694 27993693 4000 - 1to5kb:162308 , hg38_genes_1to5kb NA chr13 27990585 27994584 4000 - 1to5kb:162309	URAD	hg38_genes_1to5kb	4		4
chr13:28020631-28020654	chr13	28020631	28020654	-	GACACTGAGGCCGGGGGTGGGTG	5		GGCACTGCGGCTGGAGGTGGNGG	none	hg38_genes_introns FLT3 chr13 28018590 28023349 4760 - intron:905451 , hg38_genes_introns FLT3 chr13 28018590 28023349 4760 - intron:905474	FLT3	hg38_genes_introns		6
chr13:29339268-29339291	chr13	29339268	29339291	+	GACACTGCTGCTGGAGAGTGGAG	6	GACACTGCTGCTGGAGAGTGGAGG	GGCACTGCGGCTGGAGGTGGNGG	GGCACTGCGGCTGGAG-GTGGNGG	hg38_genes_introns MTUS2 chr13 29324712 29359261 34550 + intron:893195	MTUS2	hg38_genes_introns	6	12
chr13:29536130-29536153	chr13	29536130	29536153	-	GATGCTGCGGCGGAAGGTGGTGG	5		GGCACTGCGGCTGGAGGTGGNGG	none	hg38_genes_cds SLC7A1 chr13 29535819 29536188 370 - CDS:571218 , hg38_genes_cds SLC7A1 chr13 29535824 29536188 365 - CDS:571229 , hg38_genes_exons SLC7A1 chr13 29535819 29536202 384 - exon:1067976 , hg38_genes_exons SLC7A1 chr13 29535824 29536202 379 - exon:1067992 , hg38_genes_intronexonboundaries SLC7A1 chr13 29536003 29536402 400 - intronexonboundary:971212 , hg38_genes_intronexonboundaries SL…	SLC7A1	hg38_genes_cds, hg38_genes_exons, hg38_genes_intronexonboundaries	6
chr13:30233790-30233813	chr13	30233790	30233813	+	AGCAACATGGATGGAGGTGGAGG	6		GGCACTGCGGCTGGAGGTGGNGG	none	hg38_genes_introns KATNAL1 chr13 30231473 30240459 8987 - intron:905670 , hg38_genes_introns KATNAL1 chr13 30231473 30240459 8987 - intron:905680	KATNAL1	hg38_genes_introns	6
chr13:34427906-34427928	chr13	34427906	34427928	+		Bulge	AGCACTGGGGCTGG-GGAGGAGG	GGCACTGCGGCTGGAGGTGGNGG	GGCACTGCGGCTGGAGGTGGNGG	hg38_genes_introns LINC02343 chr13 34348125 34429466 81342 + intron:894109 , hg38_genes_introns LINC02343 chr13 34348125 34429466 81342 + intron:894111	LINC02343	hg38_genes_introns	20		8
chr13:38687841-38687864	chr13	38687841	38687864	+	ACCACTGGTACTGGAGGTGGAGG	5		GGCACTGCGGCTGGAGGTGGNGG	none	hg38_genes_cds FREM2 chr13 38687345 38692517 5173 + CDS:565586 , hg38_genes_exons FREM2 chr13 38687077 38692517 5441 + exon:1055490 , hg38_genes_firstexons FREM2 chr13 38687077 38692517 5441 + firstexon:160124	FREM2	hg38_genes_cds, hg38_genes_exons, hg38_genes_firstexons	6
chr13:38688774-38688797	chr13	38688774	38688797	+	AGCAGTGCGGCTAGAGGTGGTGG	3		GGCACTGCGGCTGGAGGTGGNGG	none	hg38_genes_cds FREM2 chr13 38687345 38692517 5173 + CDS:565586 , hg38_genes_exons FREM2 chr13 38687077 38692517 5441 + exon:1055490 , hg38_genes_firstexons FREM2 chr13 38687077 38692517 5441 + firstexon:160124	FREM2	hg38_genes_cds, hg38_genes_exons, hg38_genes_firstexons	166	66	66						6
chr13:40248928-40248951	chr13	40248928	40248951	-	ACCACTGGGCCTAGAGGTGGGGT	6		GGCACTGCGGCTGGAGGTGGNGG	none	hg38_genes_introns NA chr13 40217751 40273463 55713 - intron:907325 , hg38_genes_introns LINC00598 chr13 40217751 40350108 132358 - intron:907346 , hg38_genes_introns NA chr13 40200892 40343956 143065 - intron:907349 , hg38_genes_introns LINC00548 chr13 40207053 40306564 99512 - intron:907352	LINC00598, LINC00548	hg38_genes_introns	12
chr13:41288355-41288378	chr13	41288355	41288378	+	GGCACTAAGGCAAGAAGTGGTGG	5		GGCACTGCGGCTGGAGGTGGNGG	none	hg38_genes_promoters NA chr13 41288321 41289320 1000 - promoter:162754 , hg38_genes_intronexonboundaries NA chr13 41288121 41288520 400 - intronexonboundary:973525		hg38_genes_promoters, hg38_genes_intronexonboundaries	4
chr13:41395815-41395838	chr13	41395815	41395838	-	AACACTGTGGCCGGGGGTGGTGG	5		GGCACTGCGGCTGGAGGTGGNGG	none	hg38_genes_intergenic NA chr13 41390184 41431247 41064 * intergenic:15433		hg38_genes_intergenic	50	22	20
chr13:44350041-44350064	chr13	44350041	44350064	-	GGGCCTGCTGCTGGAGGTGAAGG	4	GGC-CTGCTGCTGGAGGTGAAGG	GGCACTGCGGCTGGAGGTGGNGG	GGCACTGCGGCTGGAGGTGGNGG	hg38_genes_intergenic NA chr13 44307267 44368664 61398 * intergenic:15454		hg38_genes_intergenic	10
chr13:46338127-46338150	chr13	46338127	46338150	-	GGCTCTGCAGATGGGAGTGGTGG	5		GGCACTGCGGCTGGAGGTGGNGG	none	hg38_genes_exons RUBCNL chr13 46334681 46343497 8817 - exon:1071007 , hg38_genes_exons RUBCNL chr13 46334681 46343497 8817 - exon:1071022 , hg38_genes_3UTRs RUBCNL chr13 46334681 46343384 8704 - 3UTR:132974 , hg38_genes_3UTRs RUBCNL chr13 46334681 46343384 8704 - 3UTR:132975	RUBCNL	hg38_genes_exons, hg38_genes_3UTRs	4
chr13:46364483-46364506	chr13	46364483	46364506	-	GAAACTGCAGCTGGAAGTGGTGG	4		GGCACTGCGGCTGGAGGTGGNGG	none	hg38_genes_introns RUBCNL chr13 46363214 46368041 4828 - intron:908114 , hg38_genes_introns RUBCNL chr13 46363214 46368041 4828 - intron:908130 , hg38_genes_introns RUBCNL chr13 46363214 46368041 4828 - intron:908144 , hg38_genes_introns RUBCNL chr13 46363214 46368041 4828 - intron:908157 , hg38_genes_introns RUBCNL chr13 46363214 46368041 4828 - intron:908170 , hg38_genes_introns RUBCNL chr13 46…	RUBCNL	hg38_genes_introns	18		8
chr13:48317511-48317534	chr13	48317511	48317534	-	GGCACCGAGGCCGGAGGTGCTGG	4		GGCACTGCGGCTGGAGGTGGNGG	none	hg38_genes_exons NA chr13 48316863 48320475 3613 - exon:1071827 , hg38_genes_firstexons NA chr13 48316863 48320475 3613 - firstexon:163011 , hg38_genes_introns RB1 chr13 48307407 48333016 25610 + intron:896769 , hg38_genes_introns RB1 chr13 48307407 48342598 35192 + intron:896771 , hg38_genes_introns RB1 chr13 48307407 48342598 35192 + intron:896797 , hg38_genes_introns RB1 chr13 48307407 4834259…	RB1	hg38_genes_exons, hg38_genes_firstexons, hg38_genes_introns	44	4	12
chr13:48809741-48809764	chr13	48809741	48809764	+	GGCAATGGGGCTGGAGTGGAGGG	5	GGCAATGGGGCTGGAG-TGGAGG	GGCACTGCGGCTGGAGGTGGNGG	GGCACTGCGGCTGGAGGTGGNGG	hg38_genes_intergenic NA chr13 48771828 48970911 199084 * intergenic:15485		hg38_genes_intergenic	4	4
chr13:51842179-51842202	chr13	51842179	51842202	+	GCCACTGGGGCTGGGGTAGGGGT	6	GCCACTGGGGCTGG-GGTAGGGG	GGCACTGCGGCTGGAGGTGGNGG	GGCACTGCGGCTGGAGGTGGNGG	hg38_genes_introns DHRS12 chr13 51838554 51845015 6462 - intron:909439 , hg38_genes_introns TMEM272 chr13 51838554 51845015 6462 - intron:909504 , hg38_genes_introns TMEM272 chr13 51838554 51845015 6462 - intron:909508 , hg38_genes_introns TMEM272 chr13 51838554 51845015 6462 - intron:909511	DHRS12, TMEM272	hg38_genes_introns	6	10
chr13:53498247-53498270	chr13	53498247	53498270	+	TGCAATGTGGCTGGAGGGGAAGC	6		GGCACTGCGGCTGGAGGTGGNGG	none	hg38_genes_introns NA chr13 53304123 53747435 443313 + intron:898021		hg38_genes_introns			4
chr13:55577776-55577799	chr13	55577776	55577799	-	GGTACAGATGCTAGAGGTGGTAG	6		GGCACTGCGGCTGGAGGTGGNGG	none	hg38_genes_introns NA chr13 55554985 55583489 28505 - intron:910256		hg38_genes_introns			4
chr13:69562588-69562610	chr13	69562588	69562610	+		Bulge	GGCACTG-GGCTGAAGGTAGAGG	GGCACTGCGGCTGGAGGTGGNGG	GGCACTGCGGCTGGAGGTGGNGG	hg38_genes_intergenic NA chr13 69413736 69700593 286858 * intergenic:15602		hg38_genes_intergenic			4
chr13:80619863-80619885	chr13	80619863	80619885	-		Bulge	GCCACTGTGG-TGGAGGTGGGTG	GGCACTGCGGCTGGAGGTGGNGG	GGCACTGCGGCTGGAGGTGGNGG	hg38_genes_exons NA chr13 80619098 80620067 970 - exon:1075696 , hg38_genes_firstexons NA chr13 80619098 80620067 970 - firstexon:163528 , hg38_genes_intronexonboundaries NA chr13 80619868 80620267 400 - intronexonboundary:978913		hg38_genes_exons, hg38_genes_firstexons, hg38_genes_intronexonboundaries	8	10	10
chr13:84927942-84927965	chr13	84927942	84927965	-	GAGCCTCCGGCTGGAGTTGTTGG	6		GGCACTGCGGCTGGAGGTGGNGG	none	hg38_genes_intergenic NA chr13 84907425 85046000 138576 * intergenic:15687		hg38_genes_intergenic	6
chr13:88248730-88248753	chr13	88248730	88248753	-	CACACTGCAGCTGGAGGTGGTGG	3		GGCACTGCGGCTGGAGGTGGNGG	none	hg38_genes_intergenic NA chr13 88241970 88472150 230181 * intergenic:15708		hg38_genes_intergenic	52	10	6						6
chr13:93069347-93069370	chr13	93069347	93069370	+	GGTACTGTGGCTGGAGGGTGAGG	4		GGCACTGCGGCTGGAGGTGGNGG	none	hg38_genes_intergenic NA chr13 93057927 93145622 87696 * intergenic:15732		hg38_genes_intergenic	30	24	6
chr13:93651668-93651691	chr13	93651668	93651691	+	GACACTGCACCTGGAGGTGAGGA	5	GACACTGCACCTGGAGGTG-AGG	GGCACTGCGGCTGGAGGTGGNGG	GGCACTGCGGCTGGAGGTGGNGG	hg38_genes_introns GPC6 chr13 93545422 93830153 284732 + intron:899900	GPC6	hg38_genes_introns	18	12	14
chr13:94478154-94478177	chr13	94478154	94478177	-	GGAGCTGGGGGTGGGGGGGGCGG	6		GGCACTGCGGCTGGAGGTGGNGG	none	hg38_genes_introns DCT chr13 94469046 94478960 9915 - intron:912337 , hg38_genes_introns DCT chr13 94469046 94478960 9915 - intron:912354 , hg38_genes_introns DCT chr13 94469046 94478960 9915 - intron:912359	DCT	hg38_genes_introns		6
chr13:95447988-95448011	chr13	95447988	95448011	+	GTGCCTGCGGCGAGAGGTGGGGG	5	TGC-CTGCGGCGAGAGGTGGGGG	GGCACTGCGGCTGGAGGTGGNGG	GGCACTGCGGCTGGAGGTGGNGG	hg38_genes_introns CLDN10 chr13 95434048 95560131 126084 + intron:899924	CLDN10	hg38_genes_introns	56	38	24
chr13:99729402-99729425	chr13	99729402	99729425	+	GGAATGGTGGTTGGAGGTGGTGG	5		GGCACTGCGGCTGGAGGTGGNGG	none	hg38_genes_promoters CLYBL-AS1 chr13 99728972 99729971 1000 - promoter:163778 , hg38_genes_1to5kb CLYBL-AS1 chr13 99728492 99732491 4000 - 1to5kb:163779 , hg38_genes_introns CLYBL chr13 99606758 99772823 166066 + intron:900556 , hg38_genes_introns CLYBL chr13 99606758 99772823 166066 + intron:900563 , hg38_genes_introns CLYBL chr13 99606758 99772823 166066 + intron:900571 , hg38_genes_introns CLY…	CLYBL-AS1, CLYBL	hg38_genes_promoters, hg38_genes_1to5kb, hg38_genes_introns	4
chr14:100208115-100208138	chr14	100208115	100208138	+	TGCACTGGGGCTGGAGGTGGAGC	3		GGCACTGCGGCTGGAGGTGGNGG	none	hg38_genes_introns NA chr14 100207653 100238470 30818 - intron:962227		hg38_genes_introns	22	8
chr14:100531615-100531638	chr14	100531615	100531638	+	AGCAAGGCGGTTGGGGGTGGTGG	5		GGCACTGCGGCTGGAGGTGGNGG	none	hg38_genes_intergenic NA chr14 100530304 100533938 3635 * intergenic:16469		hg38_genes_intergenic	10
chr14:100882168-100882191	chr14	100882168	100882191	+	GGTTCTGGGGCTTGGGGTGGTGG	5		GGCACTGCGGCTGGAGGTGGNGG	none	hg38_genes_promoters MIR127 chr14 100881979 100882978 1000 + promoter:168413 , hg38_genes_promoters MEG8 chr14 100882057 100883056 1000 + promoter:168414 , hg38_genes_1to5kb MEG8 chr14 100879030 100883029 4000 + 1to5kb:168415 , hg38_genes_1to5kb MIR432 chr14 100879483 100883482 4000 + 1to5kb:168416 , hg38_genes_1to5kb MIR136 chr14 100879702 100883701 4000 + 1to5kb:168417 , hg38_genes_cds RTL1 chr…	MIR127, MEG8, MIR432, MIR136, RTL1, MIR433	hg38_genes_promoters, hg38_genes_1to5kb, hg38_genes_cds, hg38_genes_exons, hg38_genes_introns, hg38_genes_exonintronboundaries	4
chr14:101352715-101352737	chr14	101352715	101352737	-		Bulge	GGCA-TGCGGCTGGATGTGAGGA	GGCACTGCGGCTGGAGGTGGNGG	GGCACTGCGGCTGGAGGTGGNGG	hg38_genes_intergenic NA chr14 101340526 101405983 65458 * intergenic:16479		hg38_genes_intergenic	6
chr14:101420560-101420583	chr14	101420560	101420583	+	AGAATTGCGGCCGGATGTGGTGG	5		GGCACTGCGGCTGGAGGTGGNGG	none	hg38_genes_intergenic NA chr14 101413259 101437075 23817 * intergenic:16480		hg38_genes_intergenic	8
chr14:101478692-101478715	chr14	101478692	101478715	-	GGGACTGCAACTGGAGGTGGGGG	3		GGCACTGCGGCTGGAGGTGGNGG	none	hg38_genes_intergenic NA chr14 101457118 101552220 95103 * intergenic:16481		hg38_genes_intergenic	22		10
chr14:102929910-102929933	chr14	102929910	102929933	-	GGTACTGAGGCTGGGGAGGGGGA	6	GGTACTGAGGCTGG-GGAGGGGG	GGCACTGCGGCTGGAGGTGGNGG	GGCACTGCGGCTGGAGGTGGNGG	hg38_genes_promoters AMN chr14 102929107 102930106 1000 + promoter:168746 , hg38_genes_1to5kb NA chr14 102928574 102932573 4000 + 1to5kb:168747 , hg38_genes_cds AMN chr14 102929924 102930086 163 + CDS:593426 , hg38_genes_exons AMN chr14 102929924 102930086 163 + exon:1109921 , hg38_genes_exons AMN chr14 102929924 102930086 163 + exon:1109932 , hg38_genes_exons AMN chr14 102929924 102930086 163 + …	AMN	hg38_genes_promoters, hg38_genes_1to5kb, hg38_genes_cds, hg38_genes_exons, hg38_genes_introns, hg38_genes_intronexonboundaries, hg38_genes_exonintronboundaries	10
chr14:104166513-104166536	chr14	104166513	104166536	+	CCGGCAGCGGCTGCAGGTGGGGG	6		GGCACTGCGGCTGGAGGTGGNGG	none	hg38_genes_introns KIF26A chr14 104157943 104166858 8916 + intron:942881 , hg38_genes_introns KIF26A chr14 104157943 104166858 8916 + intron:942895 , hg38_genes_introns KIF26A chr14 104157943 104166858 8916 + intron:942908	KIF26A	hg38_genes_introns	36		6
chr14:104190862-104190884	chr14	104190862	104190884	+		Bulge	GGCACAGAGGCTG-AGGTGGGAG	GGCACTGCGGCTGGAGGTGGNGG	GGCACTGCGGCTGGAGGTGGNGG	hg38_genes_intergenic NA chr14 104180895 104218583 37689 * intergenic:16509		hg38_genes_intergenic	6
chr14:104979063-104979085	chr14	104979063	104979085	+		Bulge	GGCACTGCC-CTGGGGGCGGGGG	GGCACTGCGGCTGGAGGTGGNGG	GGCACTGCGGCTGGAGGTGGNGG	hg38_genes_promoters AHNAK2 chr14 104978375 104979374 1000 - promoter:173066	AHNAK2	hg38_genes_promoters			10
chr14:105323621-105323643	chr14	105323621	105323643	+		Bulge	AGCAGTGCTGCTGGAG-TGGTGG	GGCACTGCGGCTGGAGGTGGNGG	GGCACTGCGGCTGGAGGTGGNGG	hg38_genes_introns PACS2 chr14 105300980 105348492 47513 + intron:943722 , hg38_genes_introns PACS2 chr14 105315038 105348492 33455 + intron:943745 , hg38_genes_introns PACS2 chr14 105315038 105348492 33455 + intron:943768 , hg38_genes_introns PACS2 chr14 105315038 105348492 33455 + intron:943792 , hg38_genes_introns PACS2 chr14 105315038 105348492 33455 + intron:943814 , hg38_genes_introns PACS2…	PACS2	hg38_genes_introns	6	4	4
chr14:105382048-105382071	chr14	105382048	105382071	+	GCAGCTGCAGGTGGGGGTGGAGG	6		GGCACTGCGGCTGGAGGTGGNGG	none	hg38_genes_1to5kb PACS2 chr14 105378119 105382118 4000 + 1to5kb:169110 , hg38_genes_cds PACS2 chr14 105381914 105382058 145 + CDS:595274 , hg38_genes_exons PACS2 chr14 105381914 105382058 145 + exon:1112875 , hg38_genes_exons PACS2 chr14 105381924 105382058 135 + exon:1113038 , hg38_genes_firstexons PACS2 chr14 105381924 105382058 135 + firstexon:169109 , hg38_genes_introns PACS2 chr14 105382047 …	PACS2	hg38_genes_1to5kb, hg38_genes_cds, hg38_genes_exons, hg38_genes_firstexons, hg38_genes_introns, hg38_genes_intronexonboundaries, hg38_genes_exonintronboundaries									4
chr14:105472802-105472825	chr14	105472802	105472825	+	GGGACTGCGGCTGGGGTGAGGGC	6	GGGACTGCGGCTGG-GGTGAGGG	GGCACTGCGGCTGGAGGTGGNGG	GGCACTGCGGCTGGAGGTGGNGG	hg38_genes_promoters CRIP2 chr14 105471962 105472961 1000 + promoter:169138 , hg38_genes_1to5kb CRIP2 chr14 105469814 105473813 4000 + 1to5kb:169139 , hg38_genes_1to5kb CRIP2 chr14 105469818 105473817 4000 + 1to5kb:169140 , hg38_genes_1to5kb CRIP2 chr14 105469821 105473820 4000 + 1to5kb:169141 , hg38_genes_1to5kb CRIP2 chr14 105469823 105473822 4000 + 1to5kb:169142 , hg38_genes_1to5kb CRIP2 chr14…	CRIP2	hg38_genes_promoters, hg38_genes_1to5kb	26	14	14
chr14:21193809-21193832	chr14	21193809	21193832	+	AGAGCTGCGGCTGGGAGCGGTGG	6		GGCACTGCGGCTGGAGGTGGNGG	none	hg38_genes_intergenic NA chr14 21189960 21200078 10119 * intergenic:15934		hg38_genes_intergenic	4
chr14:21525314-21525337	chr14	21525314	21525337	-	GGTACAGCGGCTGGGGGAGGCGG	4		GGCACTGCGGCTGGAGGTGGNGG	none	hg38_genes_cds SALL2 chr14 21522704 21525654 2951 - CDS:596986 , hg38_genes_cds SALL2 chr14 21522704 21525654 2951 - CDS:596988 , hg38_genes_cds SALL2 chr14 21525337 21525654 318 - CDS:596990 , hg38_genes_cds SALL2 chr14 21525337 21525654 318 - CDS:596993 , hg38_genes_cds SALL2 chr14 21525337 21525654 318 - CDS:596996 , hg38_genes_cds SALL2 chr14 21525337 21525654 318 - CDS:597000 , hg38_genes_cd…	SALL2	hg38_genes_cds, hg38_genes_exons, hg38_genes_introns, hg38_genes_exonintronboundaries	152	62	26
chr14:23482605-23482628	chr14	23482605	23482628	+	AGGACTGCGGTTAGAGGGGGAGG	5	GG-ACTGCGGTTAGAGGGGGAGG	GGCACTGCGGCTGGAGGTGGNGG	GGCACTGCGGCTGGAGGTGGNGG	hg38_genes_introns NGDN chr14 23477561 23509339 31779 + intron:916623 , hg38_genes_introns NGDN chr14 23477357 23509339 31983 + intron:916667	NGDN	hg38_genes_introns	20	10	6
chr14:23512402-23512425	chr14	23512402	23512425	+	GGCTGTGCGGCTGGGGGTGGGGA	4		GGCACTGCGGCTGGAGGTGGNGG	none	hg38_genes_promoters THTPA chr14 23511772 23512771 1000 + promoter:164672 , hg38_genes_promoters THTPA chr14 23511817 23512816 1000 + promoter:164673 , hg38_genes_promoters THTPA chr14 23512187 23513186 1000 + promoter:164674 , hg38_genes_promoters THTPA chr14 23512349 23513348 1000 + promoter:164675 , hg38_genes_introns THTPA chr14 23511862 23512809 948 + intron:916753	THTPA	hg38_genes_promoters, hg38_genes_introns	28
chr14:23589039-23589062	chr14	23589039	23589062	+	GCCTGTGGGGGTGGAGGTGGGAG	6		GGCACTGCGGCTGGAGGTGGNGG	none	hg38_enhancers_fantom NA chr14 23588886 23589437 552 * enhancer:47153 , hg38_genes_intergenic NA chr14 23583791 23614200 30410 * intergenic:15999		hg38_enhancers_fantom, hg38_genes_intergenic		6
chr14:23728140-23728162	chr14	23728140	23728162	-		Bulge	TGCACTGCG-CTGGAGGAGAGGG	GGCACTGCGGCTGGAGGTGGNGG	GGCACTGCGGCTGGAGGTGGNGG	hg38_genes_exons LOC105370409 chr14 23727689 23729424 1736 - exon:1117882 , hg38_genes_introns LOC105370409 chr14 23712776 23729577 16802 - intron:947954 , hg38_genes_introns LOC105370409 chr14 23712776 23729276 16501 - intron:947959 , hg38_genes_introns LOC105370409 chr14 23715437 23729577 14141 - intron:947964 , hg38_genes_introns LOC105370409 chr14 23726120 23729276 3157 - intron:947969 , hg38…	LOC105370409	hg38_genes_exons, hg38_genes_introns	38	6	8
chr14:24271047-24271070	chr14	24271047	24271070	+	GGCACTGCCACTGGGGGTGAGGG	4		GGCACTGCGGCTGGAGGTGGNGG	none	hg38_genes_promoters NA chr14 24270201 24271200 1000 + promoter:164978 , hg38_genes_promoters NA chr14 24270726 24271725 1000 + promoter:164979 , hg38_genes_promoters RABGGTA chr14 24270445 24271444 1000 - promoter:170091 , hg38_genes_1to5kb RABGGTA chr14 24268709 24272708 4000 - 1to5kb:170076 , hg38_genes_1to5kb RABGGTA chr14 24269164 24273163 4000 - 1to5kb:170077 , hg38_genes_1to5kb RABGGTA chr…	RABGGTA	hg38_genes_promoters, hg38_genes_1to5kb, hg38_genes_exons, hg38_genes_firstexons, hg38_genes_introns, hg38_genes_intronexonboundaries, hg38_genes_exonintronboundaries	154	42	44
chr14:29928003-29928026	chr14	29928003	29928026	-	GGAACTGCGGGCGGAGGGGGCGG	4		GGCACTGCGGCTGGAGGTGGNGG	none	hg38_genes_promoters LOC105370429 chr14 29927445 29928444 1000 + promoter:165152 , hg38_genes_promoters PRKD1 chr14 29927848 29928847 1000 - promoter:170251 , hg38_genes_promoters PRKD1 chr14 29927643 29928642 1000 - promoter:170256 , hg38_genes_introns PRKD1 chr14 29725675 30047709 322035 - intron:949653 , hg38_genes_intronexonboundaries PRKD1 chr14 29927648 29928047 400 - intronexonboundary:101…	LOC105370429, PRKD1	hg38_genes_promoters, hg38_genes_introns, hg38_genes_intronexonboundaries	4		4
chr14:33805718-33805740	chr14	33805718	33805740	-		Bulge	AGCACTGGGGCTG-AGGAGGTGG	GGCACTGCGGCTGGAGGTGGNGG	GGCACTGCGGCTGGAGGTGGNGG	hg38_genes_introns NPAS3 chr14 33797582 33820529 22948 + intron:921059	NPAS3	hg38_genes_introns	8
chr14:39072771-39072794	chr14	39072771	39072794	-	GTTACTGAGGCTGGAGTGCGGGG	6		GGCACTGCGGCTGGAGGTGGNGG	none	hg38_genes_introns SEC23A chr14 39067297 39074414 7118 - intron:951464 , hg38_genes_introns SEC23A chr14 39067297 39074414 7118 - intron:951479 , hg38_genes_introns SEC23A chr14 39067297 39074414 7118 - intron:951498	SEC23A	hg38_genes_introns	6
chr14:55909698-55909721	chr14	55909698	55909721	+	TTATCTGGGGCTGGAGGTGGAGG	5	GTTATCTGGGGCTGGAGGTGGAGG	GGCACTGCGGCTGGAGGTGGNGG	GGCA-CTGCGGCTGGAGGTGGNGG	hg38_genes_introns LOC102723670 chr14 55896590 55943639 47050 + intron:924737 , hg38_genes_introns LOC102723670 chr14 55896590 55943639 47050 + intron:924741	LOC102723670	hg38_genes_introns	4
chr14:61014964-61014987	chr14	61014964	61014987	+	TGCCCTGCCCCTAGAGGTGGAGT	6		GGCACTGCGGCTGGAGGTGGNGG	none	hg38_genes_1to5kb SLC38A6 chr14 61014536 61018535 4000 + 1to5kb:166322 , hg38_genes_introns SLC38A6 chr14 60984804 61015903 31100 + intron:926288 , hg38_genes_introns SLC38A6 chr14 60984804 61015903 31100 + intron:926304 , hg38_genes_introns SLC38A6 chr14 60987158 61015903 28746 + intron:926317 , hg38_genes_introns SLC38A6 chr14 60984804 61015903 31100 + intron:926341 , hg38_genes_introns SLC38A6…	SLC38A6	hg38_genes_1to5kb, hg38_genes_introns	4
chr14:63329863-63329886	chr14	63329863	63329886	-	GACACTAAGGCTGGAGGTGGGGA	4		GGCACTGCGGCTGGAGGTGGNGG	none	hg38_genes_intergenic NA chr14 63323936 63371363 47428 * intergenic:16223		hg38_genes_intergenic	34	28	6
chr14:64946959-64946982	chr14	64946959	64946982	-	CACACTGTGGCTACAGGTGGAGG	5		GGCACTGCGGCTGGAGGTGGNGG	none	hg38_genes_1to5kb GPX2 chr14 64943746 64947745 4000 - 1to5kb:171310 , hg38_genes_1to5kb GPX2 chr14 64943746 64947745 4000 - 1to5kb:171311 , hg38_genes_1to5kb GPX2 chr14 64943721 64947720 4000 - 1to5kb:171312 , hg38_genes_1to5kb GPX2 chr14 64943747 64947746 4000 - 1to5kb:171313 , hg38_genes_exons RAB15 chr14 64945814 64948512 2699 - exon:1126049 , hg38_genes_exons RAB15 chr14 64945816 64948512 269…	GPX2, RAB15, CHURC1-FNTB	hg38_genes_1to5kb, hg38_genes_exons, hg38_genes_introns, hg38_genes_3UTRs		6
chr14:64971840-64971863	chr14	64971840	64971863	-	GCCCCTCCGGCTGGAGGCGGTGG	4		GGCACTGCGGCTGGAGGTGGNGG	none	hg38_genes_cds RAB15 chr14 64971808 64971894 87 - CDS:602281 , hg38_genes_exons RAB15 chr14 64971808 64971894 87 - exon:1126103 , hg38_genes_firstexons RAB15 chr14 64971808 64971894 87 - firstexon:171322 , hg38_genes_introns CHURC1-FNTB chr14 64924127 65004248 80122 + intron:928298 , hg38_genes_introns CHURC1-FNTB chr14 64926081 65004248 78168 + intron:928311 , hg38_genes_introns CHURC1-FNTB chr1…	RAB15, CHURC1-FNTB	hg38_genes_cds, hg38_genes_exons, hg38_genes_firstexons, hg38_genes_introns, hg38_genes_intronexonboundaries, hg38_genes_exonintronboundaries	6
chr14:68584101-68584124	chr14	68584101	68584124	-	GACCCTGAGGCACGAGGTGTTGG	6		GGCACTGCGGCTGGAGGTGGNGG	none	hg38_genes_introns RAD51B chr14 68468251 68611005 142755 + intron:929235 , hg38_genes_introns RAD51B chr14 68468251 68594484 126234 + intron:929245 , hg38_genes_introns RAD51B chr14 68468251 68650780 182530 + intron:929261 , hg38_genes_introns RAD51B chr14 68411528 68682936 271409 + intron:929279 , hg38_genes_introns RAD51B chr14 68563619 68682936 119318 + intron:929293 , hg38_genes_introns RAD51…	RAD51B	hg38_genes_introns	6
chr14:69153561-69153584	chr14	69153561	69153584	+	GAAAATGCGGCTGGAGTGGGGGA	6	GAAAATGCGGCTGGAG-TGGGGG	GGCACTGCGGCTGGAGGTGGNGG	GGCACTGCGGCTGGAGGTGGNGG	hg38_genes_promoters NA chr14 69153311 69154310 1000 + promoter:166706 , hg38_genes_promoters DCAF5 chr14 69153120 69154119 1000 - promoter:171521 , hg38_genes_promoters DCAF5 chr14 69152600 69153599 1000 - promoter:171522 , hg38_genes_promoters DCAF5 chr14 69152610 69153609 1000 - promoter:171523 , hg38_genes_promoters DCAF5 chr14 69153004 69154003 1000 - promoter:171524 , hg38_genes_promoters D…	DCAF5	hg38_genes_promoters	68	8	16
chr14:69574293-69574316	chr14	69574293	69574316	-	CCCGGTGGGGGTGGAGGTGGGGG	6		GGCACTGCGGCTGGAGGTGGNGG	none	hg38_enhancers_fantom NA chr14 69573963 69574354 392 * enhancer:48153 , hg38_genes_introns CCDC177 chr14 69573651 69574541 891 - intron:956200	CCDC177	hg38_enhancers_fantom, hg38_genes_introns			4
chr14:73758512-73758535	chr14	73758512	73758535	-	GCAGCTGCGGCTGGGGGAGGGAG	6	GGCAGCTGCGGCTGGGGGAGGGAG	GGCACTGCGGCTGGAGGTGGNGG	GGCA-CTGCGGCTGGAGGTGGNGG	hg38_enhancers_fantom NA chr14 73758280 73758765 486 * enhancer:48255 , hg38_genes_promoters MIR4505 chr14 73757747 73758746 1000 + promoter:167040 , hg38_genes_1to5kb MIDEAS chr14 73756017 73760016 4000 - 1to5kb:171705 , hg38_genes_introns MIDEAS chr14 73740256 73759762 19507 - intron:956815 , hg38_genes_introns MIDEAS chr14 73740256 73787101 46846 - intron:956826 , hg38_genes_introns MIDEAS chr…	MIR4505, MIDEAS	hg38_enhancers_fantom, hg38_genes_promoters, hg38_genes_1to5kb, hg38_genes_introns			4
chr14:75636473-75636496	chr14	75636473	75636496	+	TGCTCTGCGGCAGGAGGAGGGAG	5		GGCACTGCGGCTGGAGGTGGNGG	none	hg38_genes_1to5kb FLVCR2 chr14 75635732 75639731 4000 + 1to5kb:167229 , hg38_genes_introns FLVCR2 chr14 75635014 75639351 4338 + intron:932300 , hg38_genes_introns FLVCR2 chr14 75579642 75646400 66759 + intron:932305 , hg38_genes_introns TTLL5 chr14 75579642 75663054 83413 + intron:932306 , hg38_genes_introns FLVCR2 chr14 75635014 75639351 4338 + intron:932311 , hg38_genes_introns FLVCR2 chr14 75…	FLVCR2, TTLL5	hg38_genes_1to5kb, hg38_genes_introns	64	40	52
chr14:76495349-76495372	chr14	76495349	76495372	+	GGATAAGAAGCTGGAGGTGGAGG	6		GGCACTGCGGCTGGAGGTGGNGG	none	hg38_genes_1to5kb NA chr14 76494646 76498645 4000 + 1to5kb:167288 , hg38_genes_exons NA chr14 76495363 76495580 218 - exon:1129883 , hg38_genes_introns ESRRB chr14 76491717 76498213 6497 + intron:932665 , hg38_genes_introns ESRRB chr14 76491717 76498213 6497 + intron:932673 , hg38_genes_introns ESRRB chr14 76491717 76498213 6497 + intron:932683 , hg38_genes_introns ESRRB chr14 76491717 76498213 6…	ESRRB	hg38_genes_1to5kb, hg38_genes_exons, hg38_genes_introns	6
chr14:77800231-77800254	chr14	77800231	77800254	+	CGCACCGCGCCTGGAGCGCGAGG	6		GGCACTGCGGCTGGAGGTGGNGG	none	hg38_genes_introns ADCK1 chr14 77800171 77818967 18797 + intron:933096 , hg38_genes_introns ADCK1 chr14 77800171 77818967 18797 + intron:933106 , hg38_genes_introns ADCK1 chr14 77800171 77818967 18797 + intron:933111 , hg38_genes_introns ADCK1 chr14 77800171 77818967 18797 + intron:933119 , hg38_genes_introns ADCK1 chr14 77800171 77818967 18797 + intron:933125 , hg38_genes_exonintronboundaries AD…	ADCK1	hg38_genes_introns, hg38_genes_exonintronboundaries			4
chr14:81465609-81465631	chr14	81465609	81465631	-		Bulge	GGCACTGTGAC-GGAGCTGGGGG	GGCACTGCGGCTGGAGGTGGNGG	GGCACTGCGGCTGGAGGTGGNGG	hg38_genes_intergenic NA chr14 81455372 81471546 16175 * intergenic:16331		hg38_genes_intergenic	4
chr14:88306669-88306692	chr14	88306669	88306692	+	AGCACTGGGGCTGGGGGAGGGGG	4		GGCACTGCGGCTGGAGGTGGNGG	none	hg38_genes_introns KCNK10 chr14 88263552 88326418 62867 - intron:959345 , hg38_genes_introns KCNK10 chr14 88263552 88322746 59195 - intron:959351 , hg38_genes_introns KCNK10 chr14 88263552 88323646 60095 - intron:959359	KCNK10	hg38_genes_introns	36	20	12
chr14:91383082-91383105	chr14	91383082	91383105	-	GGCACTGGGCTGGAAGGTGCTGG	6		GGCACTGCGGCTGGAGGTGGNGG	none	hg38_genes_introns CCDC88C chr14 91359712 91408658 48947 - intron:959989 , hg38_genes_introns CCDC88C chr14 91359712 91408658 48947 - intron:960005 , hg38_genes_introns CCDC88C chr14 91359712 91408658 48947 - intron:960009 , hg38_genes_introns LOC105370624 chr14 91379886 91408658 28773 - intron:960010 , hg38_genes_introns LOC105370624 chr14 91379886 91408658 28773 - intron:960013	CCDC88C, LOC105370624	hg38_genes_introns	6
chr14:92951045-92951067	chr14	92951045	92951067	+		Bulge	AGCACTGCCACTGGAG-TGGAGG	GGCACTGCGGCTGGAGGTGGNGG	GGCACTGCGGCTGGAGGTGGNGG	hg38_genes_introns ITPK1 chr14 92946494 92951945 5452 - intron:960807 , hg38_genes_introns ITPK1 chr14 92946494 92951945 5452 - intron:960817 , hg38_genes_introns ITPK1 chr14 92946494 92951945 5452 - intron:960827 , hg38_genes_introns ITPK1 chr14 92946494 92951945 5452 - intron:960837 , hg38_genes_introns ITPK1 chr14 92946494 92951945 5452 - intron:960844 , hg38_genes_introns ITPK1 chr14 92946494…	ITPK1	hg38_genes_introns	296	208	154
chr14:95294905-95294928	chr14	95294905	95294928	-	GGCACTCTGGCTGGAGCTGGGGG	3		GGCACTGCGGCTGGAGGTGGNGG	none	hg38_genes_introns CLMN chr14 95230134 95319710 89577 - intron:961858 , hg38_genes_introns CLMN chr14 95260603 95296133 35531 - intron:961879 , hg38_genes_introns CLMN chr14 95230134 95307513 77380 - intron:961884 , hg38_genes_introns CLMN chr14 95230134 95319710 89577 - intron:961888	CLMN	hg38_genes_introns	26	22	20
chr14:97063516-97063539	chr14	97063516	97063539	+	GGCCCTGGGCCTGGGGATGGGGG	5		GGCACTGCGGCTGGAGGTGGNGG	none	hg38_genes_intergenic NA chr14 97012625 97110415 97791 * intergenic:16441		hg38_genes_intergenic		4
chr14:98820133-98820156	chr14	98820133	98820156	-	GATACTGGGGCTGGGGGTGGAGG	4		GGCACTGCGGCTGGAGGTGGNGG	none	hg38_genes_intergenic NA chr14 98717762 98839895 122134 * intergenic:16453		hg38_genes_intergenic	16	8	10
chr14:99242520-99242543	chr14	99242520	99242543	-	GGCACTGGGGCTGGAGTGGGGAA	5	GGCACTGGGGCTGGAG-TGGGGA	GGCACTGCGGCTGGAGGTGGNGG	GGCACTGCGGCTGGAGGTGGNGG	hg38_genes_introns BCL11B chr14 99176196 99257470 81275 - intron:962115 , hg38_genes_introns BCL11B chr14 99231558 99257470 25913 - intron:962118 , hg38_genes_introns BCL11B chr14 99176196 99271160 94965 - intron:962120	BCL11B	hg38_genes_introns	4		4
chr15:100150798-100150821	chr15	100150798	100150821	-	GACACTGGGGCTGGGGAAGTGGG	6		GGCACTGCGGCTGGAGGTGGNGG	none	hg38_genes_introns ADAMTS17 chr15 100133316 100152611 19296 - intron:1013580 , hg38_genes_introns ADAMTS17 chr15 100133316 100152611 19296 - intron:1013604 , hg38_genes_introns ADAMTS17 chr15 100133316 100152611 19296 - intron:1013619	ADAMTS17	hg38_genes_introns	4
chr15:101174701-101174724	chr15	101174701	101174724	+	GGCGCAGCGGCTGGAGGAGGTGC	4		GGCACTGCGGCTGGAGGTGGNGG	none	hg38_genes_intergenic NA chr15 101170822 101175726 4905 * intergenic:17245		hg38_genes_intergenic	44	6	14
chr15:101193546-101193569	chr15	101193546	101193569	-	GTGACTGCGGCTGGAGAGGAAGG	5		GGCACTGCGGCTGGAGGTGGNGG	none	hg38_enhancers_fantom NA chr15 101193280 101193927 648 * enhancer:51318 , hg38_genes_1to5kb CHSY1 chr15 101190568 101194567 4000 - 1to5kb:182262 , hg38_genes_introns CHSY1 chr15 101178981 101235081 56101 - intron:1013762 , hg38_genes_introns CHSY1 chr15 101188220 101235081 46862 - intron:1013765	CHSY1	hg38_enhancers_fantom, hg38_genes_1to5kb, hg38_genes_introns			10
chr15:20167585-20167608	chr15	20167585	20167608	-	GCCACTGTGGCCAGAGCTGGAGG	5		GGCACTGCGGCTGGAGGTGGNGG	none	hg38_genes_intergenic NA chr15 20160827 20228619 67793 * intergenic:16623		hg38_genes_intergenic	4
chr15:20300766-20300790	chr15	20300766	20300790	+		Bulge	GGCATTGGGGGATGGAGGTGGGGG	GGCACTGCGGCTGGAGGTGGNGG	GGCACTGCGGC-TGGAGGTGGNGG	hg38_genes_promoters NA chr15 20300481 20301480 1000 + promoter:173332		hg38_genes_promoters	12
chr15:21174103-21174126	chr15	21174103	21174126	-	GCCACTGTGGCCAGAGCTGGAGG	5		GGCACTGCGGCTGGAGGTGGNGG	none	hg38_genes_intergenic NA chr15 21167358 21250179 82822 * intergenic:16645		hg38_genes_intergenic			4
chr15:25734881-25734904	chr15	25734881	25734904	+	GGCAGTAATGCTGGAGGTGCTGG	5		GGCACTGCGGCTGGAGGTGGNGG	none	hg38_genes_1to5kb NA chr15 25733508 25737507 4000 + 1to5kb:173811 , hg38_genes_introns ATP10A chr15 25727267 25736055 8789 - intron:989569 , hg38_genes_introns ATP10A chr15 25727267 25736055 8789 - intron:989590 , hg38_genes_introns ATP10A chr15 25727267 25736055 8789 - intron:989641 , hg38_genes_introns ATP10A chr15 25727267 25736055 8789 - intron:989651 , hg38_genes_introns ATP10A chr15 2572726…	ATP10A	hg38_genes_1to5kb, hg38_genes_introns	8
chr15:25880383-25880406	chr15	25880383	25880406	+	CAAACTGCAGCTGGAGATGGGAG	6		GGCACTGCGGCTGGAGGTGGNGG	none	hg38_genes_intergenic NA chr15 25877212 25897118 19907 * intergenic:16709		hg38_genes_intergenic	68	4	8
chr15:25960160-25960183	chr15	25960160	25960183	-	GGCTCTGAGGCTGGAGAGGAGGA	6	GGCTCTGAGGCTGGAGA-GGAGG	GGCACTGCGGCTGGAGGTGGNGG	GGCACTGCGGCTGGAGGTGGNGG	hg38_genes_introns LINC02346 chr15 25902563 26028540 125978 + intron:967848 , hg38_genes_introns LINC02346 chr15 25902567 26052027 149461 + intron:967852 , hg38_genes_introns LINC02346 chr15 25902567 26015333 112767 + intron:967854 , hg38_genes_introns LINC02346 chr15 25902567 26015333 112767 + intron:967858	LINC02346	hg38_genes_introns	20
chr15:26502161-26502184	chr15	26502161	26502184	+	GCCGCTGCGGCTGGGGGATGGGA	6		GGCACTGCGGCTGGAGGTGGNGG	none	hg38_genes_intergenic NA chr15 26482841 26543545 60705 * intergenic:16713		hg38_genes_intergenic	4
chr15:27996095-27996118	chr15	27996095	27996118	-	TGTGTTGCGGCTGGGTGTGGTGG	6		GGCACTGCGGCTGGAGGTGGNGG	none	hg38_genes_introns OCA2 chr15 27989667 28014775 25109 - intron:989859 , hg38_genes_introns OCA2 chr15 27990648 28014775 24128 - intron:989882	OCA2	hg38_genes_introns	4
chr15:28274327-28274350	chr15	28274327	28274350	-	CTCTGTGTGGCTGGAGGTGGTGG	5		GGCACTGCGGCTGGAGGTGGNGG	none	hg38_genes_1to5kb HERC2 chr15 28274169 28278168 4000 - 1to5kb:178146 , hg38_genes_cds HERC2 chr15 28274291 28274447 157 - CDS:622517 , hg38_genes_exons HERC2 chr15 28274291 28274447 157 - exon:1168042 , hg38_genes_exons HERC2 chr15 28274291 28274447 157 - exon:1168211 , hg38_genes_intronexonboundaries HERC2 chr15 28274248 28274647 400 - intronexonboundary:1060530 , hg38_genes_intronexonboundaries…	HERC2	hg38_genes_1to5kb, hg38_genes_cds, hg38_genes_exons, hg38_genes_intronexonboundaries, hg38_genes_exonintronboundaries, hg38_genes_3UTRs			6
chr15:28933969-28933992	chr15	28933969	28933992	+	GGGGCATGGGCTGGAGGTGGGGG	5	GGGCATG-GGCTGGAGGTGGGGG	GGCACTGCGGCTGGAGGTGGNGG	GGCACTGCGGCTGGAGGTGGNGG	hg38_genes_introns APBA2 chr15 28921719 28995752 74034 + intron:968310 , hg38_genes_introns APBA2 chr15 28921750 28995752 74003 + intron:968325 , hg38_genes_introns APBA2 chr15 28921750 28995752 74003 + intron:968339 , hg38_genes_introns APBA2 chr15 28921750 28995752 74003 + intron:968354 , hg38_genes_introns APBA2 chr15 28921750 28995752 74003 + intron:968367 , hg38_genes_introns APBA2 chr15 289…	APBA2	hg38_genes_introns	8
chr15:29098905-29098927	chr15	29098905	29098927	-		Bulge	GGCACTG-GGTTGGGAGTGGTGG	GGCACTGCGGCTGGAGGTGGNGG	GGCACTGCGGCTGGAGGTGGNGG	hg38_genes_introns APBA2 chr15 29098577 29101598 3022 + intron:968317 , hg38_genes_introns APBA2 chr15 29098577 29101598 3022 + intron:968332 , hg38_genes_introns APBA2 chr15 29098577 29101598 3022 + intron:968346 , hg38_genes_introns APBA2 chr15 29098577 29101598 3022 + intron:968360 , hg38_genes_introns APBA2 chr15 29098577 29101598 3022 + intron:968373 , hg38_genes_introns APBA2 chr15 29098577…	APBA2	hg38_genes_introns	4
chr15:29137544-29137567	chr15	29137544	29137567	+	GGCACTTCGGCTGGGTGTGGTGG	3		GGCACTGCGGCTGGAGGTGGNGG	none	hg38_genes_introns ENTREP2 chr15 29137195 29151733 14539 - intron:990239 , hg38_genes_introns ENTREP2 chr15 29137195 29151733 14539 - intron:990249	ENTREP2	hg38_genes_introns	40	8	8
chr15:29184609-29184631	chr15	29184609	29184631	+		Bulge	TTCACTGCGGTTGG-GGTGGTGG	GGCACTGCGGCTGGAGGTGGNGG	GGCACTGCGGCTGGAGGTGGNGG	hg38_genes_introns ENTREP2 chr15 29151842 29196429 44588 - intron:990240 , hg38_genes_introns ENTREP2 chr15 29151842 29196429 44588 - intron:990250	ENTREP2	hg38_genes_introns	40	8	8
chr15:29469484-29469507	chr15	29469484	29469507	-	AGTCATGCGGCTGGGAGTGGTGG	6	GTCA-TGCGGCTGGGAGTGGTGG	GGCACTGCGGCTGGAGGTGGNGG	GGCACTGCGGCTGGAGGTGGNGG	hg38_genes_introns ENTREP2 chr15 29381832 29570504 188673 - intron:990243 , hg38_genes_introns ENTREP2 chr15 29381832 29569502 187671 - intron:990254	ENTREP2	hg38_genes_introns	4		4
chr15:33310908-33310931	chr15	33310908	33310931	+	GGAGCTGGAGGAGGAGGTGGAGG	6		GGCACTGCGGCTGGAGGTGGNGG	none	hg38_genes_promoters RYR3 chr15 33309962 33310961 1000 + promoter:174136 , hg38_genes_promoters RYR3 chr15 33309967 33310966 1000 + promoter:174137 , hg38_genes_promoters RYR3 chr15 33309976 33310975 1000 + promoter:174138 , hg38_genes_promoters RYR3 chr15 33309976 33310975 1000 + promoter:174139 , hg38_genes_promoters RYR3 chr15 33310046 33311045 1000 + promoter:174140 , hg38_genes_promoters RYR…	RYR3, RYR3-DT	hg38_genes_promoters, hg38_genes_exonintronboundaries	4
chr15:33789327-33789350	chr15	33789327	33789350	+	AGCACTGTAGCAAGAGGTGGAGG	5		GGCACTGCGGCTGGAGGTGGNGG	none	hg38_genes_introns RYR3 chr15 33788459 33800769 12311 + intron:969455 , hg38_genes_introns RYR3 chr15 33788459 33800769 12311 + intron:969557 , hg38_genes_introns RYR3 chr15 33788459 33800769 12311 + intron:969660 , hg38_genes_introns RYR3 chr15 33788459 33800769 12311 + intron:969763 , hg38_genes_introns RYR3 chr15 33788459 33800769 12311 + intron:969867 , hg38_genes_introns RYR3 chr15 33788459 …	RYR3	hg38_genes_introns	36	8	10
chr15:40108772-40108795	chr15	40108772	40108795	+	CGGGCTGCGGCAGGAGGCGGGAG	6		GGCACTGCGGCTGGAGGTGGNGG	none	hg38_genes_promoters BMF chr15 40108705 40109704 1000 - promoter:178601 , hg38_genes_1to5kb BMF chr15 40107449 40111448 4000 - 1to5kb:178594 , hg38_genes_1to5kb BMF chr15 40107646 40111645 4000 - 1to5kb:178595 , hg38_genes_1to5kb BMF chr15 40107423 40111422 4000 - 1to5kb:178596 , hg38_genes_1to5kb BMF chr15 40107087 40111086 4000 - 1to5kb:178598 , hg38_genes_5UTRs BMF chr15 40108773 40108879 107 …	BMF	hg38_genes_promoters, hg38_genes_1to5kb, hg38_genes_5UTRs, hg38_genes_exons, hg38_genes_firstexons, hg38_genes_introns, hg38_genes_intronexonboundaries, hg38_genes_exonintronboundaries	28	12	22
chr15:40752037-40752060	chr15	40752037	40752060	-	GGCGCTGCGGCGGGAGGTGGAGG	2		GGCACTGCGGCTGGAGGTGGNGG	none	hg38_genes_1to5kb RMDN3 chr15 40748783 40752782 4000 - 1to5kb:178668 , hg38_genes_cds RMDN3 chr15 40751986 40752178 193 - CDS:624526 , hg38_genes_cds RMDN3 chr15 40751986 40752178 193 - CDS:624538 , hg38_genes_cds RMDN3 chr15 40751986 40752178 193 - CDS:624551 , hg38_genes_cds RMDN3 chr15 40751986 40752178 193 - CDS:624563 , hg38_genes_cds RMDN3 chr15 40751986 40752178 193 - CDS:624568 , hg38_gen…	RMDN3	hg38_genes_1to5kb, hg38_genes_cds, hg38_genes_exons, hg38_genes_firstexons, hg38_genes_intronexonboundaries, hg38_genes_exonintronboundaries	492	240	178	6	4	14	50	26	10
chr15:41462039-41462062	chr15	41462039	41462062	-	GTCACTGAAGCTGGGGGTGGTGG	4		GGCACTGCGGCTGGAGGTGGNGG	none	hg38_genes_introns RTF1 chr15 41457877 41464770 6894 + intron:971771	RTF1	hg38_genes_introns	10
chr15:41511174-41511197	chr15	41511174	41511197	-	TGCACTGCGGGCGGAGGCGGCGG	4		GGCACTGCGGCTGGAGGTGGNGG	none	hg38_genes_1to5kb LTK chr15 41509237 41513236 4000 - 1to5kb:178735 , hg38_genes_cds LTK chr15 41511164 41511346 183 - CDS:624775 , hg38_genes_exons LTK chr15 41511164 41511346 183 - exon:1172098 , hg38_genes_exons LTK chr15 41511164 41511346 183 - exon:1172137 , hg38_genes_introns LTK chr15 41509130 41511421 2292 - intron:993394 , hg38_genes_introns LTK chr15 41509130 41513666 4537 - intron:99342…	LTK	hg38_genes_1to5kb, hg38_genes_cds, hg38_genes_exons, hg38_genes_introns, hg38_genes_intronexonboundaries, hg38_genes_exonintronboundaries	142	56	60
chr15:41883376-41883399	chr15	41883376	41883399	-	GAGCCTGCTGCAGGAGGTGGAGG	5	AGC-CTGCTGCAGGAGGTGGAGG	GGCACTGCGGCTGGAGGTGGNGG	GGCACTGCGGCTGGAGGTGGNGG	hg38_genes_cds SPTBN5 chr15 41883348 41883486 139 - CDS:624925 , hg38_genes_exons SPTBN5 chr15 41883348 41883486 139 - exon:1172350 , hg38_genes_intronexonboundaries SPTBN5 chr15 41883029 41883428 400 - intronexonboundary:1064724 , hg38_genes_intronexonboundaries SPTBN5 chr15 41883287 41883686 400 - intronexonboundary:1064725 , hg38_genes_exonintronboundaries SPTBN5 chr15 41883149 41883548 400 - …	SPTBN5	hg38_genes_cds, hg38_genes_exons, hg38_genes_intronexonboundaries, hg38_genes_exonintronboundaries			4
chr15:42015254-42015277	chr15	42015254	42015277	-	GCTGGTGCGGCTGGAAGAGGGGG	6		GGCACTGCGGCTGGAGGTGGNGG	none	hg38_genes_introns PLA2G4E chr15 42013758 42020934 7177 - intron:993673 , hg38_genes_introns PLA2G4E chr15 42013758 42020934 7177 - intron:993692 , hg38_genes_introns PLA2G4E chr15 42013758 42050520 36763 - intron:993711 , hg38_genes_introns PLA2G4E chr15 42013758 42020934 7177 - intron:993729 , hg38_genes_introns PLA2G4E chr15 42013758 42020934 7177 - intron:993749 , hg38_genes_introns PLA2G4E c…	PLA2G4E	hg38_genes_introns	10
chr15:42726156-42726179	chr15	42726156	42726179	+	GGAACTGCGGTTGGGGTGGGGGG	5	GGAACTGCGGTTGG-GGTGGGGG	GGCACTGCGGCTGGAGGTGGNGG	GGCACTGCGGCTGGAGGTGGNGG	hg38_genes_promoters NA chr15 42725583 42726582 1000 + promoter:174774 , hg38_genes_promoters NA chr15 42725638 42726637 1000 - promoter:178845 , hg38_genes_promoters CDAN1 chr15 42725540 42726539 1000 - promoter:178847 , hg38_genes_cds CDAN1 chr15 42726097 42726160 64 - CDS:625457 , hg38_genes_exons CDAN1 chr15 42726097 42726160 64 - exon:1173102 , hg38_genes_exons CDAN1 chr15 42726097 42726160 …	CDAN1	hg38_genes_promoters, hg38_genes_cds, hg38_genes_exons, hg38_genes_introns, hg38_genes_intronexonboundaries, hg38_genes_exonintronboundaries, hg38_genes_3UTRs	56	16	8
chr15:42920364-42920387	chr15	42920364	42920387	+	AGGGGTGCGGCCGGAGGAGGGGG	6		GGCACTGCGGCTGGAGGTGGNGG	none	hg38_genes_promoters TTBK2 chr15 42919789 42920788 1000 - promoter:178856 , hg38_genes_introns TTBK2 chr15 42878685 42920437 41753 - intron:994316 , hg38_genes_introns TTBK2 chr15 42878685 42920437 41753 - intron:994327 , hg38_genes_introns TTBK2 chr15 42878685 42920437 41753 - intron:994337 , hg38_genes_introns TTBK2 chr15 42878685 42920437 41753 - intron:994341 , hg38_genes_introns TTBK2 chr15 …	TTBK2	hg38_genes_promoters, hg38_genes_introns, hg38_genes_exonintronboundaries	4
chr15:43309196-43309219	chr15	43309196	43309219	+	GGCCCTGAGGCAGGAAGTGGGGG	4		GGCACTGCGGCTGGAGGTGGNGG	none	hg38_genes_intergenic NA chr15 43307256 43323648 16393 * intergenic:16855		hg38_genes_intergenic	12
chr15:45810263-45810286	chr15	45810263	45810286	-	GCTGCGGCCGCTGGAGGTGGAGG	5		GGCACTGCGGCTGGAGGTGGNGG	none	hg38_genes_introns LOC105370802 chr15 45791916 45848580 56665 + intron:974773 , hg38_genes_introns LOC105370802 chr15 45705290 45848580 143291 + intron:974774	LOC105370802	hg38_genes_introns	22
chr15:57626205-57626228	chr15	57626205	57626228	-	GGCACTGGGACTGGAGGAAGAGG	4		GGCACTGCGGCTGGAGGTGGNGG	none	hg38_genes_introns MYZAP chr15 57625893 57629701 3809 + intron:976455 , hg38_genes_introns GCOM1 chr15 57625893 57629701 3809 + intron:976467 , hg38_genes_introns GCOM1 chr15 57625893 57629701 3809 + intron:976480 , hg38_genes_introns GCOM1 chr15 57625893 57629701 3809 + intron:976494 , hg38_genes_introns MYZAP chr15 57625893 57629701 3809 + intron:976504 , hg38_genes_introns GCOM1 chr15 57625893…	MYZAP, GCOM1	hg38_genes_introns	8
chr15:58350346-58350369	chr15	58350346	58350369	-	TGCACTGCGGGCTGAGGTGGAGG	4		GGCACTGCGGCTGGAGGTGGNGG	none	hg38_genes_introns ALDH1A2 chr15 58014282 58419970 405689 - intron:1000651 , hg38_genes_introns NA chr15 58138573 58419970 281398 - intron:1000668	ALDH1A2	hg38_genes_introns	30	6	6
chr15:60498345-60498368	chr15	60498345	60498368	+	GGCACTGCAACTGGAAGTGATGG	4		GGCACTGCGGCTGGAGGTGGNGG	none	hg38_genes_introns RORA-AS1 chr15 60488592 60510407 21816 + intron:976955 , hg38_genes_introns RORA-AS1 chr15 60488592 60510407 21816 + intron:976960 , hg38_genes_introns RORA-AS1 chr15 60488592 60510407 21816 + intron:976964 , hg38_genes_introns RORA-AS1 chr15 60488592 60510407 21816 + intron:976969 , hg38_genes_introns RORA-AS1 chr15 60479399 60510407 31009 + intron:976972 , hg38_genes_introns …	RORA-AS1, RORA	hg38_genes_introns	214	68	90
chr15:66855192-66855215	chr15	66855192	66855215	-	TTGTCTGAGGCTGGAGGTGGGAG	6		GGCACTGCGGCTGGAGGTGGNGG	none	hg38_genes_intergenic NA chr15 66810561 66855302 44742 * intergenic:17004		hg38_genes_intergenic	10
chr15:67107978-67108000	chr15	67107978	67108000	-		Bulge	GGCACAGCG-CGGGAGGTGGTGG	GGCACTGCGGCTGGAGGTGGNGG	GGCACTGCGGCTGGAGGTGGNGG	hg38_genes_introns SMAD3 chr15 67063945 67164894 100950 + intron:978570 , hg38_genes_introns SMAD3 chr15 67066361 67164894 98534 + intron:978573 , hg38_genes_introns SMAD3 chr15 67067914 67164894 96981 + intron:978581 , hg38_genes_introns SMAD3 chr15 67078042 67164894 86853 + intron:978589 , hg38_genes_introns SMAD3 chr15 67099025 67164894 65870 + intron:978593 , hg38_genes_introns SMAD3 chr15 67…	SMAD3	hg38_genes_introns		8
chr15:70600944-70600966	chr15	70600944	70600966	-		Bulge	TGCACTA-GGCTGGGGGTGGTGG	GGCACTGCGGCTGGAGGTGGNGG	GGCACTGCGGCTGGAGGTGGNGG	hg38_genes_1to5kb NA chr15 70597124 70601123 4000 + 1to5kb:176053		hg38_genes_1to5kb	6
chr15:71127085-71127108	chr15	71127085	71127108	-	GCTACAGAGGCTGGAGGGTGGGG	6		GGCACTGCGGCTGGAGGTGGNGG	none	hg38_genes_introns THSD4 chr15 71097007 71141448 44442 + intron:979969 , hg38_genes_introns THSD4 chr15 71115699 71141448 25750 + intron:979986 , hg38_genes_introns THSD4 chr15 71115699 71141448 25750 + intron:980003	THSD4	hg38_genes_introns	4
chr15:71394582-71394605	chr15	71394582	71394605	-	TGCTCTGCGGCAGGAGGAGGAGG	4		GGCACTGCGGCTGGAGGTGGNGG	none	hg38_genes_introns THSD4 chr15 71256716 71411686 154971 + intron:979974 , hg38_genes_introns THSD4 chr15 71256716 71411686 154971 + intron:979991	THSD4	hg38_genes_introns	246	98	106		6
chr15:73633358-73633381	chr15	73633358	73633381	-	GGCGCTGCGGCGGCAGGAGGAGG	4		GGCACTGCGGCTGGAGGTGGNGG	none	hg38_genes_promoters NPTN chr15 73633246 73634245 1000 - promoter:180631 , hg38_genes_promoters NPTN chr15 73633244 73634243 1000 - promoter:180632 , hg38_genes_promoters NPTN chr15 73633245 73634244 1000 - promoter:180634 , hg38_genes_promoters NPTN chr15 73632806 73633805 1000 - promoter:180636 , hg38_genes_promoters NPTN chr15 73633228 73634227 1000 - promoter:180637 , hg38_genes_promoters NPT…	NPTN	hg38_genes_promoters, hg38_genes_5UTRs, hg38_genes_exons, hg38_genes_firstexons, hg38_genes_intronexonboundaries			4
chr15:75339783-75339806	chr15	75339783	75339806	+	GCACCTGCGGCTGGAGGTGGCAG	4	TGCACCTGCGGCTGGAGGTGGCAG	GGCACTGCGGCTGGAGGTGGNGG	GGCAC-TGCGGCTGGAGGTGGNGG	hg38_genes_cds COMMD4 chr15 75339702 75339878 177 + CDS:617696 , hg38_genes_cds COMMD4 chr15 75339702 75339878 177 + CDS:617722 , hg38_genes_cds COMMD4 chr15 75339702 75339878 177 + CDS:617730 , hg38_genes_cds COMMD4 chr15 75339702 75339871 170 + CDS:617749 , hg38_genes_exons COMMD4 chr15 75338062 75340273 2212 + exon:1157876 , hg38_genes_exons COMMD4 chr15 75339702 75339878 177 + exon:1157882 , …	COMMD4	hg38_genes_cds, hg38_genes_exons, hg38_genes_firstexons, hg38_genes_introns, hg38_genes_intronexonboundaries, hg38_genes_exonintronboundaries, hg38_genes_3UTRs	440	194	136				4	10
chr15:76829151-76829174	chr15	76829151	76829174	+	AGCACTGTGGATGGAGTTGGAGG	4		GGCACTGCGGCTGGAGGTGGNGG	none	hg38_genes_introns SCAPER chr15 76804634 76841733 37100 - intron:1007965 , hg38_genes_introns SCAPER chr15 76804634 76841733 37100 - intron:1007997 , hg38_genes_introns SCAPER chr15 76804634 76841733 37100 - intron:1008027 , hg38_genes_introns SCAPER chr15 76804634 76841733 37100 - intron:1008057 , hg38_genes_introns SCAPER chr15 76804634 76841733 37100 - intron:1008094 , hg38_genes_introns SCAPE…	SCAPER	hg38_genes_introns	10		6
chr15:77694786-77694809	chr15	77694786	77694809	-	CCCACAGCAGCTGTAGGTGTGGG	6		GGCACTGCGGCTGGAGGTGGNGG	none	hg38_genes_introns LINGO1 chr15 77690902 77695970 5069 - intron:1008259 , hg38_genes_introns LINGO1 chr15 77690902 77734991 44090 - intron:1008262 , hg38_genes_introns LINGO1 chr15 77677175 77707393 30219 - intron:1008265 , hg38_genes_introns LINGO1 chr15 77677175 77795938 118764 - intron:1008267 , hg38_genes_introns LINGO1 chr15 77690902 77696390 5489 - intron:1008271 , hg38_genes_introns LINGO1…	LINGO1	hg38_genes_introns		6
chr15:77772779-77772802	chr15	77772779	77772802	-	GGGCAGGCAGCTGGAGGTGGGGG	5	GGCAG-GCAGCTGGAGGTGGGGG	GGCACTGCGGCTGGAGGTGGNGG	GGCACTGCGGCTGGAGGTGGNGG	hg38_genes_introns LINGO1 chr15 77735054 77786868 51815 - intron:1008263 , hg38_genes_introns LINGO1 chr15 77677175 77795938 118764 - intron:1008267 , hg38_genes_introns LINGO1 chr15 77735054 77795938 60885 - intron:1008278 , hg38_genes_introns LINGO1 chr15 77735054 77795938 60885 - intron:1008283 , hg38_genes_introns LINGO1 chr15 77735054 77795938 60885 - intron:1008288 , hg38_genes_introns LING…	LINGO1	hg38_genes_introns		4
chr15:80308980-80309003	chr15	80308980	80309003	+	GACACCTCGGCTGGAGGTGCAGG	4		GGCACTGCGGCTGGAGGTGGNGG	none	hg38_genes_introns LINC00927 chr15 80287854 80341555 53702 - intron:1009498 , hg38_genes_introns LINC00927 chr15 80287854 80341555 53702 - intron:1009500	LINC00927	hg38_genes_introns	58	22	12
chr15:81002801-81002824	chr15	81002801	81002824	+	GCAGCTGCTGCTGGAGGTGTCGC	6		GGCACTGCGGCTGGAGGTGGNGG	none	hg38_genes_1to5kb CFAP161 chr15 81002033 81006032 4000 + 1to5kb:176782 , hg38_genes_1to5kb NA chr15 81000982 81004981 4000 - 1to5kb:181317 , hg38_genes_cds TLNRD1 chr15 81002272 81003360 1089 + CDS:618823 , hg38_genes_exons TLNRD1 chr15 81000923 81005788 4866 + exon:1159946 , hg38_genes_firstexons TLNRD1 chr15 81000923 81005788 4866 + firstexon:176780	CFAP161, TLNRD1	hg38_genes_1to5kb, hg38_genes_cds, hg38_genes_exons, hg38_genes_firstexons		4
chr15:89666793-89666816	chr15	89666793	89666816	+	GGCACTGAGGACTGGAGTGGGGG	6	GGCACTGAGGACTGGAGTGGGGGG	GGCACTGCGGCTGGAGGTGGNGG	GGCACTGCGG-CTGGAGGTGGNGG	hg38_genes_1to5kb KIF7 chr15 89664087 89668086 4000 - 1to5kb:181777 , hg38_genes_introns PLIN1 chr15 89664942 89667097 2156 - intron:1012180 , hg38_genes_introns PLIN1 chr15 89665943 89666935 993 - intron:1012182 , hg38_genes_introns PLIN1 chr15 89665943 89666935 993 - intron:1012190 , hg38_genes_exonintronboundaries PLIN1 chr15 89666737 89667136 400 - exonintronboundary:1087638 , hg38_genes_exon…	KIF7, PLIN1	hg38_genes_1to5kb, hg38_genes_introns, hg38_genes_exonintronboundaries			4
chr15:89759177-89759200	chr15	89759177	89759200	-	GACACTGAGGCCAGAGATGGAGA	6		GGCACTGCGGCTGGAGGTGGNGG	none	hg38_genes_1to5kb MESP2 chr15 89755591 89759590 4000 + 1to5kb:177195 , hg38_genes_1to5kb MESP2 chr15 89755601 89759600 4000 + 1to5kb:177196	MESP2	hg38_genes_1to5kb			4
chr15:91312501-91312524	chr15	91312501	91312524	-	AGCTCTGGAGCTGGAGGTGAGGA	6		GGCACTGCGGCTGGAGGTGGNGG	none	hg38_genes_intergenic NA chr15 91306322 91403293 96972 * intergenic:17196		hg38_genes_intergenic		4
chr15:92047834-92047857	chr15	92047834	92047857	-	GAAACTGCAGCTGGTGGTGGGAG	5		GGCACTGCGGCTGGAGGTGGNGG	none	hg38_genes_introns SLCO3A1 chr15 91916459 92094880 178422 + intron:986852 , hg38_genes_introns SLCO3A1 chr15 91916459 92094880 178422 + intron:986861 , hg38_genes_introns SLCO3A1 chr15 91916459 92094880 178422 + intron:986869 , hg38_genes_introns SLCO3A1 chr15 91916459 92094880 178422 + intron:986882 , hg38_genes_introns SLCO3A1 chr15 91941577 92094880 153304 + intron:986891	SLCO3A1	hg38_genes_introns	14	8	8
chr15:92477037-92477060	chr15	92477037	92477060	+	GGAGCTGAGGATGAAAGTGGTGG	6		GGCACTGCGGCTGGAGGTGGNGG	none	hg38_genes_introns C15orf32 chr15 92473073 92500357 27285 + intron:986926 , hg38_genes_introns C15orf32 chr15 92473111 92500357 27247 + intron:986928	C15orf32	hg38_genes_introns									4
chr15:95639992-95640016	chr15	95639992	95640016	-		Bulge	GACACTGGGAGCTGGAGGTTGTGG	GGCACTGCGGCTGGAGGTGGNGG	GGCACTGCG-GCTGGAGGTGGNGG	hg38_genes_introns NA chr15 95638520 95730363 91844 + intron:987781 , hg38_genes_introns NA chr15 95638520 95730363 91844 + intron:987783 , hg38_genes_introns NA chr15 95638520 95682193 43674 + intron:987785 , hg38_genes_introns NA chr15 95638520 95730363 91844 + intron:987786 , hg38_genes_introns NA chr15 95638520 95715976 77457 + intron:987788 , hg38_genes_introns NA chr15 95638520 95730363 918…		hg38_genes_introns		4
chr15:99257531-99257554	chr15	99257531	99257554	+	GACCACGCGGCTGGAGGTGTGAG	6		GGCACTGCGGCTGGAGGTGGNGG	none	hg38_genes_promoters HSP90B2P chr15 99256632 99257631 1000 + promoter:177748 , hg38_genes_introns LRRC28 chr15 99256126 99386029 129904 + intron:988047 , hg38_genes_introns LRRC28 chr15 99256126 99276575 20450 + intron:988049 , hg38_genes_introns LRRC28 chr15 99256126 99287256 31131 + intron:988056 , hg38_genes_introns LRRC28 chr15 99256126 99333922 77797 + intron:988063 , hg38_genes_introns LRRC…	HSP90B2P, LRRC28	hg38_genes_promoters, hg38_genes_introns	16	12
chr16:1022608-1022631	chr16	1022608	1022631	+	GGCCCTGCAGCAGGGGGTGGAGG	4		GGCACTGCGGCTGGAGGTGGNGG	none	hg38_genes_intergenic NA chr16 1005927 1060239 54313 * intergenic:17275		hg38_genes_intergenic	68	46	18
chr16:10229061-10229084	chr16	10229061	10229084	+	GGCACAGGGGCTGGAGATGGAAG	4		GGCACTGCGGCTGGAGGTGGNGG	none	hg38_genes_1to5kb LOC107984900 chr16 10228582 10232581 4000 - 1to5kb:189829	LOC107984900	hg38_genes_1to5kb	22	8
chr16:11388138-11388161	chr16	11388138	11388161	+	GGCCCTGCAGCTGGAGGCAGGAA	6		GGCACTGCGGCTGGAGGTGGNGG	none	hg38_genes_1to5kb LOC400499 chr16 11384706 11388705 4000 - 1to5kb:189882 , hg38_genes_introns LOC400499 chr16 11387296 11390104 2809 - intron:1052877 , hg38_genes_introns LOC400499 chr16 11387296 11390104 2809 - intron:1052887 , hg38_genes_introns LOC400499 chr16 11387296 11390104 2809 - intron:1052952 , hg38_genes_introns LOC400499 chr16 11387296 11390104 2809 - intron:1053012	LOC400499	hg38_genes_1to5kb, hg38_genes_introns	18
chr16:1156605-1156628	chr16	1156605	1156628	-	GGCCCTGCGGAGGGAGGGGAGGC	6	GGCCCTGCGGAGGGAGG-GGAGG	GGCACTGCGGCTGGAGGTGGNGG	GGCACTGCGGCTGGAGGTGGNGG	hg38_genes_introns CACNA1H chr16 1154037 1194971 40935 + intron:1015975 , hg38_genes_introns CACNA1H chr16 1154037 1194971 40935 + intron:1016009 , hg38_genes_introns CACNA1H chr16 1154036 1194970 40935 + intron:1016042 , hg38_genes_introns CACNA1H chr16 1154036 1194970 40935 + intron:1016076 , hg38_genes_introns CACNA1H chr16 1154037 1194971 40935 + intron:1016110 , hg38_genes_introns CACNA1H ch…	CACNA1H	hg38_genes_introns							12
chr16:1215401-1215424	chr16	1215401	1215424	+	CTCTCTGCGGGTGGAGGGTGGGG	6		GGCACTGCGGCTGGAGGTGGNGG	none	hg38_genes_introns CACNA1H chr16 1215376 1215522 147 + intron:1016002 , hg38_genes_introns CACNA1H chr16 1215376 1215522 147 + intron:1016035 , hg38_genes_introns CACNA1H chr16 1215376 1215522 147 + intron:1016069 , hg38_genes_introns CACNA1H chr16 1215376 1215522 147 + intron:1016103 , hg38_genes_introns CACNA1H chr16 1215376 1215522 147 + intron:1016137 , hg38_genes_introns CACNA1H chr16 121537…	CACNA1H	hg38_genes_introns, hg38_genes_intronexonboundaries, hg38_genes_exonintronboundaries	44	10	22
chr16:1281728-1281751	chr16	1281728	1281751	-	GAAACTGAGGCTGGAGGGCGGGG	5		GGCACTGCGGCTGGAGGTGGNGG	none	hg38_genes_1to5kb NA chr16 1281545 1285544 4000 - 1to5kb:188859		hg38_genes_1to5kb	104	34	26
chr16:15549048-15549071	chr16	15549048	15549071	+	ATGACTGCGGCCGGATGTGGTGG	5	TG-ACTGCGGCCGGATGTGGTGG	GGCACTGCGGCTGGAGGTGGNGG	GGCACTGCGGCTGGAGGTGGNGG	hg38_genes_introns BMERB1 chr16 15515429 15567982 52554 + intron:1023186 , hg38_genes_introns BMERB1 chr16 15515429 15567982 52554 + intron:1023191 , hg38_genes_introns BMERB1 chr16 15533136 15567982 34847 + intron:1023195 , hg38_genes_introns BMERB1 chr16 15515429 15567982 52554 + intron:1023199 , hg38_genes_introns BMERB1 chr16 15515429 15567982 52554 + intron:1023202 , hg38_genes_introns BMERB…	BMERB1	hg38_genes_introns	56	32	10
chr16:16099336-16099359	chr16	16099336	16099359	+	GGAACTGCAGCAGGTGGTGGTGG	4		GGCACTGCGGCTGGAGGTGGNGG	none	hg38_genes_1to5kb NA chr16 16096210 16100209 4000 - 1to5kb:190139 , hg38_genes_introns ABCC1 chr16 16098903 16102626 3724 + intron:1023409 , hg38_genes_introns ABCC1 chr16 16090589 16102626 12038 + intron:1023438 , hg38_genes_introns ABCC1 chr16 16090589 16102626 12038 + intron:1023465 , hg38_genes_introns ABCC1 chr16 16090589 16102626 12038 + intron:1023494 , hg38_genes_introns ABCC1 chr16 16090…	ABCC1	hg38_genes_1to5kb, hg38_genes_introns		8
chr16:19100816-19100839	chr16	19100816	19100839	-	GCGTTTGCGGCTGGGTGTGGTGG	6		GGCACTGCGGCTGGAGGTGGNGG	none	hg38_genes_intergenic NA chr16 19098333 19108931 10599 * intergenic:17409		hg38_genes_intergenic						20
chr16:19194631-19194654	chr16	19194631	19194654	+	GTCACTGAGGCTGGAGTGCAGGG	6	GTCACTGAGGCTGGAG-TGCAGG	GGCACTGCGGCTGGAGGTGGNGG	GGCACTGCGGCTGGAGGTGGNGG	hg38_genes_introns SYT17 chr16 19184148 19223044 38897 + intron:1024404 , hg38_genes_introns SYT17 chr16 19184148 19223044 38897 + intron:1024410 , hg38_genes_introns SYT17 chr16 19184148 19223044 38897 + intron:1024415 , hg38_genes_introns SYT17 chr16 19184148 19223044 38897 + intron:1024422 , hg38_genes_introns SYT17 chr16 19184148 19223044 38897 + intron:1024426	SYT17	hg38_genes_introns	6
chr16:19709588-19709611	chr16	19709588	19709611	-	GGCACTGCGGCTGGAATGAGGGA	5	GGCACTGCGGCTGGAA-TGAGGG	GGCACTGCGGCTGGAGGTGGNGG	GGCACTGCGGCTGGAGGTGGNGG	hg38_genes_introns NA chr16 19707132 19714785 7654 + intron:1024894 , hg38_genes_introns KNOP1 chr16 19707222 19710508 3287 - intron:1055703 , hg38_genes_introns KNOP1 chr16 19707222 19710508 3287 - intron:1055707 , hg38_genes_introns KNOP1 chr16 19707222 19710508 3287 - intron:1055710	KNOP1	hg38_genes_introns	14
chr16:21989890-21989913	chr16	21989890	21989913	-	GACCTAGCTGCTGGAGGTGGGGA	6		GGCACTGCGGCTGGAGGTGGNGG	none	hg38_genes_introns PDZD9 chr16 21988792 22001016 12225 - intron:1056906 , hg38_genes_introns PDZD9 chr16 21988792 21995237 6446 - intron:1056908 , hg38_genes_introns PDZD9 chr16 21988792 21996321 7530 - intron:1056912	PDZD9	hg38_genes_introns			4
chr16:22679589-22679612	chr16	22679589	22679612	+	TCCACTGAGGCTGGGGGTGGTGG	4		GGCACTGCGGCTGGAGGTGGNGG	none	hg38_genes_intergenic NA chr16 22618484 22806288 187805 * intergenic:17441		hg38_genes_intergenic	22	6	16
chr16:22861787-22861810	chr16	22861787	22861810	-	GGCACTGTGGTTGGAGGGTGGTG	5	GGCACTGTGGTTGGAGGGTGGTGA	GGCACTGCGGCTGGAGGTGGNGG	GGCACTGCGGCTGGAGG-TGGNGG	hg38_genes_introns HS3ST2 chr16 22815096 22914943 99848 + intron:1026382 , hg38_genes_introns HS3ST2 chr16 22854782 22914943 60162 + intron:1026385	HS3ST2	hg38_genes_introns	12	6	4
chr16:22900124-22900147	chr16	22900124	22900147	+	GTCATTCTCTCTGGAGGTGGTGG	6		GGCACTGCGGCTGGAGGTGGNGG	none	hg38_genes_introns HS3ST2 chr16 22815096 22914943 99848 + intron:1026382 , hg38_genes_introns HS3ST2 chr16 22854782 22914943 60162 + intron:1026385	HS3ST2	hg38_genes_introns			4
chr16:24610136-24610159	chr16	24610136	24610159	+	TGAGCGGGGGCTGGGGGTGGGGG	6		GGCACTGCGGCTGGAGGTGGNGG	none	hg38_genes_promoters TNRC6A chr16 24609209 24610208 1000 + promoter:184502	TNRC6A	hg38_genes_promoters		4
chr16:26698759-26698782	chr16	26698759	26698782	-	TGCACTGAAGCTGGAGGTGGAGA	4		GGCACTGCGGCTGGAGGTGGNGG	none	hg38_genes_intergenic NA chr16 26607397 26716873 109477 * intergenic:17469		hg38_genes_intergenic	8
chr16:26995890-26995913	chr16	26995890	26995913	+	GGCACTGTTTCAGAAGGTGGAGA	6		GGCACTGCGGCTGGAGGTGGNGG	none	hg38_genes_intergenic NA chr16 26729127 27061926 332800 * intergenic:17470		hg38_genes_intergenic			4
chr16:2714534-2714557	chr16	2714534	2714557	-	CACACAGCGGCCAGGGGTGGAGG	6		GGCACTGCGGCTGGAGGTGGNGG	none	hg38_genes_exons PRSS27 chr16 2714065 2715565 1501 - exon:1239198 , hg38_genes_firstexons PRSS27 chr16 2714065 2715565 1501 - firstexon:189211 , hg38_genes_introns PRSS27 chr16 2714337 2715717 1381 - intron:1049992 , hg38_genes_introns PRSS27 chr16 2714337 2716499 2163 - intron:1049997 , hg38_genes_introns PRSS27 chr16 2714337 2716499 2163 - intron:1050000 , hg38_genes_intronexonboundaries PRSS27…	PRSS27	hg38_genes_exons, hg38_genes_firstexons, hg38_genes_introns, hg38_genes_intronexonboundaries	16	12	8
chr16:27664915-27664938	chr16	27664915	27664938	+	AGCCCTGAGGCTAGAGTGGGGGG	6		GGCACTGCGGCTGGAGGTGGNGG	none	hg38_genes_introns KATNIP chr16 27648736 27677728 28993 + intron:1027332 , hg38_genes_introns KATNIP chr16 27654737 27677728 22992 + intron:1027359 , hg38_genes_introns KATNIP chr16 27654737 27677728 22992 + intron:1027364 , hg38_genes_introns KATNIP chr16 27654737 27677728 22992 + intron:1027372	KATNIP	hg38_genes_introns			4
chr16:27726815-27726838	chr16	27726815	27726838	+	GGCCCTGCGGCAGGAGTTTGAGG	4		GGCACTGCGGCTGGAGGTGGNGG	none	hg38_genes_1to5kb NA chr16 27723393 27727392 4000 - 1to5kb:190661 , hg38_genes_introns KATNIP chr16 27721696 27740040 18345 + intron:1027340 , hg38_genes_introns KATNIP chr16 27721696 27727215 5520 + intron:1027380 , hg38_genes_introns KATNIP chr16 27721696 27749583 27888 + intron:1027386	KATNIP	hg38_genes_1to5kb, hg38_genes_introns	16
chr16:28255640-28255663	chr16	28255640	28255663	-	GGCTCTTCGGCTGGAGGTAGCGG	3		GGCACTGCGGCTGGAGGTGGNGG	none	hg38_genes_1to5kb SBK1 chr16 28253686 28257685 4000 + 1to5kb:184652 , hg38_genes_1to5kb SBK1 chr16 28254246 28258245 4000 + 1to5kb:184653	SBK1	hg38_genes_1to5kb	62	24	22
chr16:30481637-30481660	chr16	30481637	30481660	-	TGCCCTGCAGCTGGAAGTGGGTA	6		GGCACTGCGGCTGGAGGTGGNGG	none	hg38_genes_promoters NA chr16 30481347 30482346 1000 - promoter:191053 , hg38_genes_1to5kb ITGAL chr16 30478891 30482890 4000 + 1to5kb:185098 , hg38_genes_introns ITGAL chr16 30481585 30483826 2242 + intron:1029657 , hg38_genes_introns ITGAL chr16 30481585 30483826 2242 + intron:1029685 , hg38_genes_introns ITGAL chr16 30481585 30483826 2242 + intron:1029715 , hg38_genes_introns ITGAL chr16 30481…	ITGAL	hg38_genes_promoters, hg38_genes_1to5kb, hg38_genes_introns, hg38_genes_intronexonboundaries, hg38_genes_exonintronboundaries	54	28	20
chr16:31022810-31022833	chr16	31022810	31022833	-	GGCACCGCGGCTGGGGCTGGATG	4		GGCACTGCGGCTGGAGGTGGNGG	none	hg38_genes_intergenic NA chr16 31015639 31027888 12250 * intergenic:17528		hg38_genes_intergenic			6
chr16:31184368-31184391	chr16	31184368	31184391	+	GGTGGTGGAGGTGGAGGTGGAGG	6		GGCACTGCGGCTGGAGGTGGNGG	none	hg38_genes_promoters FUS chr16 31184080 31185079 1000 + promoter:185266 , hg38_genes_1to5kb FUS chr16 31180499 31184498 4000 + 1to5kb:185267 , hg38_genes_1to5kb FUS chr16 31183152 31187151 4000 + 1to5kb:185268 , hg38_genes_1to5kb FUS chr16 31183467 31187466 4000 + 1to5kb:185269 , hg38_genes_1to5kb NA chr16 31184286 31188285 4000 - 1to5kb:191162 , hg38_genes_cds FUS chr16 31184209 31184396 188 + C…	FUS	hg38_genes_promoters, hg38_genes_1to5kb, hg38_genes_cds, hg38_genes_exons, hg38_genes_intronexonboundaries, hg38_genes_exonintronboundaries		4
chr16:31355813-31355836	chr16	31355813	31355836	+	GACGCTGGGGCCGGGGGTGGAGG	5		GGCACTGCGGCTGGAGGTGGNGG	none	hg38_genes_1to5kb ITGAX chr16 31354937 31358936 4000 + 1to5kb:185289 , hg38_genes_1to5kb NA chr16 31353569 31357568 4000 - 1to5kb:191169 , hg38_genes_introns ITGAX chr16 31355292 31355892 601 + intron:1030800 , hg38_genes_introns ITGAX chr16 31355292 31355892 601 + intron:1030801 , hg38_genes_introns ITGAX chr16 31355292 31355892 601 + intron:1030805 , hg38_genes_introns ITGAX chr16 31355292 3135…	ITGAX	hg38_genes_1to5kb, hg38_genes_introns, hg38_genes_intronexonboundaries, hg38_genes_exonintronboundaries	4
chr16:325451-325474	chr16	325451	325474	+	GGCAGTGCCACTGGAGTTGGGGC	5		GGCACTGCGGCTGGAGGTGGNGG	none	hg38_genes_introns AXIN1 chr16 314684 346147 31464 - intron:1047655 , hg38_genes_introns AXIN1 chr16 314684 346147 31464 - intron:1047664 , hg38_genes_introns AXIN1 chr16 314684 346147 31464 - intron:1047673 , hg38_genes_introns AXIN1 chr16 314684 352368 37685 - intron:1047680	AXIN1	hg38_genes_introns				4				8
chr16:32886307-32886330	chr16	32886307	32886330	-	AGCACTGCGGGAGGAGCTGGCGG	4		GGCACTGCGGCTGGAGGTGGNGG	none	hg38_genes_promoters NA chr16 32885457 32886456 1000 + promoter:185438 , hg38_genes_promoters SLC6A10P chr16 32885502 32886501 1000 - promoter:191247 , hg38_genes_1to5kb SLC6A10P chr16 32886143 32890142 4000 - 1to5kb:191246 , hg38_genes_1to5kb SLC6A10P chr16 32886115 32890114 4000 - 1to5kb:191248 , hg38_genes_exons NA chr16 32886226 32886772 547 + exon:1216879 , hg38_genes_firstexons NA chr16 328…	SLC6A10P	hg38_genes_promoters, hg38_genes_1to5kb, hg38_genes_exons, hg38_genes_firstexons, hg38_genes_introns, hg38_genes_intronexonboundaries	18	10	8
chr16:33975209-33975232	chr16	33975209	33975232	+	AGCACTGCGGGAGGAGCTGGCGG	4		GGCACTGCGGCTGGAGGTGGNGG	none	hg38_genes_promoters NA chr16 33975039 33976038 1000 + promoter:185476 , hg38_genes_promoters LOC105369183 chr16 33975084 33976083 1000 - promoter:191291 , hg38_genes_exons LOC105369183 chr16 33974768 33975277 510 - exon:1251802 , hg38_genes_firstexons LOC105369183 chr16 33974768 33975277 510 - firstexon:191289 , hg38_genes_introns LOC105369183 chr16 33974204 33976282 2079 - intron:1060512 , hg38…	LOC105369183	hg38_genes_promoters, hg38_genes_exons, hg38_genes_firstexons, hg38_genes_introns, hg38_genes_intronexonboundaries	28	14	4		6
chr16:34157571-34157593	chr16	34157571	34157593	-		Bulge	TGCACTCCAGCTGG-GGTGGGGG	GGCACTGCGGCTGGAGGTGGNGG	GGCACTGCGGCTGGAGGTGGNGG	hg38_genes_intergenic NA chr16 34147007 34157958 10952 * intergenic:17612		hg38_genes_intergenic	6	8	8
chr16:3982039-3982062	chr16	3982039	3982062	+	GGCACTGAGGCAGGAGGGGAGGC	5	GGCACTGAGGCAGGAGG-GGAGG	GGCACTGCGGCTGGAGGTGGNGG	GGCACTGCGGCTGGAGGTGGNGG	hg38_genes_exons NA chr16 3981773 3984150 2378 - exon:1240442 , hg38_genes_firstexons NA chr16 3981773 3984150 2378 - firstexon:189477 , hg38_genes_introns ADCY9 chr16 3979276 3983231 3956 - intron:1050954 , hg38_genes_introns ADCY9 chr16 3979276 3983231 3956 - intron:1050959	ADCY9	hg38_genes_exons, hg38_genes_firstexons, hg38_genes_introns	102	62	52
chr16:46921511-46921534	chr16	46921511	46921534	+	TGCTCTGAGGCTGGGGGTGGGGG	4		GGCACTGCGGCTGGAGGTGGNGG	none	hg38_genes_1to5kb GPT2 chr16 46918833 46922832 4000 + 1to5kb:185560 , hg38_genes_introns GPT2 chr16 46918758 46922241 3484 + intron:1031634 , hg38_genes_introns GPT2 chr16 46918758 46922241 3484 + intron:1031649 , hg38_genes_introns GPT2 chr16 46918758 46922241 3484 + intron:1031654	GPT2	hg38_genes_1to5kb, hg38_genes_introns	10
chr16:4696945-4696968	chr16	4696945	4696968	-	GTCTGGGCGGCTGCAGGTGTGGG	6		GGCACTGCGGCTGGAGGTGGNGG	none	hg38_genes_introns ANKS3 chr16 4696897 4697016 120 - intron:1051574 , hg38_genes_introns ANKS3 chr16 4696897 4697016 120 - intron:1051589 , hg38_genes_introns ANKS3 chr16 4696897 4697016 120 - intron:1051603 , hg38_genes_introns ANKS3 chr16 4696897 4697016 120 - intron:1051620 , hg38_genes_introns ANKS3 chr16 4696897 4697016 120 - intron:1051625 , hg38_genes_introns ANKS3 chr16 4696897 4697016 12…	ANKS3	hg38_genes_introns, hg38_genes_intronexonboundaries, hg38_genes_exonintronboundaries	6	4
chr16:47723136-47723159	chr16	47723136	47723159	+	GGCAACTAGGCTGGATGTGGTGG	5		GGCACTGCGGCTGGAGGTGGNGG	none	hg38_genes_1to5kb LINC02133 chr16 47719568 47723567 4000 + 1to5kb:185591	LINC02133	hg38_genes_1to5kb		4
chr16:49671058-49671081	chr16	49671058	49671081	-	GGAACTGCAGCTGCATGTGAAGG	5		GGCACTGCGGCTGGAGGTGGNGG	none	hg38_genes_introns ZNF423 chr16 49638875 49730770 91896 - intron:1061319 , hg38_genes_introns ZNF423 chr16 49638875 49730770 91896 - intron:1061327 , hg38_genes_introns ZNF423 chr16 49638875 49730770 91896 - intron:1061334 , hg38_genes_introns ZNF423 chr16 49638875 49730770 91896 - intron:1061350	ZNF423	hg38_genes_introns	14
chr16:49743778-49743801	chr16	49743778	49743801	-	TGCACTGCGACTGGAGGGAGAGG	4		GGCACTGCGGCTGGAGGTGGNGG	none	hg38_genes_introns ZNF423 chr16 49730972 49789486 58515 - intron:1061320 , hg38_genes_introns ZNF423 chr16 49730972 49789486 58515 - intron:1061328 , hg38_genes_introns ZNF423 chr16 49730972 49780544 49573 - intron:1061335 , hg38_genes_introns ZNF423 chr16 49730972 49789486 58515 - intron:1061351 , hg38_genes_introns ZNF423 chr16 49730972 49789486 58515 - intron:1061353	ZNF423	hg38_genes_introns	130	36	60			4
chr16:49765035-49765057	chr16	49765035	49765057	-		Bulge	GGCACTT-GGCTGGGGGTGGTGG	GGCACTGCGGCTGGAGGTGGNGG	GGCACTGCGGCTGGAGGTGGNGG	hg38_genes_introns ZNF423 chr16 49730972 49789486 58515 - intron:1061320 , hg38_genes_introns ZNF423 chr16 49730972 49789486 58515 - intron:1061328 , hg38_genes_introns ZNF423 chr16 49730972 49780544 49573 - intron:1061335 , hg38_genes_introns ZNF423 chr16 49730972 49789486 58515 - intron:1061351 , hg38_genes_introns ZNF423 chr16 49730972 49789486 58515 - intron:1061353	ZNF423	hg38_genes_introns	6	8	4
chr16:50266418-50266441	chr16	50266418	50266441	+	AGCACTGTGGCTGGGGGAGGGGG	4		GGCACTGCGGCTGGAGGTGGNGG	none	hg38_genes_promoters ADCY7 chr16 50265551 50266550 1000 + promoter:185751 , hg38_genes_promoters ADCY7 chr16 50265551 50266550 1000 + promoter:185752 , hg38_genes_promoters ADCY7 chr16 50265551 50266550 1000 + promoter:185753 , hg38_genes_promoters ADCY7 chr16 50265564 50266563 1000 + promoter:185754 , hg38_genes_introns ADCY7 chr16 50246204 50287911 41708 + intron:1032549 , hg38_genes_introns AD…	ADCY7	hg38_genes_promoters, hg38_genes_introns, hg38_genes_exonintronboundaries	138	62	36
chr16:50300930-50300953	chr16	50300930	50300953	+	GGTTCTGCGGTTGGGGGTGGGGG	4		GGCACTGCGGCTGGAGGTGGNGG	none	hg38_genes_1to5kb ADCY7 chr16 50299394 50303393 4000 + 1to5kb:185764 , hg38_genes_introns ADCY7 chr16 50300874 50301081 208 + intron:1032563 , hg38_genes_introns ADCY7 chr16 50300874 50301081 208 + intron:1032581 , hg38_genes_introns ADCY7 chr16 50300874 50301081 208 + intron:1032606 , hg38_genes_introns ADCY7 chr16 50300874 50301081 208 + intron:1032639 , hg38_genes_introns ADCY7 chr16 50300874 …	ADCY7	hg38_genes_1to5kb, hg38_genes_introns, hg38_genes_intronexonboundaries, hg38_genes_exonintronboundaries	44	10	22
chr16:50642766-50642788	chr16	50642766	50642788	-		Bulge	GGCTCTGCAGCCGG-GGTGGAGG	GGCACTGCGGCTGGAGGTGGNGG	GGCACTGCGGCTGGAGGTGGNGG	hg38_genes_exons NKD1 chr16 50633192 50649249 16058 + exon:1218532 , hg38_genes_3UTRs NKD1 chr16 50633782 50649249 15468 + 3UTR:151446	NKD1	hg38_genes_exons, hg38_genes_3UTRs	10
chr16:51239721-51239744	chr16	51239721	51239744	+	GGTGGTGATGGTGGAGGTGGTGG	6		GGCACTGCGGCTGGAGGTGGNGG	none	hg38_genes_1to5kb NA chr16 51239054 51243053 4000 + 1to5kb:185854 , hg38_genes_introns LOC107984886 chr16 51189010 51311569 122560 + intron:1033100 , hg38_genes_introns LOC107984886 chr16 51152176 51246813 94638 + intron:1033102 , hg38_genes_introns LOC107984886 chr16 51152176 51311569 159394 + intron:1033105 , hg38_genes_introns NA chr16 51152176 51246813 94638 + intron:1033107 , hg38_genes_intr…	LOC107984886	hg38_genes_1to5kb, hg38_genes_introns	4
chr16:54095013-54095036	chr16	54095013	54095036	-	GCAACTGTGGCTGGAGGAAGGGG	5	GGCAACTGTGGCTGGAGGAAGGGG	GGCACTGCGGCTGGAGGTGGNGG	GGCA-CTGCGGCTGGAGGTGGNGG	hg38_genes_introns FTO chr16 54013512 54111761 98250 + intron:1033686 , hg38_genes_introns FTO chr16 53934110 54111761 177652 + intron:1033694 , hg38_genes_introns FTO chr16 53934110 54111761 177652 + intron:1033702 , hg38_genes_introns FTO chr16 54061721 54111761 50041 + intron:1033722 , hg38_genes_introns FTO chr16 53934110 54111761 177652 + intron:1033730 , hg38_genes_introns FTO chr16 5393411…	FTO	hg38_genes_introns			8
chr16:54893106-54893129	chr16	54893106	54893129	-	GCTGCTGCAGCTGGAGATGGGTG	6		GGCACTGCGGCTGGAGGTGGNGG	none	hg38_genes_introns LOC105371275 chr16 54891666 54893321 1656 - intron:1061956 , hg38_genes_introns LOC105371275 chr16 54853569 54923584 70016 - intron:1061960 , hg38_genes_exonintronboundaries LOC105371275 chr16 54893123 54893522 400 - exonintronboundary:1143007	LOC105371275	hg38_genes_introns, hg38_genes_exonintronboundaries	20	6	4
chr16:54968171-54968194	chr16	54968171	54968194	+	GGCACTGCAGCCAGAGGGAGGGA	6		GGCACTGCGGCTGGAGGTGGNGG	none	hg38_genes_intergenic NA chr16 54954666 55002981 48316 * intergenic:17719		hg38_genes_intergenic	8
chr16:56346020-56346043	chr16	56346020	56346043	+	AGAACTGGGGCTGGAGGAGTGGG	5		GGCACTGCGGCTGGAGGTGGNGG	none	hg38_genes_exons GNAO1 chr16 56343763 56348199 4437 + exon:1220143 , hg38_genes_exons GNAO1 chr16 56343763 56348132 4370 + exon:1220262 , hg38_genes_introns GNAO1 chr16 56336861 56351383 14523 + intron:1034083 , hg38_genes_introns GNAO1 chr16 56336861 56351383 14523 + intron:1034092 , hg38_genes_introns GNAO1 chr16 56336861 56351383 14523 + intron:1034112 , hg38_genes_introns GNAO1 chr16 56336861…	GNAO1	hg38_genes_exons, hg38_genes_introns, hg38_genes_3UTRs	14
chr16:56971887-56971910	chr16	56971887	56971910	+	AACACTGAGGCTGGAGGGTTGGG	6		GGCACTGCGGCTGGAGGTGGNGG	none	hg38_genes_1to5kb CETP chr16 56971712 56975711 4000 + 1to5kb:186181 , hg38_genes_introns CETP chr16 56971382 56971991 610 + intron:1034645 , hg38_genes_introns CETP chr16 56971382 56971991 610 + intron:1034659 , hg38_genes_introns CETP chr16 56971382 56971991 610 + intron:1034674 , hg38_genes_introns CETP chr16 56971382 56971991 610 + intron:1034682 , hg38_genes_intronexonboundaries CETP chr16 56…	CETP	hg38_genes_1to5kb, hg38_genes_introns, hg38_genes_intronexonboundaries, hg38_genes_exonintronboundaries	6
chr16:57039370-57039393	chr16	57039370	57039393	+	GTGGCTGCAGCTGGAGGCAGGGG	6		GGCACTGCGGCTGGAGGTGGNGG	none	hg38_enhancers_fantom NA chr16 57039217 57039427 211 * enhancer:52489 , hg38_genes_1to5kb NLRC5 chr16 57035688 57039687 4000 + 1to5kb:186197 , hg38_genes_1to5kb NLRC5 chr16 57036321 57040320 4000 + 1to5kb:186198 , hg38_genes_1to5kb NLRC5 chr16 57036408 57040407 4000 + 1to5kb:186199 , hg38_genes_1to5kb NLRC5 chr16 57036488 57040487 4000 + 1to5kb:186200 , hg38_genes_1to5kb NLRC5 chr16 57038581 5704…	NLRC5	hg38_enhancers_fantom, hg38_genes_1to5kb, hg38_genes_introns	4
chr16:57516327-57516350	chr16	57516327	57516350	-	GAAGCTGCGGCTGCGGGTGGAGG	5		GGCACTGCGGCTGGAGGTGGNGG	none	hg38_genes_cds CCDC102A chr16 57516293 57516463 171 - CDS:669675 , hg38_genes_exons CCDC102A chr16 57516293 57516463 171 - exon:1255934 , hg38_genes_exons CCDC102A chr16 57516293 57516582 290 - exon:1255937 , hg38_genes_firstexons CCDC102A chr16 57516293 57516582 290 - firstexon:191919 , hg38_genes_intronexonboundaries CCDC102A chr16 57516264 57516663 400 - intronexonboundary:1141310 , hg38_genes…	CCDC102A	hg38_genes_cds, hg38_genes_exons, hg38_genes_firstexons, hg38_genes_intronexonboundaries, hg38_genes_exonintronboundaries	8	6
chr16:5836185-5836208	chr16	5836185	5836208	+	GGCTCTGCAGCTGGGGGGTGAGG	5		GGCACTGCGGCTGGAGGTGGNGG	none	hg38_genes_introns RBFOX1 chr16 5598962 5867302 268341 + intron:1021080 , hg38_genes_introns RBFOX1 chr16 5598962 5867302 268341 + intron:1021086	RBFOX1	hg38_genes_introns			4
chr16:60182389-60182412	chr16	60182389	60182412	-	AGCACAAGGGCTGGGGGTGGGAG	6		GGCACTGCGGCTGGAGGTGGNGG	none	hg38_genes_intergenic NA chr16 60053974 60341477 287504 * intergenic:17766		hg38_genes_intergenic		4
chr16:67708939-67708962	chr16	67708939	67708962	+	AGCACTGGGGCCAGAGGTGAGGG	5		GGCACTGCGGCTGGAGGTGGNGG	none	hg38_genes_introns GFOD2 chr16 67685803 67719162 33360 - intron:1066571 , hg38_genes_introns GFOD2 chr16 67685803 67719162 33360 - intron:1066573 , hg38_genes_introns GFOD2 chr16 67685803 67719162 33360 - intron:1066576 , hg38_genes_introns GFOD2 chr16 67685803 67719162 33360 - intron:1066578 , hg38_genes_introns GFOD2 chr16 67685803 67719162 33360 - intron:1066580	GFOD2	hg38_genes_introns	14	12	8
chr16:68077898-68077920	chr16	68077898	68077920	-		Bulge	GTCACTGTGG-TGGGGGTGGGGG	GGCACTGCGGCTGGAGGTGGNGG	GGCACTGCGGCTGGAGGTGGNGG	hg38_genes_promoters DUS2 chr16 68076952 68077951 1000 + promoter:186983 , hg38_genes_introns DUS2 chr16 68076720 68078444 1725 + intron:1038931 , hg38_genes_introns DUS2 chr16 68076720 68078444 1725 + intron:1038962 , hg38_genes_introns DUS2 chr16 68076720 68078444 1725 + intron:1038976 , hg38_genes_introns DUS2 chr16 68076720 68078444 1725 + intron:1039003 , hg38_genes_introns NFATC3 chr16 6807…	DUS2, NFATC3	hg38_genes_promoters, hg38_genes_introns			4
chr16:70680764-70680786	chr16	70680764	70680786	-		Bulge	GGCGC-GTGGCTGGAGGTTGGGG	GGCACTGCGGCTGGAGGTGGNGG	GGCACTGCGGCTGGAGGTGGNGG	hg38_genes_promoters MTSS2 chr16 70680026 70681025 1000 - promoter:192764 , hg38_genes_1to5kb MTSS2 chr16 70679340 70683339 4000 - 1to5kb:192763 , hg38_genes_introns MTSS2 chr16 70680056 70680793 738 - intron:1068708 , hg38_genes_intronexonboundaries MTSS2 chr16 70680668 70681067 400 - intronexonboundary:1146852 , hg38_genes_exonintronboundaries MTSS2 chr16 70680595 70680994 400 - exonintronbound…	MTSS2	hg38_genes_promoters, hg38_genes_1to5kb, hg38_genes_introns, hg38_genes_intronexonboundaries, hg38_genes_exonintronboundaries	10
chr16:715371-715394	chr16	715371	715394	+	AGCGCTGCAGCTGGAGGGGCAGG	5		GGCACTGCGGCTGGAGGTGGNGG	none	hg38_genes_promoters METRN chr16 714641 715640 1000 + promoter:182621 , hg38_genes_1to5kb METRN chr16 711427 715426 4000 + 1to5kb:182622 , hg38_genes_1to5kb METRN chr16 711574 715573 4000 + 1to5kb:182623 , hg38_genes_1to5kb NA chr16 712278 716277 4000 - 1to5kb:188752 , hg38_genes_cds METRN chr16 715290 715393 104 + CDS:638979 , hg38_genes_cds METRN chr16 715290 715393 104 + CDS:638983 , hg38_gene…	METRN	hg38_genes_promoters, hg38_genes_1to5kb, hg38_genes_cds, hg38_genes_exons, hg38_genes_firstexons, hg38_genes_introns, hg38_genes_intronexonboundaries, hg38_genes_exonintronboundaries	8
chr16:73308390-73308413	chr16	73308390	73308413	-	GAGACTGAGGCAGGAGGCGGAGG	5		GGCACTGCGGCTGGAGGTGGNGG	none	hg38_genes_introns ZFHX3 chr16 73257137 73318239 61103 - intron:1069899	ZFHX3	hg38_genes_introns	6
chr16:74257628-74257651	chr16	74257628	74257651	+	CCCATTGTGGCTGGAGGGGAGGG	6		GGCACTGCGGCTGGAGGTGGNGG	none	hg38_genes_introns PSMD7-DT chr16 74206166 74296422 90257 - intron:1069927 , hg38_genes_introns PSMD7-DT chr16 74206166 74296622 90457 - intron:1069929 , hg38_genes_introns PSMD7-DT chr16 74230887 74275193 44307 - intron:1069933 , hg38_genes_introns PSMD7-DT chr16 74216003 74271720 55718 - intron:1069939 , hg38_genes_introns PSMD7-DT chr16 74206166 74296414 90249 - intron:1069946	PSMD7-DT	hg38_genes_introns		8
chr16:74449752-74449775	chr16	74449752	74449775	+	AGAACTGCAGCTGGGGGTGGTAG	5		GGCACTGCGGCTGGAGGTGGNGG	none	hg38_genes_exons GLG1 chr16 74447427 74452131 4705 - exon:1263045 , hg38_genes_exons GLG1 chr16 74447440 74453334 5895 - exon:1263071 , hg38_genes_3UTRs GLG1 chr16 74447427 74452055 4629 - 3UTR:157569 , hg38_genes_3UTRs GLG1 chr16 74447440 74453166 5727 - 3UTR:157570	GLG1	hg38_genes_exons, hg38_genes_3UTRs	28	8	8
chr16:7514908-7514931	chr16	7514908	7514931	+	GTATCTTCTGCTGGAGGTGGAGG	5		GGCACTGCGGCTGGAGGTGGNGG	none	hg38_genes_introns RBFOX1 chr16 7052099 7518146 466048 + intron:1021090 , hg38_genes_introns RBFOX1 chr16 7052099 7518146 466048 + intron:1021108 , hg38_genes_introns RBFOX1 chr16 7052099 7518146 466048 + intron:1021123 , hg38_genes_introns RBFOX1 chr16 7052099 7518146 466048 + intron:1021134 , hg38_genes_introns RBFOX1 chr16 7052099 7518146 466048 + intron:1021148 , hg38_genes_introns RBFOX1 chr…	RBFOX1	hg38_genes_introns	18
chr16:7545311-7545334	chr16	7545311	7545334	+	GGTCATGGGGGTGGAGGTGGCGG	5	GTCA-TGGGGGTGGAGGTGGCGG	GGCACTGCGGCTGGAGGTGGNGG	GGCACTGCGGCTGGAGGTGGNGG	hg38_genes_introns RBFOX1 chr16 7518390 7579776 61387 + intron:1021091 , hg38_genes_introns RBFOX1 chr16 7518390 7579776 61387 + intron:1021109 , hg38_genes_introns RBFOX1 chr16 7518390 7579779 61390 + intron:1021124 , hg38_genes_introns RBFOX1 chr16 7518390 7579776 61387 + intron:1021135 , hg38_genes_introns RBFOX1 chr16 7518390 7579776 61387 + intron:1021149 , hg38_genes_introns RBFOX1 chr16 75…	RBFOX1	hg38_genes_introns	4
chr16:78379445-78379468	chr16	78379445	78379468	-	GGTACAGTGGCTGGAGGTGGAAG	4		GGCACTGCGGCTGGAGGTGGNGG	none	hg38_genes_introns WWOX chr16 78164290 78386859 222570 + intron:1042456 , hg38_genes_introns WWOX chr16 78164290 78386859 222570 + intron:1042465 , hg38_genes_introns WWOX chr16 78164290 78386859 222570 + intron:1042473 , hg38_genes_introns WWOX chr16 78164290 78386859 222570 + intron:1042482 , hg38_genes_introns WWOX chr16 78164290 78386859 222570 + intron:1042503 , hg38_genes_introns WWOX chr16…	WWOX	hg38_genes_introns	10	10	6
chr16:79896756-79896779	chr16	79896756	79896779	+	GCTTCTGCGGCTGGGTGTGGTGG	5	GGCTTCTGCGGCTGGGTGTGGTGG	GGCACTGCGGCTGGAGGTGGNGG	GGCA-CTGCGGCTGGAGGTGGNGG	hg38_genes_intergenic NA chr16 79832151 80035661 203511 * intergenic:17867		hg38_genes_intergenic		4	14
chr16:81408581-81408604	chr16	81408581	81408604	-	GGCACTGAGGCTGAAGTGGGGGT	5	GGCACTGAGGCTGAAG-TGGGGG	GGCACTGCGGCTGGAGGTGGNGG	GGCACTGCGGCTGGAGGTGGNGG	hg38_genes_intergenic NA chr16 81390810 81439807 48998 * intergenic:17873		hg38_genes_intergenic	76	22	18
chr16:85133681-85133704	chr16	85133681	85133704	+	GAGACTGAGGCTGGAGGAGGGGA	5		GGCACTGCGGCTGGAGGTGGNGG	none	hg38_genes_1to5kb LINC02139 chr16 85132150 85136149 4000 + 1to5kb:187994	LINC02139	hg38_genes_1to5kb	6	4
chr16:85236015-85236038	chr16	85236015	85236038	+	GGGGCTGCGGCTGGGGCTGGGGC	5		GGCACTGCGGCTGGAGGTGGNGG	none	hg38_genes_introns GSE1 chr16 85171808 85357462 185655 + intron:1044292 , hg38_genes_introns LOC107984830 chr16 85227367 85308161 80795 + intron:1044295	GSE1, LOC107984830	hg38_genes_introns	4
chr16:85451259-85451282	chr16	85451259	85451282	-	GGTGCAGGGGCTGGAGGTGGGGA	5		GGCACTGCGGCTGGAGGTGGNGG	none	hg38_genes_introns GSE1 chr16 85357644 85633913 276270 + intron:1044293	GSE1	hg38_genes_introns	4
chr16:85695316-85695339	chr16	85695316	85695339	-	GGCCCTGCCCCTAGAGGTGCCGA	6		GGCACTGCGGCTGGAGGTGGNGG	none	hg38_genes_1to5kb NA chr16 85694820 85698819 4000 + 1to5kb:188016 , hg38_genes_introns C16orf74 chr16 85690778 85750925 60148 - intron:1072116 , hg38_genes_introns C16orf74 chr16 85690778 85710163 19386 - intron:1072117	C16orf74	hg38_genes_1to5kb, hg38_genes_introns			4
chr16:88649708-88649731	chr16	88649708	88649731	+	AGCACGGCAGCTGGAGGAGGGGG	4		GGCACTGCGGCTGGAGGTGGNGG	none	hg38_genes_introns CYBA chr16 88648115 88650955 2841 - intron:1072718 , hg38_genes_introns CYBA chr16 88648115 88650955 2841 - intron:1072723 , hg38_genes_introns CYBA chr16 88648115 88650955 2841 - intron:1072728 , hg38_genes_introns CYBA chr16 88648115 88650955 2841 - intron:1072733 , hg38_genes_introns CYBA chr16 88648115 88650955 2841 - intron:1072738 , hg38_genes_introns CYBA chr16 88648115 …	CYBA	hg38_genes_introns	22	14	8
chr16:88716939-88716962	chr16	88716939	88716962	+	GGAGGAGCGGCTGGGGGTGGTGC	6		GGCACTGCGGCTGGAGGTGGNGG	none	hg38_genes_promoters PIEZO1 chr16 88716278 88717277 1000 - promoter:193779 , hg38_genes_promoters PIEZO1 chr16 88716213 88717212 1000 - promoter:193781 , hg38_genes_promoters PIEZO1 chr16 88716793 88717792 1000 - promoter:193783 , hg38_genes_promoters MIR4722 chr16 88716338 88717337 1000 - promoter:193784 , hg38_genes_1to5kb NA chr16 88713615 88717614 4000 + 1to5kb:188212 , hg38_genes_introns PIE…	PIEZO1, MIR4722	hg38_genes_promoters, hg38_genes_1to5kb, hg38_genes_introns, hg38_genes_intronexonboundaries, hg38_genes_exonintronboundaries	6
chr16:8871754-8871776	chr16	8871754	8871776	+		Bulge	GACACTGGGG-TGGGGGTGGGGG	GGCACTGCGGCTGGAGGTGGNGG	GGCACTGCGGCTGGAGGTGGNGG	hg38_genes_1to5kb CARHSP1 chr16 8869402 8873401 4000 - 1to5kb:189761 , hg38_genes_1to5kb CARHSP1 chr16 8868429 8872428 4000 - 1to5kb:189764 , hg38_genes_1to5kb CARHSP1 chr16 8869720 8873719 4000 - 1to5kb:189765 , hg38_genes_1to5kb CARHSP1 chr16 8870013 8874012 4000 - 1to5kb:189766 , hg38_genes_1to5kb CARHSP1 chr16 8870007 8874006 4000 - 1to5kb:189767 , hg38_genes_1to5kb CARHSP1 chr16 8869362 8873…	CARHSP1	hg38_genes_1to5kb	4
chr16:88924022-88924045	chr16	88924022	88924045	+	AAGACCGCGGGTGGAGGTGGGGG	5	AG-ACCGCGGGTGGAGGTGGGGG	GGCACTGCGGCTGGAGGTGGNGG	GGCACTGCGGCTGGAGGTGGNGG	hg38_genes_introns CBFA2T3 chr16 88901657 88941019 39363 - intron:1073116 , hg38_genes_introns CBFA2T3 chr16 88901657 88976656 75000 - intron:1073127 , hg38_genes_introns CBFA2T3 chr16 88901657 88941770 40114 - intron:1073142 , hg38_genes_introns CBFA2T3 chr16 88901657 88941770 40114 - intron:1073144 , hg38_genes_introns CBFA2T3 chr16 88901657 88976656 75000 - intron:1073149 , hg38_genes_introns …	CBFA2T3	hg38_genes_introns	6		4
chr16:88930599-88930622	chr16	88930599	88930622	-	GACACCGCGGATGAAGGTGACGG	5		GGCACTGCGGCTGGAGGTGGNGG	none	hg38_genes_introns CBFA2T3 chr16 88901657 88941019 39363 - intron:1073116 , hg38_genes_introns CBFA2T3 chr16 88901657 88976656 75000 - intron:1073127 , hg38_genes_introns CBFA2T3 chr16 88901657 88941770 40114 - intron:1073142 , hg38_genes_introns CBFA2T3 chr16 88901657 88941770 40114 - intron:1073144 , hg38_genes_introns CBFA2T3 chr16 88901657 88976656 75000 - intron:1073149 , hg38_genes_introns …	CBFA2T3	hg38_genes_introns	40	12	30
chr16:890576-890599	chr16	890576	890599	-	GACACTGAGGCTGGAGTGCAGGG	6	GACACTGAGGCTGGAG-TGCAGG	GGCACTGCGGCTGGAGGTGGNGG	GGCACTGCGGCTGGAGGTGGNGG	hg38_genes_1to5kb LMF1 chr16 888132 892131 4000 - 1to5kb:188816 , hg38_genes_introns LMF1 chr16 879738 893006 13269 - intron:1048229 , hg38_genes_introns LMF1 chr16 879738 893006 13269 - intron:1048239 , hg38_genes_introns LMF1 chr16 879738 893006 13269 - intron:1048250 , hg38_genes_introns LMF1 chr16 879738 893006 13269 - intron:1048263 , hg38_genes_introns LMF1 chr16 879738 893006 13269 - intro…	LMF1	hg38_genes_1to5kb, hg38_genes_introns								12
chr16:89318826-89318849	chr16	89318826	89318849	-	TGCACCGCGGGTGGAGGTGTCAG	5		GGCACTGCGGCTGGAGGTGGNGG	none	hg38_genes_1to5kb LOC100287036 chr16 89316133 89320132 4000 + 1to5kb:188280 , hg38_genes_1to5kb LOC100287036 chr16 89318224 89322223 4000 + 1to5kb:188281 , hg38_genes_1to5kb ANKRD11 chr16 89318020 89322019 4000 - 1to5kb:193847 , hg38_genes_1to5kb ANKRD11 chr16 89317999 89321998 4000 - 1to5kb:193873 , hg38_genes_introns ANKRD11 chr16 89317079 89418283 101205 - intron:1073202 , hg38_genes_introns A…	LOC100287036, ANKRD11	hg38_genes_1to5kb, hg38_genes_introns	4
chr16:89402826-89402849	chr16	89402826	89402849	+	GGCACTGCGGGAGGAGGTGGGCG	3		GGCACTGCGGCTGGAGGTGGNGG	none	hg38_enhancers_fantom NA chr16 89402573 89402858 286 * enhancer:53427 , hg38_genes_introns ANKRD11 chr16 89317079 89418283 101205 - intron:1073202 , hg38_genes_introns ANKRD11 chr16 89317079 89418283 101205 - intron:1073215 , hg38_genes_introns ANKRD11 chr16 89317076 89418283 101208 - intron:1073236 , hg38_genes_introns ANKRD11 chr16 89317076 89418283 101208 - intron:1073248 , hg38_genes_introns …	ANKRD11	hg38_enhancers_fantom, hg38_genes_introns	36	10	24
chr16:89642090-89642113	chr16	89642090	89642113	+	GGCTCTGTGGCTGGAGCTGAGGG	4		GGCACTGCGGCTGGAGGTGGNGG	none	hg38_genes_introns NA chr16 89641476 89645270 3795 - intron:1073387		hg38_genes_introns	4		6
chr16:979960-979983	chr16	979960	979983	+	GGCACTGCAGACGGAGGTGTGGG	4		GGCACTGCGGCTGGAGGTGGNGG	none	hg38_genes_promoters CEROX1 chr16 979649 980648 1000 - promoter:188833 , hg38_genes_1to5kb SOX8 chr16 976770 980769 4000 + 1to5kb:182685 , hg38_genes_1to5kb SOX8 chr16 977086 981085 4000 + 1to5kb:182686 , hg38_genes_1to5kb CEROX1 chr16 977913 981912 4000 - 1to5kb:188827 , hg38_genes_1to5kb CEROX1 chr16 977927 981926 4000 - 1to5kb:188828 , hg38_genes_exons CEROX1 chr16 979025 980913 1889 - exon:12…	CEROX1, SOX8, LMF1	hg38_genes_promoters, hg38_genes_1to5kb, hg38_genes_exons, hg38_genes_firstexons, hg38_genes_introns, hg38_genes_intronexonboundaries, hg38_genes_exonintronboundaries	110	64	76	10
chr17:10641830-10641853	chr17	10641830	10641853	+	GGTCCTATGGCTGGAGGTGTAGG	5		GGCACTGCGGCTGGAGGTGGNGG	none	hg38_genes_introns MYH3 chr17 10641373 10642239 867 - intron:1120624	MYH3	hg38_genes_introns	8
chr17:10697675-10697698	chr17	10697675	10697698	+	TTCCCTGCGGCTGGAGGCGGGTC	6		GGCACTGCGGCTGGAGGTGGNGG	none	hg38_genes_promoters SCO1 chr17 10697534 10698533 1000 - promoter:202289 , hg38_genes_promoters SCO1 chr17 10697543 10698542 1000 - promoter:202290 , hg38_genes_promoters SCO1 chr17 10697531 10698530 1000 - promoter:202291 , hg38_genes_promoters SCO1 chr17 10697528 10698527 1000 - promoter:202293 , hg38_genes_introns ADPRM chr17 10697668 10704909 7242 + intron:1079649 , hg38_genes_introns ADPRM c…	SCO1, ADPRM	hg38_genes_promoters, hg38_genes_introns, hg38_genes_intronexonboundaries, hg38_genes_exonintronboundaries		4
chr17:15460895-15460918	chr17	15460895	15460918	-	GACACTGTGGCTGGAGGGTGGTT	6	GACACTGTGGCTGGAGGGTGGTTG	GGCACTGCGGCTGGAGGTGGNGG	GGCACTGCGGCTGGAGG-TGGNGG	hg38_enhancers_fantom NA chr17 15460606 15460979 374 * enhancer:53932 , hg38_genes_introns CDRT4 chr17 15453086 15467459 14374 - intron:1121207 , hg38_genes_introns TVP23C-CDRT4 chr17 15440286 15545784 105499 - intron:1121209 , hg38_genes_introns CDRT4 chr17 15438201 15475600 37400 - intron:1121215 , hg38_genes_introns TVP23C-CDRT4 chr17 15438201 15503097 64897 - intron:1121216 , hg38_genes_intro…	CDRT4, TVP23C-CDRT4	hg38_enhancers_fantom, hg38_genes_introns	28
chr17:16918454-16918477	chr17	16918454	16918477	-	AGCACTGCAGCTGGAGGGAGGCA	6		GGCACTGCGGCTGGAGGTGGNGG	none	hg38_genes_intergenic NA chr17 16898430 16922914 24485 * intergenic:18123		hg38_genes_intergenic	56	36	20
chr17:16952770-16952793	chr17	16952770	16952793	-	GAAACTGAGGCTGGAGAGGGGAG	6		GGCACTGCGGCTGGAGGTGGNGG	none	hg38_genes_introns TNFRSF13B chr17 16948984 16972014 23031 - intron:1121972 , hg38_genes_introns TNFRSF13B chr17 16948984 16972014 23031 - intron:1121974 , hg38_genes_introns TNFRSF13B chr17 16952584 16972014 19431 - intron:1121977 , hg38_genes_introns TNFRSF13B chr17 16952584 16972014 19431 - intron:1121981 , hg38_genes_introns TNFRSF13B chr17 16948984 16972014 23031 - intron:1121984 , hg38_gene…	TNFRSF13B	hg38_genes_introns, hg38_genes_intronexonboundaries	12	6
chr17:17079054-17079077	chr17	17079054	17079077	+	CAGACTGCGGCAGGGGGTGGCGG	5	AG-ACTGCGGCAGGGGGTGGCGG	GGCACTGCGGCTGGAGGTGGNGG	GGCACTGCGGCTGGAGGTGGNGG	hg38_genes_1to5kb NA chr17 17078753 17082752 4000 - 1to5kb:202618 , hg38_genes_introns MPRIP chr17 17078077 17126701 48625 + intron:1081113 , hg38_genes_introns MPRIP chr17 17078077 17126701 48625 + intron:1081137 , hg38_genes_introns MPRIP chr17 17078077 17096767 18691 + intron:1081141 , hg38_genes_introns MPRIP chr17 17078077 17126701 48625 + intron:1081144 , hg38_genes_introns MPRIP chr17 1707…	MPRIP	hg38_genes_1to5kb, hg38_genes_introns	312	78	104	4
chr17:17204259-17204281	chr17	17204259	17204281	-		Bulge	GGCA-TGCGGCTGGAAGGGGCAG	GGCACTGCGGCTGGAGGTGGNGG	GGCACTGCGGCTGGAGGTGGNGG	hg38_genes_introns MPRIP chr17 17201634 17217489 15856 + intron:1081245 , hg38_genes_introns PLD6 chr17 17203099 17205859 2761 - intron:1121993 , hg38_genes_introns FLCN chr17 17203099 17204392 1294 - intron:1121994 , hg38_genes_intronexonboundaries FLCN chr17 17204230 17204629 400 - intronexonboundary:1201894 , hg38_genes_exonintronboundaries FLCN chr17 17204194 17204593 400 - exonintronboundary…	MPRIP, PLD6, FLCN	hg38_genes_introns, hg38_genes_intronexonboundaries, hg38_genes_exonintronboundaries						10
chr17:1729904-1729927	chr17	1729904	1729927	+	GTCAGGGCGGTGGAAGGTGGAGG	6		GGCACTGCGGCTGGAGGTGGNGG	none	hg38_genes_promoters WDR81 chr17 1729461 1730460 1000 + promoter:194060 , hg38_genes_promoters WDR81 chr17 1729471 1730470 1000 + promoter:194061 , hg38_genes_1to5kb WDR81 chr17 1726184 1730183 4000 + 1to5kb:194062 , hg38_genes_introns WDR81 chr17 1716634 1730379 13746 + intron:1074386 , hg38_genes_introns WDR81 chr17 1716634 1732324 15691 + intron:1074389 , hg38_genes_introns WDR81 chr17 1716634…	WDR81	hg38_genes_promoters, hg38_genes_1to5kb, hg38_genes_introns			4
chr17:18951284-18951306	chr17	18951284	18951306	+		Bulge	GTCACTGCGG-TGGAGACGGTGG	GGCACTGCGGCTGGAGGTGGNGG	GGCACTGCGGCTGGAGGTGGNGG	hg38_genes_promoters SLC5A10 chr17 18951165 18952164 1000 + promoter:195615 , hg38_genes_promoters SLC5A10 chr17 18951165 18952164 1000 + promoter:195616 , hg38_genes_promoters SLC5A10 chr17 18951165 18952164 1000 + promoter:195617 , hg38_genes_promoters SLC5A10 chr17 18951188 18952187 1000 + promoter:195618 , hg38_genes_introns SLC5A10 chr17 18950859 18958681 7823 + intron:1082391	SLC5A10	hg38_genes_promoters, hg38_genes_introns	6	8	4
chr17:19004056-19004079	chr17	19004056	19004079	+	GGCACTGCTGCCGGGGGTGGGTG	4		GGCACTGCGGCTGGAGGTGGNGG	none	hg38_genes_promoters FAM83G chr17 19003781 19004780 1000 - promoter:202860 , hg38_genes_5UTRs FAM83G chr17 19004042 19004169 128 - 5UTR:136526 , hg38_genes_5UTRs FAM83G chr17 19004042 19004169 128 - 5UTR:136528 , hg38_genes_exons FAM83G chr17 19003520 19004169 650 - exon:1326083 , hg38_genes_exons FAM83G chr17 19003520 19004169 650 - exon:1326089 , hg38_genes_introns SLC5A10 chr17 18976990 190133…	FAM83G, SLC5A10	hg38_genes_promoters, hg38_genes_5UTRs, hg38_genes_exons, hg38_genes_introns, hg38_genes_intronexonboundaries, hg38_genes_exonintronboundaries	12	4	6
chr17:2053460-2053483	chr17	2053460	2053483	-	CGTGCTGCGGCCTGAGGTGGAAG	6		GGCACTGCGGCTGGAGGTGGNGG	none	hg38_genes_promoters HIC1 chr17 2053154 2054153 1000 + promoter:194110 , hg38_genes_promoters HIC1 chr17 2053215 2054214 1000 + promoter:194111 , hg38_genes_promoters HIC1 chr17 2053215 2054214 1000 + promoter:194112 , hg38_genes_1to5kb HIC1 chr17 2050099 2054098 4000 + 1to5kb:194113 , hg38_genes_1to5kb HIC1 chr17 2050103 2054102 4000 + 1to5kb:194114 , hg38_genes_1to5kb NA chr17 2051219 2055218 4…	HIC1, MIR132, MIR212	hg38_genes_promoters, hg38_genes_1to5kb	4
chr17:20981304-20981327	chr17	20981304	20981327	+	GAAACTGAGGCTGGAGAGGGGAG	6		GGCACTGCGGCTGGAGGTGGNGG	none	hg38_genes_promoters NA chr17 20980489 20981488 1000 + promoter:195884 , hg38_genes_1to5kb NA chr17 20978902 20982901 4000 + 1to5kb:195885 , hg38_genes_introns LOC339260 chr17 20958403 20981486 23084 + intron:1083656 , hg38_genes_introns LOC339260 chr17 20958403 20994089 35687 + intron:1083679 , hg38_genes_introns LOC339260 chr17 20958403 20981486 23084 + intron:1083684 , hg38_genes_introns LOC33…	LOC339260	hg38_genes_promoters, hg38_genes_1to5kb, hg38_genes_introns, hg38_genes_intronexonboundaries	4
chr17:2379807-2379830	chr17	2379807	2379830	-	CAGGCTGCGGCTGCAGGTGGCAG	6		GGCACTGCGGCTGGAGGTGGNGG	none	hg38_genes_promoters NA chr17 2379307 2380306 1000 - promoter:201238 , hg38_genes_1to5kb NA chr17 2378747 2382746 4000 - 1to5kb:201239 , hg38_genes_exons SGSM2 chr17 2379432 2381054 1623 + exon:1268885 , hg38_genes_exons SGSM2 chr17 2379432 2381058 1627 + exon:1268917 , hg38_genes_exons SGSM2 chr17 2379432 2381050 1619 + exon:1268961 , hg38_genes_introns SGSM2 chr17 2379204 2380264 1061 + intron:…	SGSM2	hg38_genes_promoters, hg38_genes_1to5kb, hg38_genes_exons, hg38_genes_introns, hg38_genes_3UTRs	14	6	6	10
chr17:2398039-2398061	chr17	2398039	2398061	+		Bulge	GGCACAG-GGCTAGGGGTGGAGG	GGCACTGCGGCTGGAGGTGGNGG	GGCACTGCGGCTGGAGGTGGNGG	hg38_genes_1to5kb MNT chr17 2394831 2398830 4000 - 1to5kb:201243 , hg38_genes_1to5kb MNT chr17 2397854 2401853 4000 - 1to5kb:201248 , hg38_genes_introns MNT chr17 2395455 2400639 5185 - intron:1113143 , hg38_genes_introns MNT chr17 2388050 2400639 12590 - intron:1113152 , hg38_genes_introns MNT chr17 2395455 2400307 4853 - intron:1113153	MNT	hg38_genes_1to5kb, hg38_genes_introns		4
chr17:2852331-2852354	chr17	2852331	2852354	+	GGGGGTGGGGGTGGGGGTGGGGG	6		GGCACTGCGGCTGGAGGTGGNGG	none	hg38_genes_1to5kb RAP1GAP2 chr17 2848673 2852672 4000 + 1to5kb:194191 , hg38_genes_introns RAP1GAP2 chr17 2800551 2905283 104733 + intron:1075004 , hg38_genes_introns RAP1GAP2 chr17 2800551 2905283 104733 + intron:1075028 , hg38_genes_introns RAP1GAP2 chr17 2800551 2905283 104733 + intron:1075052 , hg38_genes_introns RAP1GAP2 chr17 2800551 2905283 104733 + intron:1075075 , hg38_genes_introns RAP1…	RAP1GAP2	hg38_genes_1to5kb, hg38_genes_introns		4
chr17:29005897-29005920	chr17	29005897	29005920	+	GGGACCGCGGCGGGAGGGCGGGG	5		GGCACTGCGGCTGGAGGTGGNGG	none	hg38_genes_promoters SEZ6 chr17 29005914 29006913 1000 - promoter:203392 , hg38_genes_5UTRs SEZ6 chr17 29005870 29006145 276 - 5UTR:136825 , hg38_genes_5UTRs SEZ6 chr17 29005870 29006033 164 - 5UTR:136826 , hg38_genes_5UTRs SEZ6 chr17 29005870 29005913 44 - 5UTR:136827 , hg38_genes_exons SEZ6 chr17 29005815 29006145 331 - exon:1328758 , hg38_genes_exons SEZ6 chr17 29005815 29006033 219 - exon:132…	SEZ6, PIPOX	hg38_genes_promoters, hg38_genes_5UTRs, hg38_genes_exons, hg38_genes_firstexons, hg38_genes_introns, hg38_genes_intronexonboundaries, hg38_genes_exonintronboundaries	4
chr17:29568673-29568696	chr17	29568673	29568696	+	GGCGCTGGGGCTGGAGGGGCGGG	4	GGCGCTGGGGCTGGAGG-GGCGG	GGCACTGCGGCTGGAGGTGGNGG	GGCACTGCGGCTGGAGGTGGNGG	hg38_genes_promoters TP53I13 chr17 29567701 29568700 1000 + promoter:196218 , hg38_genes_promoters TP53I13 chr17 29567760 29568759 1000 + promoter:196219 , hg38_genes_promoters NA chr17 29568580 29569579 1000 + promoter:196220 , hg38_genes_promoters NA chr17 29568534 29569533 1000 - promoter:203433 , hg38_genes_1to5kb NA chr17 29565689 29569688 4000 + 1to5kb:196221 , hg38_genes_1to5kb NA chr17 29…	TP53I13, ABHD15	hg38_genes_promoters, hg38_genes_1to5kb, hg38_genes_5UTRs, hg38_genes_exons, hg38_genes_firstexons, hg38_genes_introns, hg38_genes_intronexonboundaries, hg38_genes_exonintronboundaries	6	4	6
chr17:3001918-3001941	chr17	3001918	3001941	-	AGCACCACAGCTGGAGGTGGGGT	5		GGCACTGCGGCTGGAGGTGGNGG	none	hg38_genes_introns RAP1GAP2 chr17 2998377 3005368 6992 + intron:1075016 , hg38_genes_introns RAP1GAP2 chr17 2998377 3005368 6992 + intron:1075040 , hg38_genes_introns RAP1GAP2 chr17 2998377 3005368 6992 + intron:1075063 , hg38_genes_introns RAP1GAP2 chr17 2998377 3005368 6992 + intron:1075087 , hg38_genes_introns RAP1GAP2 chr17 2998377 3005368 6992 + intron:1075111 , hg38_genes_introns RAP1GAP2 c…	RAP1GAP2	hg38_genes_introns	24	18	12
chr17:31488538-31488561	chr17	31488538	31488561	-	GGCGCTGCGGCCGGAGGTGGGGC	3		GGCACTGCGGCTGGAGGTGGNGG	none	hg38_genes_introns RAB11FIP4 chr17 31434123 31517650 83528 + intron:1086266 , hg38_genes_introns RAB11FIP4 chr17 31434123 31517650 83528 + intron:1086281 , hg38_genes_introns RAB11FIP4 chr17 31488273 31517650 29378 + intron:1086285 , hg38_genes_introns RAB11FIP4 chr17 31488273 31521914 33642 + intron:1086297 , hg38_genes_introns RAB11FIP4 chr17 31488273 31509076 20804 + intron:1086302 , hg38_gene…	RAB11FIP4	hg38_genes_introns, hg38_genes_exonintronboundaries	170	70	66
chr17:32164575-32164598	chr17	32164575	32164598	+	CTTACTGAGGCTGAATGTGGTGG	6		GGCACTGCGGCTGGAGGTGGNGG	none	hg38_genes_introns RHOT1 chr17 32142730 32171042 28313 + intron:1086442 , hg38_genes_introns RHOT1 chr17 32142730 32171042 28313 + intron:1086460 , hg38_genes_introns RHOT1 chr17 32142730 32171042 28313 + intron:1086480 , hg38_genes_introns RHOT1 chr17 32142730 32171042 28313 + intron:1086500 , hg38_genes_introns RHOT1 chr17 32142730 32171046 28317 + intron:1086519 , hg38_genes_introns RHOT1 chr1…	RHOT1	hg38_genes_introns							6
chr17:326504-326527	chr17	326504	326527	-	TGCACTGTGGCTGGAGATGGGGG	3		GGCACTGCGGCTGGAGGTGGNGG	none	hg38_genes_1to5kb RPH3AL-AS1 chr17 326205 330204 4000 + 1to5kb:194002 , hg38_genes_1to5kb RPH3AL-AS1 chr17 326205 330204 4000 + 1to5kb:194003 , hg38_genes_1to5kb RPH3AL-AS1 chr17 326222 330221 4000 + 1to5kb:194004 , hg38_genes_1to5kb NA chr17 326234 330233 4000 + 1to5kb:194005 , hg38_genes_1to5kb RPH3AL-AS1 chr17 326515 330514 4000 + 1to5kb:194006 , hg38_genes_introns RPH3AL chr17 321416 327466 6…	RPH3AL-AS1, RPH3AL	hg38_genes_1to5kb, hg38_genes_introns	110	16	16		6		10	6	6
chr17:33463766-33463789	chr17	33463766	33463789	-	TGCACTGCAGCTGGGGGCAGAGG	5		GGCACTGCGGCTGGAGGTGGNGG	none	hg38_genes_introns ASIC2 chr17 33112068 34155977 1043910 - intron:1126522	ASIC2	hg38_genes_introns	52	30	26
chr17:3571259-3571282	chr17	3571259	3571282	+	GGTGCCTGGGCTGGAGGTGCTGG	6		GGCACTGCGGCTGGAGGTGGNGG	none	hg38_genes_introns TRPV1 chr17 3566988 3571523 4536 - intron:1113586 , hg38_genes_introns TRPV1 chr17 3566988 3571523 4536 - intron:1113601 , hg38_genes_introns TRPV1 chr17 3566988 3571523 4536 - intron:1113616 , hg38_genes_introns TRPV1 chr17 3566988 3571523 4536 - intron:1113632 , hg38_genes_introns TRPV1 chr17 3566988 3571523 4536 - intron:1113646 , hg38_genes_introns TRPV1 chr17 3566988 35715…	TRPV1	hg38_genes_introns	6		4
chr17:36658493-36658516	chr17	36658493	36658516	+	GGCCACGCGGCTGGAAGGGGTGG	5	GCCAC-GCGGCTGGAAGGGGTGG	GGCACTGCGGCTGGAGGTGGNGG	GGCACTGCGGCTGGAGGTGGNGG	hg38_genes_intergenic NA chr17 36634699 36679753 45055 * intergenic:18316		hg38_genes_intergenic			4
chr17:36836334-36836357	chr17	36836334	36836357	+	CACACTGGGGCTGGAGGGTGAGA	6		GGCACTGCGGCTGGAGGTGGNGG	none	hg38_genes_intergenic NA chr17 36726347 36861673 135327 * intergenic:18318		hg38_genes_intergenic		4
chr17:39214591-39214613	chr17	39214591	39214613	+		Bulge	GGCAGTG-GGCTGGGGGTGGGAG	GGCACTGCGGCTGGAGGTGGNGG	GGCACTGCGGCTGGAGGTGGNGG	hg38_genes_introns STAC2 chr17 39214331 39214790 460 - intron:1128862 , hg38_genes_introns STAC2 chr17 39214331 39214790 460 - intron:1128872 , hg38_genes_exonintronboundaries STAC2 chr17 39214592 39214991 400 - exonintronboundary:1214996 , hg38_genes_exonintronboundaries STAC2 chr17 39214592 39214991 400 - exonintronboundary:1214997	STAC2	hg38_genes_introns, hg38_genes_exonintronboundaries	6
chr17:3929175-3929198	chr17	3929175	3929198	+	GGGGCCACAGCTGGAGGTGGTGG	5		GGCACTGCGGCTGGAGGTGGNGG	none	hg38_genes_promoters ATP2A3 chr17 3928621 3929620 1000 - promoter:201385 , hg38_genes_introns ATP2A3 chr17 3928781 3929327 547 - intron:1114029 , hg38_genes_introns ATP2A3 chr17 3928781 3929327 547 - intron:1114049 , hg38_genes_introns ATP2A3 chr17 3928781 3929327 547 - intron:1114071 , hg38_genes_introns ATP2A3 chr17 3928781 3929327 547 - intron:1114092 , hg38_genes_introns ATP2A3 chr17 3928781 …	ATP2A3	hg38_genes_promoters, hg38_genes_introns	4
chr17:39627284-39627307	chr17	39627284	39627307	-	GGCTGTGCGGCGAGAGGAGGAGG	5		GGCACTGCGGCTGGAGGTGGNGG	none	hg38_genes_1to5kb PPP1R1B chr17 39623498 39627497 4000 + 1to5kb:196936 , hg38_genes_1to5kb PPP1R1B chr17 39623498 39627497 4000 + 1to5kb:196937 , hg38_genes_1to5kb PPP1R1B chr17 39623526 39627525 4000 + 1to5kb:196938 , hg38_genes_1to5kb PPP1R1B chr17 39624374 39628373 4000 + 1to5kb:196939 , hg38_genes_1to5kb PPP1R1B chr17 39624405 39628404 4000 + 1to5kb:196940 , hg38_genes_1to5kb PPP1R1B chr17 39…	PPP1R1B	hg38_genes_1to5kb, hg38_genes_5UTRs, hg38_genes_exons, hg38_genes_firstexons, hg38_genes_introns, hg38_genes_intronexonboundaries, hg38_genes_exonintronboundaries							4
chr17:40453914-40453937	chr17	40453914	40453937	-	AGCCCTGGGGCTGGAGGAGGGGA	5		GGCACTGCGGCTGGAGGTGGNGG	none	hg38_genes_cds IGFBP4 chr17 40453928 40454062 135 + CDS:686201 , hg38_genes_exons IGFBP4 chr17 40453928 40454062 135 + exon:1286732 , hg38_genes_introns IGFBP4 chr17 40453143 40453927 785 + intron:1089620 , hg38_genes_intronexonboundaries IGFBP4 chr17 40453728 40454127 400 + intronexonboundary:1168685 , hg38_genes_exonintronboundaries IGFBP4 chr17 40453862 40454261 400 + exonintronboundary:1172953	IGFBP4	hg38_genes_cds, hg38_genes_exons, hg38_genes_introns, hg38_genes_intronexonboundaries, hg38_genes_exonintronboundaries		6
chr17:41527571-41527594	chr17	41527571	41527594	-	GGTGGGGCCTCTGGAGGTGGCGG	6		GGCACTGCGGCTGGAGGTGGNGG	none	hg38_genes_1to5kb KRT19 chr17 41525994 41529993 4000 - 1to5kb:204374 , hg38_genes_1to5kb KRT19 chr17 41526446 41530445 4000 - 1to5kb:204375 , hg38_genes_1to5kb KRT19 chr17 41525752 41529751 4000 - 1to5kb:204376 , hg38_genes_1to5kb KRT19 chr17 41526222 41530221 4000 - 1to5kb:204377 , hg38_genes_1to5kb KRT19 chr17 41526673 41530672 4000 - 1to5kb:204379 , hg38_genes_introns KRT19 chr17 41525274 4152…	KRT19	hg38_genes_1to5kb, hg38_genes_introns			6
chr17:41973707-41973730	chr17	41973707	41973730	+	GATTCTGCGGCAGGAGAAGGGGG	6		GGCACTGCGGCTGGAGGTGGNGG	none	hg38_genes_cds CNP chr17 41973475 41973924 450 + CDS:686299 , hg38_genes_cds CNP chr17 41973475 41973924 450 + CDS:686304 , hg38_genes_exons CNP chr17 41973475 41974228 754 + exon:1286946 , hg38_genes_exons CNP chr17 41973475 41977740 4266 + exon:1286952 , hg38_genes_exons CNP chr17 41973475 41975176 1702 + exon:1286961 , hg38_genes_exons CNP chr17 41973475 41973817 343 + exon:1286971 , hg38_gene…	CNP	hg38_genes_cds, hg38_genes_exons, hg38_genes_exonintronboundaries, hg38_genes_3UTRs	4
chr17:42541602-42541626	chr17	42541602	42541626	+		Bulge	GGCACTGCAGGCAGGAGGTGAGTG	GGCACTGCGGCTGGAGGTGGNGG	GGCACTGC-GGCTGGAGGTGGNGG	hg38_genes_introns NAGLU chr17 42541207 42543027 1821 + intron:1090195 , hg38_genes_introns NAGLU chr17 42538756 42561618 22863 + intron:1090198 , hg38_genes_introns NAGLU chr17 42538756 42543027 4272 + intron:1090205 , hg38_genes_introns NAGLU chr17 42541207 42543083 1877 + intron:1090207	NAGLU	hg38_genes_introns	26	12
chr17:42789069-42789092	chr17	42789069	42789092	+	AATACTGTGGCTGTAGGTGAAGG	6		GGCACTGCGGCTGGAGGTGGNGG	none	hg38_genes_1to5kb WNK4 chr17 42788715 42792714 4000 + 1to5kb:197336 , hg38_genes_introns WNK4 chr17 42788798 42793591 4794 + intron:1090541 , hg38_genes_introns WNK4 chr17 42788798 42793591 4794 + intron:1090558 , hg38_genes_introns WNK4 chr17 42788798 42793591 4794 + intron:1090574	WNK4	hg38_genes_1to5kb, hg38_genes_introns	10
chr17:43221040-43221063	chr17	43221040	43221063	+	TGCACTGGGCTTGGAGGTGGGGA	5		GGCACTGCGGCTGGAGGTGGNGG	none	hg38_genes_introns CCDC200 chr17 43217275 43221438 4164 - intron:1133947 , hg38_genes_introns CCDC200 chr17 43219273 43221438 2166 - intron:1133950 , hg38_genes_introns CCDC200 chr17 43219273 43221438 2166 - intron:1133953	CCDC200	hg38_genes_introns	8
chr17:43774453-43774476	chr17	43774453	43774476	-	TGCACTTTGGCTGGAGGTTGGTT	6		GGCACTGCGGCTGGAGGTGGNGG	none	hg38_genes_introns DUSP3 chr17 43769815 43774711 4897 - intron:1134174 , hg38_genes_introns DUSP3 chr17 43774110 43774711 602 - intron:1134178 , hg38_genes_introns DUSP3 chr17 43774110 43774711 602 - intron:1134180 , hg38_genes_introns DUSP3 chr17 43769815 43774711 4897 - intron:1134181	DUSP3	hg38_genes_introns	14
chr17:44075231-44075254	chr17	44075231	44075254	+	TGCACTGCAGCTGGGGGTCGGGG	4		GGCACTGCGGCTGGAGGTGGNGG	none	hg38_genes_exons G6PC3 chr17 44074969 44075451 483 + exon:1288707 , hg38_genes_introns G6PC3 chr17 44075088 44075309 222 + intron:1091146 , hg38_genes_introns G6PC3 chr17 44075088 44075309 222 + intron:1091150 , hg38_genes_introns G6PC3 chr17 44075088 44075309 222 + intron:1091155 , hg38_genes_introns G6PC3 chr17 44075088 44075309 222 + intron:1091161 , hg38_genes_introns G6PC3 chr17 44074771 440…	G6PC3	hg38_genes_exons, hg38_genes_introns, hg38_genes_intronexonboundaries, hg38_genes_exonintronboundaries	114	24	40
chr17:44537983-44538006	chr17	44537983	44538006	+	GGGAGTGGGGGTGGGGATGGGGG	6		GGCACTGCGGCTGGAGGTGGNGG	none	hg38_genes_intergenic NA chr17 44508431 44552483 44053 * intergenic:18468		hg38_genes_intergenic	6
chr17:44830167-44830190	chr17	44830167	44830190	-	GGCAGCGGCGGAGGAGGTGGAGG	6		GGCACTGCGGCTGGAGGTGGNGG	none	hg38_genes_promoters GJC1 chr17 44829695 44830694 1000 - promoter:205084 , hg38_genes_5UTRs GJC1 chr17 44830062 44830287 226 - 5UTR:138237 , hg38_genes_exons GJC1 chr17 44830062 44830287 226 - exon:1340327 , hg38_genes_firstexons GJC1 chr17 44830062 44830287 226 - firstexon:205078 , hg38_genes_introns GJC1 chr17 44805838 44830637 24800 - intron:1135252 , hg38_genes_introns GJC1 chr17 44807470 448…	GJC1	hg38_genes_promoters, hg38_genes_5UTRs, hg38_genes_exons, hg38_genes_firstexons, hg38_genes_introns, hg38_genes_intronexonboundaries, hg38_genes_exonintronboundaries			4
chr17:45229050-45229073	chr17	45229050	45229073	-	ACCACAGGGGCAGGGGGTGGGGG	6		GGCACTGCGGCTGGAGGTGGNGG	none	hg38_enhancers_fantom NA chr17 45227799 45229611 1813 * enhancer:54785 , hg38_genes_1to5kb FMNL1 chr17 45225669 45229668 4000 + 1to5kb:197627 , hg38_genes_1to5kb FMNL1 chr17 45226427 45230426 4000 + 1to5kb:197628 , hg38_genes_1to5kb FMNL1 chr17 45227862 45231861 4000 + 1to5kb:197629 , hg38_genes_1to5kb FMNL1 chr17 45228884 45232883 4000 + 1to5kb:197630 , hg38_genes_introns FMNL1 chr17 45222254 45…	FMNL1	hg38_enhancers_fantom, hg38_genes_1to5kb, hg38_genes_introns	4
chr17:4576792-4576815	chr17	4576792	4576815	-	GGGGCTGGGGCTGGCGGGGGAGG	5		GGCACTGCGGCTGGAGGTGGNGG	none	hg38_genes_intergenic NA chr17 4572516 4578998 6483 * intergenic:18006		hg38_genes_intergenic		4
chr17:45812523-45812546	chr17	45812523	45812546	+	GGCACTGGAACTGGAGGGAGGGG	5		GGCACTGCGGCTGGAGGTGGNGG	none	hg38_genes_1to5kb CRHR1 chr17 45811558 45815557 4000 + 1to5kb:197687 , hg38_genes_introns LINC02210-CRHR1 chr17 45807098 45816462 9365 + intron:1092140 , hg38_genes_introns LINC02210-CRHR1 chr17 45807098 45816462 9365 + intron:1092167 , hg38_genes_introns CRHR1 chr17 45807098 45816462 9365 + intron:1092175 , hg38_genes_introns CRHR1 chr17 45807098 45816462 9365 + intron:1092187 , hg38_genes_intro…	CRHR1, LINC02210-CRHR1, MAPT-AS1	hg38_genes_1to5kb, hg38_genes_introns		4
chr17:46085163-46085186	chr17	46085163	46085186	+	GTTGCTGCTGCTGGAGGTAAGGG	6		GGCACTGCGGCTGGAGGTGGNGG	none	hg38_genes_introns KANSL1 chr17 46082543 46094559 12017 - intron:1136315 , hg38_genes_introns KANSL1 chr17 46082543 46094559 12017 - intron:1136329 , hg38_genes_introns KANSL1 chr17 46082543 46094559 12017 - intron:1136343 , hg38_genes_introns KANSL1 chr17 46082543 46094559 12017 - intron:1136357 , hg38_genes_introns KANSL1 chr17 46082543 46094559 12017 - intron:1136370 , hg38_genes_introns KANSL…	KANSL1	hg38_genes_introns	6
chr17:49213460-49213483	chr17	49213460	49213483	-	GGGGCTGCAGGTGGGGTTGGAGG	6		GGCACTGCGGCTGGAGGTGGNGG	none	hg38_enhancers_fantom NA chr17 49213455 49213705 251 * enhancer:54926 , hg38_genes_1to5kb GNGT2 chr17 49209913 49213912 4000 - 1to5kb:205602 , hg38_genes_1to5kb GNGT2 chr17 49210401 49214400 4000 - 1to5kb:205603 , hg38_genes_1to5kb GNGT2 chr17 49211575 49215574 4000 - 1to5kb:205604 , hg38_genes_1to5kb GNGT2 chr17 49210386 49214385 4000 - 1to5kb:205605 , hg38_genes_1to5kb GNGT2 chr17 49210218 4921…	GNGT2, ABI3	hg38_enhancers_fantom, hg38_genes_1to5kb, hg38_genes_introns			6
chr17:49987848-49987871	chr17	49987848	49987871	-	AGCACAGGGGCTGGGGGTGGAGG	4		GGCACTGCGGCTGGAGGTGGNGG	none	hg38_genes_intergenic NA chr17 49974960 49990004 15045 * intergenic:18533		hg38_genes_intergenic	26		8
chr17:50482466-50482489	chr17	50482466	50482489	+	GGGCTGATGGCTGGAGGTGGAGG	6	GGGGCTGATGGCTGGAGGTGGAGG	GGCACTGCGGCTGGAGGTGGNGG	GGCACTGC-GGCTGGAGGTGGNGG	hg38_genes_1to5kb RSAD1 chr17 50479029 50483028 4000 + 1to5kb:198283 , hg38_genes_exons RSAD1 chr17 50482364 50482706 343 + exon:1293701 , hg38_genes_firstexons RSAD1 chr17 50482364 50482706 343 + firstexon:198282 , hg38_genes_introns RSAD1 chr17 50482457 50483339 883 + intron:1095395 , hg38_genes_introns RSAD1 chr17 50482457 50482642 186 + intron:1095401 , hg38_genes_introns RSAD1 chr17 50482457…	RSAD1	hg38_genes_1to5kb, hg38_genes_exons, hg38_genes_firstexons, hg38_genes_introns, hg38_genes_intronexonboundaries, hg38_genes_exonintronboundaries	4
chr17:54969202-54969225	chr17	54969202	54969225	+	AGCACCACAGCTGGAGCAGGAGG	6		GGCACTGCGGCTGGAGGTGGNGG	none	hg38_genes_promoters COX11 chr17 54968654 54969653 1000 - promoter:205839 , hg38_genes_promoters COX11 chr17 54968655 54969654 1000 - promoter:205843 , hg38_genes_promoters COX11 chr17 54968655 54969654 1000 - promoter:205847 , hg38_genes_promoters COX11 chr17 54968704 54969703 1000 - promoter:205848 , hg38_genes_introns STXBP4 chr17 54968816 54985613 16798 + intron:1097502 , hg38_genes_introns S…	COX11, STXBP4	hg38_genes_promoters, hg38_genes_introns	6
chr17:55218271-55218294	chr17	55218271	55218294	+	AGCACTGGGCTTGGAACTGGGGG	6		GGCACTGCGGCTGGAGGTGGNGG	none	hg38_genes_intergenic NA chr17 55173633 55259959 86327 * intergenic:18565		hg38_genes_intergenic									4
chr17:56539550-56539573	chr17	56539550	56539573	+	CAGATAGCAGCTGGAGGTGGAGG	6		GGCACTGCGGCTGGAGGTGGNGG	none	hg38_genes_intergenic NA chr17 56517017 56568039 51023 * intergenic:18573		hg38_genes_intergenic	8
chr17:58060800-58060823	chr17	58060800	58060823	+	TGCACTGCGGATGGAGGGGGGCG	4		GGCACTGCGGCTGGAGGTGGNGG	none	hg38_enhancers_fantom NA chr17 58060718 58060896 179 * enhancer:55142 , hg38_genes_promoters LOC105371840 chr17 58060740 58061739 1000 - promoter:205935 , hg38_genes_intronexonboundaries LOC105371840 chr17 58060540 58060939 400 - intronexonboundary:1221973 , hg38_genes_exonintronboundaries LOC105371840 chr17 58060424 58060823 400 - exonintronboundary:1224436	LOC105371840	hg38_enhancers_fantom, hg38_genes_promoters, hg38_genes_intronexonboundaries, hg38_genes_exonintronboundaries	82	22	46
chr17:58084060-58084083	chr17	58084060	58084083	-	GCCCCAGAGGGTGGCGGTGGCGG	6		GGCACTGCGGCTGGAGGTGGNGG	none	hg38_genes_promoters DYNLL2-DT chr17 58083205 58084204 1000 - promoter:205936 , hg38_genes_introns DYNLL2 chr17 58083684 58087081 3398 + intron:1098138	DYNLL2-DT, DYNLL2	hg38_genes_promoters, hg38_genes_introns	4
chr17:59415442-59415465	chr17	59415442	59415465	+	GGCACAGAGGCTGGATGGAGGCG	6		GGCACTGCGGCTGGAGGTGGNGG	none	hg38_genes_intergenic NA chr17 59408304 59422087 13784 * intergenic:18599		hg38_genes_intergenic	44	12	42
chr17:62950931-62950954	chr17	62950931	62950954	-	CCTCCTGCTGCTGGAGGTGGAAG	6		GGCACTGCGGCTGGAGGTGGNGG	none	hg38_genes_exons NA chr17 62950831 62951188 358 - exon:1347381 , hg38_genes_firstexons NA chr17 62950831 62951188 358 - firstexon:206310 , hg38_genes_introns NA chr17 62936866 62966456 29591 - intron:1141067 , hg38_genes_introns NA chr17 62936866 62968499 31634 - intron:1141071		hg38_genes_exons, hg38_genes_firstexons, hg38_genes_introns	12
chr17:63508776-63508799	chr17	63508776	63508799	+	GGCTCCGCGGCAGGAGGAGCCGG	5		GGCACTGCGGCTGGAGGTGGNGG	none	hg38_genes_exons ACE chr17 63508639 63508827 189 + exon:1299502 , hg38_genes_introns NA chr17 63508350 63509082 733 + intron:1100577 , hg38_genes_intronexonboundaries ACE chr17 63508439 63508838 400 + intronexonboundary:1179331 , hg38_genes_exonintronboundaries ACE chr17 63508627 63509026 400 + exonintronboundary:1185812 , hg38_genes_3UTRs ACE chr17 63508639 63508827 189 + 3UTR:162661	ACE	hg38_genes_exons, hg38_genes_introns, hg38_genes_intronexonboundaries, hg38_genes_exonintronboundaries, hg38_genes_3UTRs		4
chr17:65537603-65537626	chr17	65537603	65537626	+	GGTACTGCGAATGGTGGTGGTGG	4		GGCACTGCGGCTGGAGGTGGNGG	none	hg38_genes_promoters AXIN2 chr17 65536683 65537682 1000 - promoter:206683 , hg38_genes_cds AXIN2 chr17 65537324 65537835 512 - CDS:722867 , hg38_genes_cds AXIN2 chr17 65537324 65537835 512 - CDS:722877 , hg38_genes_cds AXIN2 chr17 65537324 65537835 512 - CDS:722886 , hg38_genes_exons AXIN2 chr17 65537324 65537835 512 - exon:1349703 , hg38_genes_exons AXIN2 chr17 65537324 65537835 512 - exon:13497…	AXIN2	hg38_genes_promoters, hg38_genes_cds, hg38_genes_exons		4	6
chr17:66548741-66548764	chr17	66548741	66548764	+	GGCAGGGCGGCTGGAGGAGGTGG	3		GGCACTGCGGCTGGAGGTGGNGG	none	hg38_genes_introns PRKCA chr17 66496284 66641354 145071 + intron:1101462 , hg38_genes_introns PRKCA chr17 66496284 66641354 145071 + intron:1101478 , hg38_genes_introns PRKCA chr17 66496284 66554518 58235 + intron:1101489	PRKCA	hg38_genes_introns	6	8
chr17:6681225-6681248	chr17	6681225	6681248	+	GGCTCTGCAGCTGGAAGGGGGCA	6		GGCACTGCGGCTGGAGGTGGNGG	none	hg38_genes_introns NA chr17 6652595 6692864 40270 + intron:1076616 , hg38_genes_introns NA chr17 6652595 6684557 31963 + intron:1076617 , hg38_genes_introns ALOX15P1 chr17 6657784 6689875 32092 + intron:1076619 , hg38_genes_introns ALOX15P1 chr17 6658915 6692864 33950 + intron:1076642	ALOX15P1	hg38_genes_introns			6
chr17:70169399-70169422	chr17	70169399	70169422	-	GGAACCGCGGCGGGGAGGGGAGG	6		GGCACTGCGGCTGGAGGTGGNGG	none	hg38_genes_promoters KCNJ2 chr17 70168532 70169531 1000 + promoter:199419 , hg38_genes_promoters KCNJ2-AS1 chr17 70169405 70170404 1000 - promoter:206853 , hg38_genes_exons KCNJ2-AS1 chr17 70166961 70169404 2444 - exon:1351228 , hg38_genes_firstexons KCNJ2-AS1 chr17 70166961 70169404 2444 - firstexon:206853 , hg38_genes_introns KCNJ2 chr17 70168858 70174823 5966 + intron:1102533 , hg38_genes_intr…	KCNJ2, KCNJ2-AS1	hg38_genes_promoters, hg38_genes_exons, hg38_genes_firstexons, hg38_genes_introns, hg38_genes_intronexonboundaries		4
chr17:71522974-71522997	chr17	71522974	71522997	+	AGCAATACGGATGGAGGTGGAGG	4		GGCACTGCGGCTGGAGGTGGNGG	none	hg38_genes_intergenic NA chr17 71303219 71591337 288119 * intergenic:18697		hg38_genes_intergenic	12
chr17:7383695-7383719	chr17	7383695	7383719	-		Bulge	GCCACTGGGACCTGGAGGTGGGGG	GGCACTGCGGCTGGAGGTGGNGG	GGCACTGCGGC-TGGAGGTGGNGG	hg38_genes_promoters TNK1 chr17 7383247 7384246 1000 + promoter:194651 , hg38_genes_promoters TNK1 chr17 7383266 7384265 1000 + promoter:194652 , hg38_genes_1to5kb TNK1 chr17 7382134 7386133 4000 + 1to5kb:194653 , hg38_genes_cds TNK1 chr17 7383709 7383864 156 + CDS:678065 , hg38_genes_cds TNK1 chr17 7383709 7383864 156 + CDS:678077 , hg38_genes_cds TNK1 chr17 7383709 7383864 156 + CDS:678089 , hg…	TNK1	hg38_genes_promoters, hg38_genes_1to5kb, hg38_genes_cds, hg38_genes_exons, hg38_genes_introns, hg38_genes_intronexonboundaries, hg38_genes_exonintronboundaries, hg38_genes_3UTRs	8
chr17:74254976-74254999	chr17	74254976	74254999	-	GGTACTCTGGCTGGAGGTGGTGG	3		GGCACTGCGGCTGGAGGTGGNGG	none	hg38_genes_introns TTYH2 chr17 74253834 74260128 6295 + intron:1102739 , hg38_genes_introns TTYH2 chr17 74253834 74260128 6295 + intron:1102752 , hg38_genes_introns TTYH2 chr17 74253834 74260128 6295 + intron:1102774 , hg38_genes_introns TTYH2 chr17 74253834 74260128 6295 + intron:1102786	TTYH2	hg38_genes_introns		6
chr17:74798639-74798662	chr17	74798639	74798662	+	GCCACTGCAGCTGGAGCCAGCGG	5		GGCACTGCGGCTGGAGGTGGNGG	none	hg38_genes_introns TMEM104 chr17 74795633 74819749 24117 + intron:1103118 , hg38_genes_introns TMEM104 chr17 74795633 74819749 24117 + intron:1103127 , hg38_genes_introns TMEM104 chr17 74795633 74819749 24117 + intron:1103141 , hg38_genes_introns TMEM104 chr17 74795633 74819749 24117 + intron:1103152	TMEM104	hg38_genes_introns							4
chr17:75240909-75240932	chr17	75240909	75240932	+	GGTCCTGAGGCCTGGGGTGGTGG	6		GGCACTGCGGCTGGAGGTGGNGG	none	hg38_genes_promoters GGA3 chr17 75240451 75241450 1000 - promoter:207236 , hg38_genes_promoters GGA3 chr17 75240438 75241437 1000 - promoter:207247 , hg38_genes_1to5kb GGA3 chr17 75240539 75244538 4000 - 1to5kb:207241 , hg38_genes_1to5kb GGA3 chr17 75240082 75244081 4000 - 1to5kb:207242 , hg38_genes_1to5kb GGA3 chr17 75240546 75244545 4000 - 1to5kb:207243 , hg38_genes_1to5kb GGA3 chr17 75240552 7…	GGA3	hg38_genes_promoters, hg38_genes_1to5kb, hg38_genes_cds, hg38_genes_exons, hg38_genes_intronexonboundaries, hg38_genes_exonintronboundaries, hg38_genes_3UTRs	4
chr17:75505069-75505092	chr17	75505069	75505092	+	GCACCTGCGGCCAGGGGTGGGGG	6		GGCACTGCGGCTGGAGGTGGNGG	none	hg38_genes_1to5kb CASKIN2 chr17 75504941 75508940 4000 - 1to5kb:207303 , hg38_genes_cds CASKIN2 chr17 75504812 75505073 262 - CDS:724666 , hg38_genes_cds CASKIN2 chr17 75504812 75505073 262 - CDS:724682 , hg38_genes_exons CASKIN2 chr17 75504812 75505073 262 - exon:1353426 , hg38_genes_exons CASKIN2 chr17 75504812 75505073 262 - exon:1353445 , hg38_genes_introns CASKIN2 chr17 75505074 75505556 483…	CASKIN2	hg38_genes_1to5kb, hg38_genes_cds, hg38_genes_exons, hg38_genes_introns, hg38_genes_intronexonboundaries	54	36	50
chr17:75579179-75579201	chr17	75579179	75579201	+		Bulge	AGCACTGCAGCTGG-GATGGGGG	GGCACTGCGGCTGGAGGTGGNGG	GGCACTGCGGCTGGAGGTGGNGG	hg38_genes_intergenic NA chr17 75575210 75582799 7590 * intergenic:18737		hg38_genes_intergenic	20	14	22
chr17:75619813-75619835	chr17	75619813	75619835	+		Bulge	GACCCTG-GGCTAGAGGTGGGGG	GGCACTGCGGCTGGAGGTGGNGG	GGCACTGCGGCTGGAGGTGGNGG	hg38_genes_promoters MYO15B chr17 75618879 75619878 1000 + promoter:199753 , hg38_genes_promoters MYO15B chr17 75619208 75620207 1000 + promoter:199754 , hg38_genes_promoters MYO15B chr17 75619208 75620207 1000 + promoter:199755 , hg38_genes_promoters MYO15B chr17 75619332 75620331 1000 + promoter:199756 , hg38_genes_1to5kb MYO15B chr17 75615894 75619893 4000 + 1to5kb:199757 , hg38_genes_1to5kb M…	MYO15B	hg38_genes_promoters, hg38_genes_1to5kb, hg38_genes_exons, hg38_genes_introns, hg38_genes_intronexonboundaries, hg38_genes_exonintronboundaries	22
chr17:77266518-77266542	chr17	77266518	77266542	-		Bulge	GGCACTGTGGGATGGGGGTGGAGG	GGCACTGCGGCTGGAGGTGGNGG	GGCACTGCGGC-TGGAGGTGGNGG	hg38_genes_1to5kb NA chr17 77265777 77269776 4000 - 1to5kb:207622 , hg38_genes_introns SEPTIN9-DT chr17 77258349 77274189 15841 - intron:1147882 , hg38_genes_introns SEPTIN9-DT chr17 77258349 77274189 15841 - intron:1147885	SEPTIN9-DT	hg38_genes_1to5kb, hg38_genes_introns	4
chr17:77329231-77329254	chr17	77329231	77329254	+	GGCCCTGCAGCTGGAGAGGGAGG	4		GGCACTGCGGCTGGAGGTGGNGG	none	hg38_genes_introns SEPTIN9 chr17 77280807 77402058 121252 + intron:1105748 , hg38_genes_introns SEPTIN9 chr17 77307198 77402058 94861 + intron:1105751 , hg38_genes_introns SEPTIN9 chr17 77281555 77402058 120504 + intron:1105752 , hg38_genes_introns SEPTIN9 chr17 77307198 77402058 94861 + intron:1105763 , hg38_genes_introns SEPTIN9 chr17 77307198 77402058 94861 + intron:1105774 , hg38_genes_intron…	SEPTIN9	hg38_genes_introns	20	10
chr17:77432027-77432050	chr17	77432027	77432050	+	TGGACCCCAGCTGGGGGTGGGGG	6		GGCACTGCGGCTGGAGGTGGNGG	none	hg38_genes_introns SEPTIN9 chr17 77402704 77482143 79440 + intron:1105753 , hg38_genes_introns SEPTIN9 chr17 77402704 77482143 79440 + intron:1105764 , hg38_genes_introns SEPTIN9 chr17 77402704 77482143 79440 + intron:1105777 , hg38_genes_introns SEPTIN9 chr17 77402704 77482143 79440 + intron:1105788 , hg38_genes_introns SEPTIN9 chr17 77402704 77482143 79440 + intron:1105801 , hg38_genes_introns …	SEPTIN9	hg38_genes_introns	6
chr17:77433191-77433214	chr17	77433191	77433214	-	GACACCACGGCTGGAGATGGTGG	4		GGCACTGCGGCTGGAGGTGGNGG	none	hg38_genes_introns SEPTIN9 chr17 77402704 77482143 79440 + intron:1105753 , hg38_genes_introns SEPTIN9 chr17 77402704 77482143 79440 + intron:1105764 , hg38_genes_introns SEPTIN9 chr17 77402704 77482143 79440 + intron:1105777 , hg38_genes_introns SEPTIN9 chr17 77402704 77482143 79440 + intron:1105788 , hg38_genes_introns SEPTIN9 chr17 77402704 77482143 79440 + intron:1105801 , hg38_genes_introns …	SEPTIN9	hg38_genes_introns	62	32	50			22
chr17:77801583-77801606	chr17	77801583	77801606	-	GTGGGTGGGGCTGGGGGTGGGGG	6		GGCACTGCGGCTGGAGGTGGNGG	none	hg38_genes_intergenic NA chr17 77733560 77877329 143770 * intergenic:18759		hg38_genes_intergenic		4
chr17:77881215-77881238	chr17	77881215	77881238	-	GTCACTGGGGGTGGTGGGGGAGG	5		GGCACTGCGGCTGGAGGTGGNGG	none	hg38_genes_exons LINC01973 chr17 77879027 77883538 4512 - exon:1355526 , hg38_genes_introns LINC01973 chr17 77877860 77883474 5615 - intron:1147893	LINC01973	hg38_genes_exons, hg38_genes_introns			4
chr17:78840210-78840232	chr17	78840210	78840232	-		Bulge	GGGCCTGGGGCTGGAG-TGGCGG	GGCACTGCGGCTGGAGGTGGNGG	GGCACTGCGGCTGGAGGTGGNGG	hg38_genes_1to5kb USP36 chr17 78839795 78843794 4000 - 1to5kb:207763 , hg38_genes_introns USP36 chr17 78838751 78840735 1985 - intron:1148689 , hg38_genes_introns USP36 chr17 78838751 78840735 1985 - intron:1148713 , hg38_genes_introns USP36 chr17 78838751 78840735 1985 - intron:1148733 , hg38_genes_introns USP36 chr17 78838751 78840399 1649 - intron:1148753 , hg38_genes_introns USP36 chr17 78838…	USP36	hg38_genes_1to5kb, hg38_genes_introns, hg38_genes_exonintronboundaries	6		6
chr17:78903363-78903386	chr17	78903363	78903386	+	GGCACTGTTTAAGGAGGTGTGGG	6		GGCACTGCGGCTGGAGGTGGNGG	none	hg38_genes_promoters CEP295NL chr17 78903216 78904215 1000 - promoter:207774 , hg38_genes_promoters CEP295NL chr17 78903202 78904201 1000 - promoter:207775 , hg38_genes_promoters CEP295NL chr17 78903218 78904217 1000 - promoter:207777 , hg38_genes_promoters CEP295NL chr17 78903200 78904199 1000 - promoter:207778 , hg38_genes_1to5kb CEP295NL chr17 78902829 78906828 4000 - 1to5kb:207776 , hg38_gene…	CEP295NL, TIMP2	hg38_genes_promoters, hg38_genes_1to5kb, hg38_genes_introns, hg38_genes_intronexonboundaries, hg38_genes_exonintronboundaries	4
chr17:79244488-79244510	chr17	79244488	79244510	-		Bulge	GGCACTGCC-CTGAAGGTGGGGA	GGCACTGCGGCTGGAGGTGGNGG	GGCACTGCGGCTGGAGGTGGNGG	hg38_genes_introns RBFOX3 chr17 79235806 79307723 71918 - intron:1149019 , hg38_genes_introns RBFOX3 chr17 79235806 79307723 71918 - intron:1149032 , hg38_genes_introns RBFOX3 chr17 79235806 79307723 71918 - intron:1149071 , hg38_genes_introns RBFOX3 chr17 79235806 79307723 71918 - intron:1149097 , hg38_genes_introns RBFOX3 chr17 79235806 79307723 71918 - intron:1149102	RBFOX3	hg38_genes_introns	6	4	4
chr17:79306780-79306803	chr17	79306780	79306803	-	GCCCGTGGAGCTGGGGGTGGAGG	6		GGCACTGCGGCTGGAGGTGGNGG	none	hg38_genes_introns RBFOX3 chr17 79235806 79307723 71918 - intron:1149019 , hg38_genes_introns RBFOX3 chr17 79235806 79307723 71918 - intron:1149032 , hg38_genes_introns RBFOX3 chr17 79235806 79307723 71918 - intron:1149071 , hg38_genes_introns RBFOX3 chr17 79235806 79307723 71918 - intron:1149097 , hg38_genes_introns RBFOX3 chr17 79235806 79307723 71918 - intron:1149102 , hg38_genes_introns RBFOX…	RBFOX3	hg38_genes_introns			4
chr17:7939496-7939519	chr17	7939496	7939519	+	TCTTCTGCGGCTGTAGGAGGAGG	6		GGCACTGCGGCTGGAGGTGGNGG	none	hg38_genes_promoters CNTROB chr17 7938690 7939689 1000 + promoter:194906 , hg38_genes_cds CNTROB chr17 7939513 7939749 237 + CDS:679330 , hg38_genes_cds CNTROB chr17 7939513 7939749 237 + CDS:679349 , hg38_genes_cds CNTROB chr17 7939513 7939749 237 + CDS:679376 , hg38_genes_exons CNTROB chr17 7939513 7939749 237 + exon:1273893 , hg38_genes_exons CNTROB chr17 7939513 7939749 237 + exon:1273912 , h…	CNTROB	hg38_genes_promoters, hg38_genes_cds, hg38_genes_exons, hg38_genes_introns, hg38_genes_intronexonboundaries, hg38_genes_exonintronboundaries, hg38_genes_3UTRs	58	32	26
chr17:7988333-7988356	chr17	7988333	7988356	-	GGCTCTGCTGCTGGAAGTGGGTG	4		GGCACTGCGGCTGGAGGTGGNGG	none	hg38_genes_intergenic NA chr17 7955623 7997614 41992 * intergenic:18050		hg38_genes_intergenic	6		4
chr17:80050086-80050109	chr17	80050086	80050109	+	AGCCCAGCGGCAGGAGCTGGGGG	5		GGCACTGCGGCTGGAGGTGGNGG	none	hg38_genes_cds CCDC40 chr17 80050064 80050283 220 + CDS:698106 , hg38_genes_cds CCDC40 chr17 80050064 80050283 220 + CDS:698124 , hg38_genes_cds CCDC40 chr17 80050064 80050283 220 + CDS:698144 , hg38_genes_cds CCDC40 chr17 80050064 80050283 220 + CDS:698155 , hg38_genes_exons CCDC40 chr17 80050064 80050283 220 + exon:1306874 , hg38_genes_exons CCDC40 chr17 80050064 80050283 220 + exon:1306892 , h…	CCDC40	hg38_genes_cds, hg38_genes_exons, hg38_genes_introns, hg38_genes_intronexonboundaries, hg38_genes_exonintronboundaries, hg38_genes_3UTRs	28	10	10
chr17:80286861-80286884	chr17	80286861	80286884	-	AGGACTGCGGCTGGTGGGAGGAG	6		GGCACTGCGGCTGGAGGTGGNGG	none	hg38_genes_1to5kb RNF213 chr17 80282959 80286958 4000 + 1to5kb:200302 , hg38_genes_1to5kb RNF213 chr17 80284761 80288760 4000 + 1to5kb:200303 , hg38_genes_introns RNF213 chr17 80273405 80287814 14410 + intron:1107164 , hg38_genes_introns RNF213 chr17 80278911 80287814 8904 + intron:1107232 , hg38_genes_introns RNF213 chr17 80273405 80287814 14410 + intron:1107299	RNF213	hg38_genes_1to5kb, hg38_genes_introns	22	6	18
chr17:80359120-80359143	chr17	80359120	80359143	-	AGGCCTGCGGAAGGGGGTGGGGG	6	GGC-CTGCGGAAGGGGGTGGGGG	GGCACTGCGGCTGGAGGTGGNGG	GGCACTGCGGCTGGAGGTGGNGG	hg38_genes_1to5kb RNF213 chr17 80358353 80362352 4000 + 1to5kb:200310 , hg38_genes_1to5kb RNF213 chr17 80358671 80362670 4000 + 1to5kb:200311 , hg38_genes_introns RNF213 chr17 80358480 80360060 1581 + intron:1107198 , hg38_genes_introns RNF213 chr17 80358480 80360060 1581 + intron:1107266 , hg38_genes_introns RNF213 chr17 80358480 80360060 1581 + intron:1107340 , hg38_genes_introns RNF213 chr17 8…	RNF213, RNF213-AS1	hg38_genes_1to5kb, hg38_genes_introns		6
chr17:80439328-80439351	chr17	80439328	80439351	-	GGCACTGCCCCTGGAGGAGAGGG	4		GGCACTGCGGCTGGAGGTGGNGG	none	hg38_genes_intergenic NA chr17 80438087 80453734 15648 * intergenic:18790		hg38_genes_intergenic	22	18	14
chr17:81408910-81408933	chr17	81408910	81408933	-	TGCACTGGGGCAGGAGACGGAGG	5		GGCACTGCGGCTGGAGGTGGNGG	none	hg38_genes_introns BAHCC1 chr17 81399918 81426799 26882 + intron:1107986 , hg38_genes_introns BAHCC1 chr17 81399918 81426799 26882 + intron:1108013	BAHCC1	hg38_genes_introns	4
chr17:81537161-81537184	chr17	81537161	81537184	+	GGTCCTGCAGCTGGAGGTGGAGG	3		GGCACTGCGGCTGGAGGTGGNGG	none	hg38_genes_exonintronboundaries FSCN2 chr17 81536880 81537279 400 + exonintronboundary:1194709 , hg38_genes_exonintronboundaries FSCN2 chr17 81536930 81537329 400 + exonintronboundary:1194710 , hg38_genes_intergenic NA chr17 81537131 81539884 2754 * intergenic:18804	FSCN2	hg38_genes_exonintronboundaries, hg38_genes_intergenic		10
chr17:81677287-81677310	chr17	81677287	81677310	-	GGCCACCCGGCTGGAGGTGGGTG	5	GCCACC-CGGCTGGAGGTGGGTG	GGCACTGCGGCTGGAGGTGGNGG	GGCACTGCGGCTGGAGGTGGNGG	hg38_genes_intergenic NA chr17 81673905 81678325 4421 * intergenic:18805		hg38_genes_intergenic		6	4
chr17:81738943-81738966	chr17	81738943	81738966	-	GTCCCTGCGACTGGAGGGTGTGG	5		GGCACTGCGGCTGGAGGTGGNGG	none	hg38_genes_intergenic NA chr17 81721017 81799131 78115 * intergenic:18806		hg38_genes_intergenic	26	8	14
chr17:81804502-81804525	chr17	81804502	81804525	+	GGGGGCGCGGCTGGGGGCGGGGG	6		GGCACTGCGGCTGGAGGTGGNGG	none	hg38_genes_promoters GCGR chr17 81804087 81805086 1000 + promoter:200568 , hg38_genes_introns GCGR chr17 81804250 81808841 4592 + intron:1108804 , hg38_genes_introns GCGR chr17 81804250 81808841 4592 + intron:1108806 , hg38_genes_introns GCGR chr17 81804250 81808841 4592 + intron:1108817	GCGR	hg38_genes_promoters, hg38_genes_introns	10
chr17:81932120-81932143	chr17	81932120	81932143	+	TGCACTGCCTCTGGAGGGAAGGG	6		GGCACTGCGGCTGGAGGTGGNGG	none	hg38_genes_promoters NA chr17 81931398 81932397 1000 + promoter:200603 , hg38_genes_1to5kb MAFG chr17 81928736 81932735 4000 - 1to5kb:208225 , hg38_genes_1to5kb MAFG chr17 81928709 81932708 4000 - 1to5kb:208227	MAFG	hg38_genes_promoters, hg38_genes_1to5kb		4
chr17:81977235-81977257	chr17	81977235	81977257	+		Bulge	GGCTCAGCTGCTGGAG-TGGAGG	GGCACTGCGGCTGGAGGTGGNGG	GGCACTGCGGCTGGAGGTGGNGG	hg38_genes_promoters ASPSCR1 chr17 81976550 81977549 1000 + promoter:200606 , hg38_genes_promoters ASPSCR1 chr17 81976602 81977601 1000 + promoter:200607 , hg38_genes_promoters ASPSCR1 chr17 81976629 81977628 1000 + promoter:200608 , hg38_genes_promoters ASPSCR1 chr17 81976631 81977630 1000 + promoter:200609 , hg38_genes_promoters ASPSCR1 chr17 81976634 81977633 1000 + promoter:200610 , hg38_gene…	ASPSCR1	hg38_genes_promoters, hg38_genes_introns	6
chr17:82091581-82091604	chr17	82091581	82091604	-	GGATGGGCGGCTGCAGGTGGTGG	5		GGCACTGCGGCTGGAGGTGGNGG	none	hg38_genes_cds FASN chr17 82091222 82091684 463 - CDS:728118 , hg38_genes_cds FASN chr17 82091222 82091684 463 - CDS:728160 , hg38_genes_exons FASN chr17 82091222 82091684 463 - exon:1359655 , hg38_genes_exons FASN chr17 82091222 82091684 463 - exon:1359698 , hg38_genes_intronexonboundaries FASN chr17 82091485 82091884 400 - intronexonboundary:1236990 , hg38_genes_intronexonboundaries FASN chr17 …	FASN	hg38_genes_cds, hg38_genes_exons, hg38_genes_intronexonboundaries		4
chr17:82674251-82674275	chr17	82674251	82674275	+		Bulge	GTCACTGAGGCTGGGAGGCGGAGG	GGCACTGCGGCTGGAGGTGGNGG	GGCACTGCGGCTGG-AGGTGGNGG	hg38_genes_introns RAB40B chr17 82664557 82698454 33898 - intron:1152096 , hg38_genes_introns RAB40B chr17 82664557 82696388 31832 - intron:1152102 , hg38_genes_introns RAB40B chr17 82664557 82698454 33898 - intron:1152114 , hg38_genes_introns RAB40B chr17 82664557 82696388 31832 - intron:1152119 , hg38_genes_introns RAB40B chr17 82664557 82698454 33898 - intron:1152121	RAB40B	hg38_genes_introns		6
chr17:83148764-83148787	chr17	83148764	83148787	+	GGGGCTGCGGCTGGAGTGTGGGT	6	GGGGCTGCGGCTGGAGTGTGGGTG	GGCACTGCGGCTGGAGGTGGNGG	GGCACTGCGGCTGGAG-GTGGNGG	hg38_genes_introns LOC101929650 chr17 83145260 83195125 49866 + intron:1110933 , hg38_genes_introns LOC101929650 chr17 83145260 83212367 67108 + intron:1110936 , hg38_genes_introns LOC101929650 chr17 83145260 83177488 32229 + intron:1110939	LOC101929650	hg38_genes_introns		4	8
chr17:8405600-8405623	chr17	8405600	8405623	+	TGCACAAGGGCAGGAGGTGGGGG	5		GGCACTGCGGCTGGAGGTGGNGG	none	hg38_genes_intergenic NA chr17 8402828 8408130 5303 * intergenic:18066		hg38_genes_intergenic	6
chr17:9481657-9481680	chr17	9481657	9481680	-	TGGTCTGCGGCTTGGGGTGGGGG	5	GGT-CTGCGGCTTGGGGTGGGGG	GGCACTGCGGCTGGAGGTGGNGG	GGCACTGCGGCTGGAGGTGGNGG	hg38_genes_introns STX8 chr17 9378654 9491828 113175 - intron:1120042 , hg38_genes_introns STX8 chr17 9378654 9491828 113175 - intron:1120049 , hg38_genes_introns STX8 chr17 9378654 9491828 113175 - intron:1120057 , hg38_genes_introns STX8 chr17 9378654 9491828 113175 - intron:1120063 , hg38_genes_introns STX8 chr17 9378654 9491828 113175 - intron:1120066	STX8	hg38_genes_introns			8
chr17:9918074-9918097	chr17	9918074	9918097	-	GCTAGAGCGGCTGGAGGTGGAGA	5		GGCACTGCGGCTGGAGGTGGNGG	none	hg38_genes_cds GAS7 chr17 9918001 9918099 99 - CDS:707614 , hg38_genes_cds GAS7 chr17 9918001 9918099 99 - CDS:707627 , hg38_genes_cds GAS7 chr17 9918001 9918099 99 - CDS:707641 , hg38_genes_cds GAS7 chr17 9918001 9918099 99 - CDS:707655 , hg38_genes_cds GAS7 chr17 9918001 9918099 99 - CDS:707665 , hg38_genes_cds GAS7 chr17 9918001 9918099 99 - CDS:707681 , hg38_genes_cds GAS7 chr17 9918001 99180…	GAS7	hg38_genes_cds, hg38_genes_exons, hg38_genes_introns, hg38_genes_intronexonboundaries, hg38_genes_exonintronboundaries	20
chr18:1828743-1828766	chr18	1828743	1828766	+	AGCACAGGGGCTGGAGGTAGGGT	5		GGCACTGCGGCTGGAGGTGGNGG	none	hg38_genes_introns NA chr18 1649794 1871805 222012 + intron:1152440 , hg38_genes_introns NA chr18 1824853 1829176 4324 + intron:1152466 , hg38_genes_introns NA chr18 1824853 1829176 4324 + intron:1152469 , hg38_genes_introns NA chr18 1824853 1871805 46953 + intron:1152473 , hg38_genes_introns NA chr18 1824853 1871805 46953 + intron:1152477 , hg38_genes_introns NA chr18 1824853 1871805 46953 + int…	LOC105371959	hg38_genes_introns	10
chr18:25016350-25016373	chr18	25016350	25016373	-	AGGGCTGCGGCTGGGGCTGGGGG	5	GGG-CTGCGGCTGGGGCTGGGGG	GGCACTGCGGCTGGAGGTGGNGG	GGCACTGCGGCTGGAGGTGGNGG	hg38_genes_intergenic NA chr18 24992920 25016433 23514 * intergenic:19009		hg38_genes_intergenic	30	12	6
chr18:26714589-26714612	chr18	26714589	26714612	+	GAGGCTGCCGCTGGGGGTGTGGG	6		GGCACTGCGGCTGGAGGTGGNGG	none	hg38_genes_introns AQP4-AS1 chr18 26710040 26924759 214720 + intron:1156718 , hg38_genes_introns AQP4-AS1 chr18 26655835 26924759 268925 + intron:1156721 , hg38_genes_introns AQP4-AS1 chr18 26703792 26764215 60424 + intron:1156730	AQP4-AS1	hg38_genes_introns	4
chr18:35611082-35611105	chr18	35611082	35611105	+	AGAACTGCTGCTGTAGGTGGATG	5		GGCACTGCGGCTGGAGGTGGNGG	none	hg38_genes_introns GALNT1 chr18 35581304 35627433 46130 + intron:1158111 , hg38_genes_introns GALNT1 chr18 35581863 35654559 72697 + intron:1158113 , hg38_genes_introns GALNT1 chr18 35581863 35654559 72697 + intron:1158115	GALNT1	hg38_genes_introns	4
chr18:37345102-37345125	chr18	37345102	37345125	+	GGCTCTGTCTCTGGAGGGGCTGG	6		GGCACTGCGGCTGGAGGTGGNGG	none	hg38_genes_introns CELF4 chr18 37321882 37485524 163643 - intron:1168490 , hg38_genes_introns CELF4 chr18 37321882 37485524 163643 - intron:1168509 , hg38_genes_introns CELF4 chr18 37321882 37485524 163643 - intron:1168521 , hg38_genes_introns CELF4 chr18 37321882 37485524 163643 - intron:1168531 , hg38_genes_introns CELF4 chr18 37321882 37485524 163643 - intron:1168543 , hg38_genes_introns CELF4…	CELF4	hg38_genes_introns				6
chr18:37746890-37746913	chr18	37746890	37746913	+	GGCCAAGCAGCTGGAGGTGGTGG	4		GGCACTGCGGCTGGAGGTGGNGG	none	hg38_genes_introns NA chr18 37742957 37750764 7808 + intron:1158626		hg38_genes_introns								4
chr18:38298958-38298981	chr18	38298958	38298981	+	GGCACTGTGGCAGGGGTGGGGGT	6	GGCACTGTGGCAGG-GGTGGGGG	GGCACTGCGGCTGGAGGTGGNGG	GGCACTGCGGCTGGAGGTGGNGG	hg38_genes_intergenic NA chr18 37992414 38655208 662795 * intergenic:19071		hg38_genes_intergenic	4		8
chr18:39614587-39614610	chr18	39614587	39614610	-	GGCACTGCGGGTGGAGGCGGGGG	2		GGCACTGCGGCTGGAGGTGGNGG	none	hg38_genes_introns MIR924HG chr18 39535616 39751328 215713 - intron:1168646 , hg38_genes_introns MIR924HG chr18 39535616 39699548 163933 - intron:1168648 , hg38_genes_introns MIR924HG chr18 39535616 39751328 215713 - intron:1168655 , hg38_genes_introns MIR924HG chr18 39535616 39751328 215713 - intron:1168658 , hg38_genes_introns MIR924HG chr18 39535616 39699548 163933 - intron:1168662 , hg38_gene…	MIR924HG	hg38_genes_introns	46	22	28
chr18:46680328-46680351	chr18	46680328	46680351	+	GGTACTGCGGATGGAAGTAGTAG	5		GGCACTGCGGCTGGAGGTGGNGG	none	hg38_genes_cds ST8SIA5 chr18 46680042 46680510 469 - CDS:739672 , hg38_genes_cds ST8SIA5 chr18 46680042 46680510 469 - CDS:739679 , hg38_genes_cds ST8SIA5 chr18 46680042 46680510 469 - CDS:739685 , hg38_genes_exons ST8SIA5 chr18 46667821 46680510 12690 - exon:1382248 , hg38_genes_exons ST8SIA5 chr18 46667821 46680510 12690 - exon:1382255 , hg38_genes_exons ST8SIA5 chr18 46679243 46680510 1268 - e…	ST8SIA5	hg38_genes_cds, hg38_genes_exons, hg38_genes_intronexonboundaries		8
chr18:49731064-49731087	chr18	49731064	49731087	+	ACACCTGCGGCTGGAGGTGGGAA	6	GACACCTGCGGCTGGAGGTGGGAA	GGCACTGCGGCTGGAGGTGGNGG	GGCAC-TGCGGCTGGAGGTGGNGG	hg38_genes_intergenic NA chr18 49651161 49739822 88662 * intergenic:19118		hg38_genes_intergenic	12		12
chr18:5258844-5258867	chr18	5258844	5258867	-	CACACTGCTGCTGGGGGATGGGG	6		GGCACTGCGGCTGGAGGTGGNGG	none	hg38_genes_introns LINC00667 chr18 5241813 5290085 48273 + intron:1153187 , hg38_genes_introns LINC00667 chr18 5241813 5290085 48273 + intron:1153189 , hg38_genes_introns LINC00667 chr18 5241890 5290085 48196 + intron:1153194 , hg38_genes_introns LINC00667 chr18 5239050 5290085 51036 + intron:1153219 , hg38_genes_introns LINC00667 chr18 5241890 5290085 48196 + intron:1153230	LINC00667	hg38_genes_introns	4
chr18:54231154-54231177	chr18	54231154	54231177	-	AGCAATGCGGATGGAACTGGAGG	5		GGCACTGCGGCTGGAGGTGGNGG	none	hg38_genes_intergenic NA chr18 54229670 54264516 34847 * intergenic:19140		hg38_genes_intergenic	6
chr18:62979355-62979378	chr18	62979355	62979378	-	GCAGCTGCGGCTGGAGCTGAGGG	5	GGCAGCTGCGGCTGGAGCTGAGGG	GGCACTGCGGCTGGAGGTGGNGG	GGCA-CTGCGGCTGGAGGTGGNGG	hg38_genes_cds PHLPP1 chr18 62978262 62979431 1170 + CDS:734848 , hg38_genes_exons PHLPP1 chr18 62978262 62980433 2172 + exon:1372763	PHLPP1	hg38_genes_cds, hg38_genes_exons	10
chr18:63138198-63138222	chr18	63138198	63138222	+		Bulge	CGCACTGGCGGCTGGGAGTGGTGG	GGCACTGCGGCTGGAGGTGGNGG	GGCACTG-CGGCTGGAGGTGGNGG	hg38_genes_introns BCL2 chr18 63128760 63138262 9503 - intron:1174066 , hg38_genes_introns BCL2 chr18 63128760 63158072 29313 - intron:1174067 , hg38_genes_introns BCL2 chr18 63128760 63301661 172902 - intron:1174068 , hg38_genes_introns BCL2 chr18 63128760 63317529 188770 - intron:1174070 , hg38_genes_introns BCL2 chr18 63128760 63318081 189322 - intron:1174071 , hg38_genes_introns BCL2 chr18 63…	BCL2	hg38_genes_introns, hg38_genes_intronexonboundaries, hg38_genes_exonintronboundaries	10	6
chr18:64026560-64026583	chr18	64026560	64026583	-	GGCACCGCGGGCAGAGGCGGGGG	5		GGCACTGCGGCTGGAGGTGGNGG	none	hg38_genes_intergenic NA chr18 64019780 64036554 16775 * intergenic:19216		hg38_genes_intergenic	4
chr18:7717292-7717315	chr18	7717292	7717315	+	GGGACTACGGCTGGATGTTGGAG	5		GGCACTGCGGCTGGAGGTGGNGG	none	hg38_genes_introns PTPRM chr18 7567892 7774148 206257 + intron:1153601 , hg38_genes_introns PTPRM chr18 7567892 7774148 206257 + intron:1153631	PTPRM	hg38_genes_introns	4
chr18:77548930-77548953	chr18	77548930	77548953	-	GACACTGAGGCTGGAAGAGGTGG	4		GGCACTGCGGCTGGAGGTGGNGG	none	hg38_genes_introns LOC107985172 chr18 77522923 77560698 37776 + intron:1163180	LOC107985172	hg38_genes_introns	14	6					30	14	14
chr18:77927741-77927764	chr18	77927741	77927764	-	GTCACTTCAGCTGGAGTGGGAGG	5		GGCACTGCGGCTGGAGGTGGNGG	none	hg38_genes_intergenic NA chr18 77868568 77970636 102069 * intergenic:19309		hg38_genes_intergenic		8
chr18:77936965-77936988	chr18	77936965	77936988	+	TGCACCAGAGCTGGAGGTGGGGT	6		GGCACTGCGGCTGGAGGTGGNGG	none	hg38_genes_intergenic NA chr18 77868568 77970636 102069 * intergenic:19309		hg38_genes_intergenic	8
chr18:79684394-79684417	chr18	79684394	79684417	+	AGCACTGCGGAGAGAGGTAATGG	6		GGCACTGCGGCTGGAGGTGGNGG	none	hg38_genes_1to5kb CTDP1-DT chr18 79680746 79684745 4000 - 1to5kb:213176 , hg38_genes_introns CTDP1 chr18 79680262 79695224 14963 + intron:1163472 , hg38_genes_introns CTDP1 chr18 79680262 79695224 14963 + intron:1163484 , hg38_genes_introns CTDP1 chr18 79680262 79695224 14963 + intron:1163495 , hg38_genes_introns CTDP1 chr18 79681518 79695224 13707 + intron:1163507 , hg38_genes_introns NA chr18 7…	CTDP1-DT, CTDP1	hg38_genes_1to5kb, hg38_genes_introns		4
chr18:79756089-79756112	chr18	79756089	79756112	-	AGAGATGCGGCTGGGGGTGCTGG	6		GGCACTGCGGCTGGAGGTGGNGG	none	hg38_genes_intergenic NA chr18 79754504 79782120 27617 * intergenic:19324		hg38_genes_intergenic	6
chr18:8562687-8562710	chr18	8562687	8562710	+	AGATCTGCAGCTGGAGGCAGTGG	6		GGCACTGCGGCTGGAGGTGGNGG	none	hg38_genes_intergenic NA chr18 8546818 8604436 57619 * intergenic:18884		hg38_genes_intergenic		4
chr19:10119975-10119998	chr19	10119975	10119998	+	ACACCTGCGGACGGAGGTGGAGG	6	GACACCTGCGGACGGAGGTGGAGG	GGCACTGCGGCTGGAGGTGGNGG	GGCAC-TGCGGCTGGAGGTGGNGG	hg38_genes_promoters EIF3G chr19 10119900 10120899 1000 - promoter:221792 , hg38_genes_promoters EIF3G chr19 10119865 10120864 1000 - promoter:221795 , hg38_genes_promoters EIF3G chr19 10119887 10120886 1000 - promoter:221796 , hg38_genes_promoters EIF3G chr19 10119900 10120899 1000 - promoter:221797 , hg38_genes_promoters EIF3G chr19 10119906 10120905 1000 - promoter:221798 , hg38_genes_promoter…	EIF3G	hg38_genes_promoters, hg38_genes_1to5kb, hg38_genes_intronexonboundaries, hg38_genes_exonintronboundaries	12
chr19:10222627-10222650	chr19	10222627	10222650	-	GAAACCACGGCTGGAGGTGGGGA	5		GGCACTGCGGCTGGAGGTGGNGG	none	hg38_genes_exons S1PR2 chr19 10221433 10224947 3515 - exon:1440718 , hg38_genes_introns DNMT1 chr19 10218870 10231203 12334 - intron:1218830 , hg38_genes_introns DNMT1 chr19 10182078 10231203 49126 - intron:1218843 , hg38_genes_3UTRs S1PR2 chr19 10221433 10223843 2411 - 3UTR:181221	S1PR2, DNMT1	hg38_genes_exons, hg38_genes_introns, hg38_genes_3UTRs		12	8
chr19:12192486-12192509	chr19	12192486	12192509	-	GGCACTGTCGCTGGAGGCTGCGG	4		GGCACTGCGGCTGGAGGTGGNGG	none	hg38_genes_1to5kb LOC100289333 chr19 12190015 12194014 4000 + 1to5kb:214918 , hg38_genes_1to5kb LOC100289333 chr19 12190015 12194014 4000 + 1to5kb:214919 , hg38_genes_1to5kb LOC100289333 chr19 12190017 12194016 4000 + 1to5kb:214920 , hg38_genes_1to5kb LOC100289333 chr19 12190088 12194087 4000 + 1to5kb:214921	LOC100289333	hg38_genes_1to5kb	6
chr19:1295070-1295093	chr19	1295070	1295093	+	GACACTGAGGCAGGAGGTGGGGG	3		GGCACTGCGGCTGGAGGTGGNGG	none	hg38_genes_introns EFNA2 chr19 1286309 1295544 9236 + intron:1176849	EFNA2	hg38_genes_introns	166	46	66	6			30	40
chr19:13036100-13036123	chr19	13036100	13036123	+	GGGGCTGCGGCTGGAGGGAGGGG	4		GGCACTGCGGCTGGAGGTGGNGG	none	hg38_genes_introns NFIX chr19 13025553 13073046 47494 + intron:1185485 , hg38_genes_introns NFIX chr19 13025553 13073046 47494 + intron:1185495 , hg38_genes_introns NFIX chr19 13025369 13073046 47678 + intron:1185505 , hg38_genes_introns NFIX chr19 13025553 13073046 47494 + intron:1185512 , hg38_genes_introns NFIX chr19 13025553 13073046 47494 + intron:1185521 , hg38_genes_introns NFIX chr19 1302…	NFIX	hg38_genes_introns			8
chr19:14164260-14164283	chr19	14164260	14164283	+	GGCACTGTGCACAGGGGTGGGGG	6		GGCACTGCGGCTGGAGGTGGNGG	none	hg38_genes_1to5kb ADGRL1 chr19 14162537 14166536 4000 - 1to5kb:222567 , hg38_genes_1to5kb ADGRL1 chr19 14161581 14165580 4000 - 1to5kb:222568 , hg38_genes_introns ADGRL1-AS1 chr19 14155480 14168776 13297 + intron:1186017 , hg38_genes_introns ADGRL1-AS1 chr19 14155480 14171125 15646 + intron:1186019 , hg38_genes_introns ADGRL1 chr19 14163407 14170681 7275 - intron:1223030 , hg38_genes_introns ADGR…	ADGRL1, ADGRL1-AS1	hg38_genes_1to5kb, hg38_genes_introns	8
chr19:14560118-14560141	chr19	14560118	14560141	-	CGGGCTGCGGCAGGAGGGGGTAG	6		GGCACTGCGGCTGGAGGTGGNGG	none	hg38_genes_1to5kb TECR chr19 14556967 14560966 4000 + 1to5kb:215174 , hg38_genes_1to5kb TECR chr19 14557052 14561051 4000 + 1to5kb:215175 , hg38_genes_1to5kb TECR chr19 14557356 14561355 4000 + 1to5kb:215176 , hg38_genes_1to5kb TECR chr19 14559058 14563057 4000 + 1to5kb:215177 , hg38_genes_1to5kb TECR chr19 14559229 14563228 4000 + 1to5kb:215178 , hg38_genes_1to5kb TECR chr19 14559252 14563251 40…	TECR, DNAJB1	hg38_genes_1to5kb, hg38_genes_5UTRs, hg38_genes_exons, hg38_genes_firstexons, hg38_genes_introns, hg38_genes_intronexonboundaries, hg38_genes_exonintronboundaries	4
chr19:15191718-15191741	chr19	15191718	15191741	-	GGCACTGCGGCCAGAGGGAGCGG	4		GGCACTGCGGCTGGAGGTGGNGG	none	hg38_genes_introns NOTCH3 chr19 15191658 15191744 87 - intron:1223732 , hg38_genes_introns NOTCH3 chr19 15191658 15191744 87 - intron:1223760 , hg38_genes_intronexonboundaries NOTCH3 chr19 15191458 15191857 400 - intronexonboundary:1313066 , hg38_genes_intronexonboundaries NOTCH3 chr19 15191458 15191857 400 - intronexonboundary:1313067 , hg38_genes_intronexonboundaries NOTCH3 chr19 15191668 15192…	NOTCH3	hg38_genes_introns, hg38_genes_intronexonboundaries, hg38_genes_exonintronboundaries	6	4	8
chr19:15244454-15244477	chr19	15244454	15244477	+	GGCATGGAGGGTGGGGGAGGCGG	6		GGCACTGCGGCTGGAGGTGGNGG	none	hg38_genes_cds BRD4 chr19 15244231 15244600 370 - CDS:777626 , hg38_genes_cds BRD4 chr19 15244231 15244600 370 - CDS:777645 , hg38_genes_exons BRD4 chr19 15244231 15244600 370 - exon:1446517 , hg38_genes_exons BRD4 chr19 15244231 15244600 370 - exon:1446537 , hg38_genes_intronexonboundaries BRD4 chr19 15244401 15244800 400 - intronexonboundary:1313122 , hg38_genes_intronexonboundaries BRD4 chr19 …	BRD4	hg38_genes_cds, hg38_genes_exons, hg38_genes_intronexonboundaries			4
chr19:1529756-1529779	chr19	1529756	1529779	+	GAGCCGGCGGCCAGAGGTGGAGG	6		GGCACTGCGGCTGGAGGTGGNGG	none	hg38_genes_cds PLK5 chr19 1529747 1529824 78 + CDS:744633 , hg38_genes_cds PLK5 chr19 1529747 1529824 78 + CDS:744642 , hg38_genes_cds PLK5 chr19 1529747 1529824 78 + CDS:744651 , hg38_genes_cds PLK5 chr19 1529747 1529824 78 + CDS:744660 , hg38_genes_cds PLK5 chr19 1529747 1529824 78 + CDS:744668 , hg38_genes_cds PLK5 chr19 1529747 1529824 78 + CDS:744677 , hg38_genes_cds PLK5 chr19 1529747 15298…	PLK5	hg38_genes_cds, hg38_genes_exons, hg38_genes_introns, hg38_genes_intronexonboundaries, hg38_genes_exonintronboundaries	14
chr19:16217018-16217040	chr19	16217018	16217040	+		Bulge	GGCAGTATGGCTGG-GGTGGGGG	GGCACTGCGGCTGGAGGTGGNGG	GGCACTGCGGCTGGAGGTGGNGG	hg38_genes_introns AP1M1 chr19 16209178 16226420 17243 + intron:1187395 , hg38_genes_introns AP1M1 chr19 16209178 16226420 17243 + intron:1187406 , hg38_genes_introns AP1M1 chr19 16209178 16226420 17243 + intron:1187416 , hg38_genes_introns AP1M1 chr19 16210396 16226420 16025 + intron:1187431 , hg38_genes_introns AP1M1 chr19 16209178 16226420 17243 + intron:1187453 , hg38_genes_introns AP1M1 chr1…	AP1M1	hg38_genes_introns	10
chr19:16494397-16494420	chr19	16494397	16494420	+	GTCACTGAGGCTGGAGTGCAGGG	6	GTCACTGAGGCTGGAG-TGCAGG	GGCACTGCGGCTGGAGGTGGNGG	GGCACTGCGGCTGGAGGTGGNGG	hg38_genes_1to5kb C19orf44 chr19 16491394 16495393 4000 + 1to5kb:215447 , hg38_genes_1to5kb C19orf44 chr19 16491394 16495393 4000 + 1to5kb:215448 , hg38_genes_1to5kb C19orf44 chr19 16491406 16495405 4000 + 1to5kb:215449 , hg38_genes_1to5kb C19orf44 chr19 16491439 16495438 4000 + 1to5kb:215450 , hg38_genes_1to5kb C19orf44 chr19 16491456 16495455 4000 + 1to5kb:215451 , hg38_genes_1to5kb C19orf44 ch…	C19orf44, CALR3, MED26	hg38_genes_1to5kb, hg38_genes_introns	10
chr19:18203672-18203694	chr19	18203672	18203694	-		Bulge	TGCTCTGCGGC-GGAGGGGGAGG	GGCACTGCGGCTGGAGGTGGNGG	GGCACTGCGGCTGGAGGTGGNGG	hg38_genes_1to5kb LOC102725254 chr19 18199730 18203729 4000 + 1to5kb:215836 , hg38_genes_1to5kb LOC102725254 chr19 18199734 18203733 4000 + 1to5kb:215837 , hg38_genes_1to5kb LOC102725254 chr19 18199741 18203740 4000 + 1to5kb:215838 , hg38_genes_introns RAB3A chr19 18202741 18203895 1155 - intron:1225908 , hg38_genes_introns RAB3A chr19 18200446 18203895 3450 - intron:1225911 , hg38_genes_introns …	LOC102725254, RAB3A	hg38_genes_1to5kb, hg38_genes_introns	10
chr19:18495568-18495591	chr19	18495568	18495591	+	CCCACTGCAGCTGAAGGAGGAGG	5		GGCACTGCGGCTGGAGGTGGNGG	none	hg38_genes_introns ELL chr19 18472883 18521920 49038 - intron:1226191 , hg38_genes_introns ELL chr19 18472883 18521920 49038 - intron:1226203 , hg38_genes_introns ELL chr19 18472883 18521920 49038 - intron:1226218	ELL	hg38_genes_introns	4
chr19:20191480-20191502	chr19	20191480	20191502	+		Bulge	TGCACT-CGGCTGGGGGCGGTGG	GGCACTGCGGCTGGAGGTGGNGG	GGCACTGCGGCTGGAGGTGGNGG	hg38_genes_introns ZNF486 chr19 20186083 20196963 10881 + intron:1191430 , hg38_genes_introns LOC105372310 chr19 20132588 20240499 107912 - intron:1227345 , hg38_genes_introns LOC105372310 chr19 20132588 20238287 105700 - intron:1227349 , hg38_genes_introns LOC105372310 chr19 20165033 20238287 73255 - intron:1227352 , hg38_genes_introns LOC105372310 chr19 20176810 20238287 61478 - intron:1227354 …	ZNF486, LOC105372310	hg38_genes_introns		10
chr19:2474638-2474660	chr19	2474638	2474660	-		Bulge	GGCACTG-GGCTGGAGGCGGGGG	GGCACTGCGGCTGGAGGTGGNGG	GGCACTGCGGCTGGAGGTGGNGG	hg38_genes_1to5kb NA chr19 2471122 2475121 4000 + 1to5kb:213692 , hg38_genes_1to5kb GADD45B chr19 2471127 2475126 4000 + 1to5kb:213693 , hg38_genes_1to5kb GADD45B chr19 2471127 2475126 4000 + 1to5kb:213694 , hg38_genes_1to5kb GADD45B chr19 2471146 2475145 4000 + 1to5kb:213695 , hg38_genes_1to5kb GADD45B chr19 2471148 2475147 4000 + 1to5kb:213696 , hg38_genes_1to5kb GADD45B chr19 2471356 2475355 4…	GADD45B	hg38_genes_1to5kb	56	8	18
chr19:29706566-29706588	chr19	29706566	29706588	+		Bulge	AGCACTGAGA-TGGAGGTGGGGG	GGCACTGCGGCTGGAGGTGGNGG	GGCACTGCGGCTGGAGGTGGNGG	hg38_genes_introns C19orf12 chr19 29702978 29708253 5276 - intron:1228253 , hg38_genes_introns C19orf12 chr19 29702978 29708253 5276 - intron:1228255 , hg38_genes_introns C19orf12 chr19 29702978 29715124 12147 - intron:1228257 , hg38_genes_introns C19orf12 chr19 29702978 29708253 5276 - intron:1228259 , hg38_genes_introns C19orf12 chr19 29702978 29714906 11929 - intron:1228261 , hg38_genes_intron…	C19orf12	hg38_genes_introns	4
chr19:30558378-30558401	chr19	30558378	30558401	+	GGAACTGTGGCTGGGGTGGTGGG	6	GGAACTGTGGCTGG-GGTGGTGG	GGCACTGCGGCTGGAGGTGGNGG	GGCACTGCGGCTGGAGGTGGNGG	hg38_genes_introns ZNF536 chr19 30549515 30710756 161242 + intron:1192424	ZNF536	hg38_genes_introns		4
chr19:31149346-31149368	chr19	31149346	31149368	-		Bulge	GGCTCTGCT-CTGGGGGTGGGGG	GGCACTGCGGCTGGAGGTGGNGG	GGCACTGCGGCTGGAGGTGGNGG	hg38_genes_intergenic NA chr19 31147982 31149978 1997 * intergenic:19728		hg38_genes_intergenic	4
chr19:3208060-3208083	chr19	3208060	3208083	-	CCCCTTGCGGCAGGAGGCGGTGG	6		GGCACTGCGGCTGGAGGTGGNGG	none	hg38_genes_exons NCLN chr19 3207629 3209575 1947 + exon:1391844 , hg38_genes_exons NCLN chr19 3207629 3209575 1947 + exon:1391874 , hg38_genes_introns NCLN chr19 3207748 3209477 1730 + intron:1178105 , hg38_genes_introns NCLN chr19 3207748 3209234 1487 + intron:1178124 , hg38_genes_3UTRs NCLN chr19 3207689 3209575 1887 + 3UTR:174949 , hg38_genes_3UTRs NCLN chr19 3207689 3209575 1887 + 3UTR:174952	NCLN	hg38_genes_exons, hg38_genes_introns, hg38_genes_3UTRs	6
chr19:32676658-32676681	chr19	32676658	32676681	+	CAGCCTGCGGCTCGAGGCGGAGG	6	AGC-CTGCGGCTCGAGGCGGAGG	GGCACTGCGGCTGGAGGTGGNGG	GGCACTGCGGCTGGAGGTGGNGG	hg38_genes_promoters ANKRD27 chr19 32676598 32677597 1000 - promoter:223755 , hg38_genes_1to5kb ANKRD27 chr19 32676181 32680180 4000 - 1to5kb:223746 , hg38_genes_1to5kb ANKRD27 chr19 32676170 32680169 4000 - 1to5kb:223750 , hg38_genes_1to5kb ANKRD27 chr19 32676188 32680187 4000 - 1to5kb:223752 , hg38_genes_1to5kb ANKRD27 chr19 32676193 32680192 4000 - 1to5kb:223753 , hg38_genes_1to5kb ANKRD27 chr…	ANKRD27, RGS9BP	hg38_genes_promoters, hg38_genes_1to5kb, hg38_genes_cds, hg38_genes_exons, hg38_genes_firstexons, hg38_genes_intronexonboundaries	70	12	14
chr19:32891168-32891191	chr19	32891168	32891191	-	GGCTCTGCGGCTGGAGGGGGTGG	2		GGCACTGCGGCTGGAGGTGGNGG	none	hg38_genes_introns CEP89 chr19 32887842 32899856 12015 - intron:1228596 , hg38_genes_introns CEP89 chr19 32887842 32899856 12015 - intron:1228614 , hg38_genes_introns CEP89 chr19 32887842 32899856 12015 - intron:1228631	CEP89	hg38_genes_introns	200	82	92
chr19:33212635-33212658	chr19	33212635	33212658	+	AGCACTGCGGAGGGAAGGCGGGG	6		GGCACTGCGGCTGGAGGTGGNGG	none	hg38_genes_promoters SLC7A10 chr19 33211690 33212689 1000 - promoter:223788 , hg38_genes_cds SLC7A10 chr19 33212514 33212639 126 - CDS:780475 , hg38_genes_cds SLC7A10 chr19 33212514 33212639 126 - CDS:780486 , hg38_genes_exons SLC7A10 chr19 33212514 33212639 126 - exon:1452494 , hg38_genes_exons SLC7A10 chr19 33212514 33212639 126 - exon:1452509 , hg38_genes_exons SLC7A10 chr19 33212514 33212639 …	SLC7A10	hg38_genes_promoters, hg38_genes_cds, hg38_genes_exons, hg38_genes_introns, hg38_genes_intronexonboundaries, hg38_genes_exonintronboundaries, hg38_genes_3UTRs	6	8
chr19:33290459-33290482	chr19	33290459	33290482	-	GGACCTGCTGCTGGGGGTGGGGG	4		GGCACTGCGGCTGGAGGTGGNGG	none	hg38_genes_1to5kb NA chr19 33286740 33290739 4000 - 1to5kb:223792		hg38_genes_1to5kb	10							8
chr19:33889919-33889941	chr19	33889919	33889941	-		Bulge	GGCACTGCAGCAG-AGCTGGTGG	GGCACTGCGGCTGGAGGTGGNGG	GGCACTGCGGCTGGAGGTGGNGG	hg38_genes_intergenic NA chr19 33815764 33901351 85588 * intergenic:19758		hg38_genes_intergenic	6
chr19:34494921-34494944	chr19	34494921	34494944	+	AGCTCTGCAGGCTGAGGTGGGGG	6		GGCACTGCGGCTGGAGGTGGNGG	none	hg38_genes_introns WTIP chr19 34494638 34495702 1065 + intron:1193475 , hg38_genes_introns WTIP chr19 34494638 34495702 1065 + intron:1193482	WTIP	hg38_genes_introns		4
chr19:34505176-34505199	chr19	34505176	34505199	+	GGCCCTGAGGCCTGAGGTGGTGG	4		GGCACTGCGGCTGGAGGTGGNGG	none	hg38_genes_exons WTIP chr19 34500129 34512304 12176 + exon:1410189 , hg38_genes_3UTRs WTIP chr19 34500270 34512304 12035 + 3UTR:177093	WTIP	hg38_genes_exons, hg38_genes_3UTRs		4					4
chr19:34575692-34575715	chr19	34575692	34575715	-	AGCCCCGCGGCTGGAGCTGTGCG	6		GGCACTGCGGCTGGAGGTGGNGG	none	hg38_genes_intergenic NA chr19 34550396 34576727 26332 * intergenic:19768		hg38_genes_intergenic	8	8	10
chr19:34964257-34964280	chr19	34964257	34964280	-	GGCCCGAGGGCTGCAGGCGGCGG	6		GGCACTGCGGCTGGAGGTGGNGG	none	hg38_genes_promoters ZNF792 chr19 34964230 34965229 1000 - promoter:223890 , hg38_genes_1to5kb ZNF792 chr19 34961704 34965703 4000 - 1to5kb:223891 , hg38_genes_intronexonboundaries ZNF792 chr19 34964030 34964429 400 - intronexonboundary:1319695	ZNF792	hg38_genes_promoters, hg38_genes_1to5kb, hg38_genes_intronexonboundaries	4
chr19:35043136-35043159	chr19	35043136	35043159	-	CCCACAGAGCCAGGAGGTGGAGG	6		GGCACTGCGGCTGGAGGTGGNGG	none	hg38_genes_exons HPN-AS1 chr19 35042902 35045509 2608 - exon:1453105 , hg38_genes_exons HPN-AS1 chr19 35042913 35045924 3012 - exon:1453109 , hg38_genes_introns HPN chr19 35042523 35049289 6767 + intron:1193791 , hg38_genes_introns HPN chr19 35042523 35049289 6767 + intron:1193804 , hg38_genes_introns HPN chr19 35042523 35049289 6767 + intron:1193816 , hg38_genes_introns HPN chr19 35042523 350492…	HPN-AS1, HPN	hg38_genes_exons, hg38_genes_introns				4
chr19:35254570-35254593	chr19	35254570	35254593	-	TGCAGTGCAGCTGGAGGTGGGGG	3		GGCACTGCGGCTGGAGGTGGNGG	none	hg38_genes_promoters NA chr19 35253640 35254639 1000 - promoter:223911 , hg38_genes_introns LSR chr19 35250660 35258944 8285 + intron:1194151 , hg38_genes_introns LSR chr19 35250660 35258944 8285 + intron:1194155 , hg38_genes_introns LSR chr19 35250660 35258944 8285 + intron:1194163 , hg38_genes_introns LSR chr19 35250660 35258944 8285 + intron:1194172 , hg38_genes_introns LSR chr19 35250660 3525…	LSR	hg38_genes_promoters, hg38_genes_introns	4
chr19:37291886-37291909	chr19	37291886	37291909	+	GGCGGCGGTGCTGGAGGTTGCGG	6		GGCACTGCGGCTGGAGGTGGNGG	none	hg38_genes_introns LOC284412 chr19 37267612 37304109 36498 - intron:1230945 , hg38_genes_introns LOC284412 chr19 37266984 37304109 37126 - intron:1230953 , hg38_genes_introns LOC284412 chr19 37267612 37304109 36498 - intron:1230955 , hg38_genes_introns LOC284412 chr19 37267612 37304109 36498 - intron:1230960	LOC284412	hg38_genes_introns	4		4
chr19:38100152-38100175	chr19	38100152	38100175	+	GAGTCAGGGGCTGGAGGTGGGGG	5		GGCACTGCGGCTGGAGGTGGNGG	none	hg38_genes_introns SIPA1L3 chr19 38100151 38101051 901 + intron:1196999 , hg38_genes_introns SIPA1L3 chr19 38100151 38101051 901 + intron:1197021 , hg38_genes_intronexonboundaries SIPA1L3 chr19 38099762 38100161 400 + intronexonboundary:1284393 , hg38_genes_exonintronboundaries SIPA1L3 chr19 38099950 38100349 400 + exonintronboundary:1288305 , hg38_genes_exonintronboundaries SIPA1L3 chr19 3809995…	SIPA1L3	hg38_genes_introns, hg38_genes_intronexonboundaries, hg38_genes_exonintronboundaries			6
chr19:38125539-38125562	chr19	38125539	38125562	-	GGCACTGAGACTGGGGGTGGGGG	3		GGCACTGCGGCTGGAGGTGGNGG	none	hg38_genes_introns SIPA1L3 chr19 38119883 38130497 10615 + intron:1197003 , hg38_genes_introns SIPA1L3 chr19 38119883 38130497 10615 + intron:1197026 , hg38_genes_introns SIPA1L3 chr19 38119883 38130497 10615 + intron:1197027	SIPA1L3	hg38_genes_introns	112	34	44
chr19:38595887-38595910	chr19	38595887	38595910	+	GGGACTGCAGCTGGAGGGGTGGG	4	GGGACTGCAGCTGGAGG-GGTGG	GGCACTGCGGCTGGAGGTGGNGG	GGCACTGCGGCTGGAGGTGGNGG	hg38_genes_promoters MAP4K1-AS1 chr19 38595346 38596345 1000 + promoter:217499 , hg38_genes_promoters MAP4K1 chr19 38595731 38596730 1000 - promoter:224441 , hg38_genes_1to5kb MAP4K1 chr19 38594370 38598369 4000 - 1to5kb:224446 , hg38_genes_introns MAP4K1 chr19 38595730 38595938 209 - intron:1231757 , hg38_genes_introns MAP4K1 chr19 38595730 38595938 209 - intron:1231787 , hg38_genes_introns MAP4…	MAP4K1-AS1, MAP4K1	hg38_genes_promoters, hg38_genes_1to5kb, hg38_genes_introns, hg38_genes_intronexonboundaries, hg38_genes_exonintronboundaries	74	28	24
chr19:38619472-38619494	chr19	38619472	38619494	+		Bulge	GGCACTGAG-CTGGGGGTAGTGG	GGCACTGCGGCTGGAGGTGGNGG	GGCACTGCGGCTGGAGGTGGNGG	hg38_genes_promoters MAP4K1 chr19 38618883 38619882 1000 - promoter:224445 , hg38_genes_1to5kb MAP4K1 chr19 38618925 38622924 4000 - 1to5kb:224442 , hg38_genes_1to5kb MAP4K1 chr19 38618954 38622953 4000 - 1to5kb:224443 , hg38_genes_1to5kb MAP4K1 chr19 38618967 38622966 4000 - 1to5kb:224444 , hg38_genes_1to5kb MAP4K1 chr19 38615478 38619477 4000 - 1to5kb:224451 , hg38_genes_1to5kb MAP4K1 chr19 386…	MAP4K1, EIF3K	hg38_genes_promoters, hg38_genes_1to5kb, hg38_genes_introns, hg38_genes_exonintronboundaries	8		6
chr19:38705763-38705786	chr19	38705763	38705786	-	AGGGCTGCCCCAGGAGGTGGTGG	6		GGCACTGCGGCTGGAGGTGGNGG	none	hg38_genes_introns ACTN4 chr19 38705021 38706043 1023 + intron:1197893 , hg38_genes_introns ACTN4 chr19 38705021 38706043 1023 + intron:1197904 , hg38_genes_introns ACTN4 chr19 38705021 38706043 1023 + intron:1197924 , hg38_genes_introns ACTN4 chr19 38705021 38706043 1023 + intron:1197944 , hg38_genes_introns ACTN4 chr19 38647908 38714468 66561 + intron:1197961 , hg38_genes_introns ACTN4 chr19 38…	ACTN4	hg38_genes_introns						10
chr19:39265627-39265650	chr19	39265627	39265650	+	AGCACTGAGGCTGGGAGCGGCGG	5		GGCACTGCGGCTGGAGGTGGNGG	none	hg38_genes_1to5kb IFNL2 chr19 39263396 39267395 4000 + 1to5kb:217560 , hg38_genes_introns NA chr19 39265566 39265718 153 + intron:1198160 , hg38_genes_intronexonboundaries NA chr19 39265291 39265690 400 + intronexonboundary:1285510 , hg38_genes_intronexonboundaries NA chr19 39265519 39265918 400 + intronexonboundary:1285511 , hg38_genes_exonintronboundaries NA chr19 39265365 39265764 400 + exonin…	IFNL2	hg38_genes_1to5kb, hg38_genes_introns, hg38_genes_intronexonboundaries, hg38_genes_exonintronboundaries									4
chr19:40367681-40367704	chr19	40367681	40367704	-	AGCACTGCTCTGGGGGGTGGGGG	6		GGCACTGCGGCTGGAGGTGGNGG	none	hg38_genes_promoters PLD3 chr19 40366710 40367709 1000 + promoter:217750 , hg38_genes_1to5kb MIR6796 chr19 40364846 40368845 4000 + 1to5kb:217751 , hg38_genes_1to5kb PLD3 chr19 40364909 40368908 4000 + 1to5kb:217752 , hg38_genes_1to5kb PLD3 chr19 40365070 40369069 4000 + 1to5kb:217753 , hg38_genes_1to5kb PLD3 chr19 40366477 40370476 4000 + 1to5kb:217754 , hg38_genes_cds PLD3 chr19 40367696 403678…	PLD3, MIR6796	hg38_genes_promoters, hg38_genes_1to5kb, hg38_genes_cds, hg38_genes_exons, hg38_genes_introns, hg38_genes_intronexonboundaries, hg38_genes_exonintronboundaries	8	12	12
chr19:40614638-40614661	chr19	40614638	40614661	-	TGGACTGCGGCTGGAAGGGAGGC	6	TGGACTGCGGCTGGAAG-GGAGG	GGCACTGCGGCTGGAGGTGGNGG	GGCACTGCGGCTGGAGGTGGNGG	hg38_genes_1to5kb LTBP4 chr19 40611910 40615909 4000 + 1to5kb:217833 , hg38_genes_introns LTBP4 chr19 40614447 40616888 2442 + intron:1199542 , hg38_genes_introns LTBP4 chr19 40614447 40616888 2442 + intron:1199579 , hg38_genes_introns LTBP4 chr19 40614447 40616888 2442 + intron:1199618 , hg38_genes_introns LTBP4 chr19 40614447 40616888 2442 + intron:1199639 , hg38_genes_introns LTBP4 chr19 40614…	LTBP4	hg38_genes_1to5kb, hg38_genes_introns, hg38_genes_exonintronboundaries	48	6	28
chr19:40714613-40714636	chr19	40714613	40714636	-	GGCAATGTGGCTGAAGGTGGGGG	3		GGCACTGCGGCTGGAGGTGGNGG	none	hg38_genes_1to5kb ITPKC chr19 40712112 40716111 4000 + 1to5kb:217839 , hg38_genes_1to5kb ITPKC chr19 40712136 40716135 4000 + 1to5kb:217840 , hg38_genes_1to5kb ITPKC chr19 40712136 40716135 4000 + 1to5kb:217841 , hg38_genes_1to5kb ITPKC chr19 40712136 40716135 4000 + 1to5kb:217842 , hg38_genes_cds COQ8B chr19 40714531 40714632 102 - CDS:783536 , hg38_genes_cds COQ8B chr19 40714531 40714632 102 - …	ITPKC, COQ8B	hg38_genes_1to5kb, hg38_genes_cds, hg38_genes_5UTRs, hg38_genes_exons, hg38_genes_firstexons, hg38_genes_introns, hg38_genes_intronexonboundaries, hg38_genes_exonintronboundaries	6		6
chr19:42146955-42146978	chr19	42146955	42146978	-	GTCACTCAGGCCAGAGGTGGTGG	5		GGCACTGCGGCTGGAGGTGGNGG	none	hg38_genes_introns POU2F2 chr19 42122577 42160331 37755 - intron:1234678 , hg38_genes_introns POU2F2 chr19 42122577 42160331 37755 - intron:1234684 , hg38_genes_introns POU2F2 chr19 42122577 42160331 37755 - intron:1234689	POU2F2	hg38_genes_introns									4
chr19:42349717-42349740	chr19	42349717	42349740	-	GGGCCTGCGGCTAGGGTTGGAGG	5	GGC-CTGCGGCTAGGGTTGGAGG	GGCACTGCGGCTGGAGGTGGNGG	GGCACTGCGGCTGGAGGTGGNGG	hg38_genes_1to5kb MIR8077 chr19 42346131 42350130 4000 + 1to5kb:218107 , hg38_genes_1to5kb MEGF8 chr19 42347796 42351795 4000 + 1to5kb:218108 , hg38_genes_introns MEGF8 chr19 42349700 42350147 448 + intron:1201191 , hg38_genes_introns MEGF8 chr19 42349700 42350147 448 + intron:1201232 , hg38_genes_introns MEGF8 chr19 42349700 42350147 448 + intron:1201272 , hg38_genes_exonintronboundaries MEGF8 c…	MIR8077, MEGF8	hg38_genes_1to5kb, hg38_genes_introns, hg38_genes_exonintronboundaries			4
chr19:42698049-42698072	chr19	42698049	42698072	+	CGCACCGCGGTGGGAGGAGGGAG	6		GGCACTGCGGCTGGAGGTGGNGG	none	hg38_genes_intergenic NA chr19 42670817 42721637 50821 * intergenic:19891		hg38_genes_intergenic	4
chr19:43501858-43501881	chr19	43501858	43501881	-	CTCTCCGCAGATGGAGGTGGAGG	6		GGCACTGCGGCTGGAGGTGGNGG	none	hg38_genes_1to5kb PHLDB3 chr19 43498829 43502828 4000 - 1to5kb:225228 , hg38_genes_cds PHLDB3 chr19 43501734 43501871 138 - CDS:784929 , hg38_genes_cds PHLDB3 chr19 43501734 43501871 138 - CDS:784955 , hg38_genes_exons PHLDB3 chr19 43501734 43501871 138 - exon:1460581 , hg38_genes_exons PHLDB3 chr19 43501734 43501871 138 - exon:1460612 , hg38_genes_exons PHLDB3 chr19 43501530 43501871 342 - exon:…	PHLDB3	hg38_genes_1to5kb, hg38_genes_cds, hg38_genes_exons, hg38_genes_introns, hg38_genes_intronexonboundaries, hg38_genes_exonintronboundaries	6
chr19:45144840-45144863	chr19	45144840	45144863	-	GAGTGTGCGGCTGGAGGGAGGGG	6		GGCACTGCGGCTGGAGGTGGNGG	none	hg38_genes_promoters PPP1R37 chr19 45144132 45145131 1000 + promoter:218421 , hg38_genes_cds PPP1R37 chr19 45144854 45144995 142 + CDS:762449 , hg38_genes_exons PPP1R37 chr19 45144854 45144995 142 + exon:1420834 , hg38_genes_exons PPP1R37 chr19 45142061 45144995 2935 + exon:1420852 , hg38_genes_introns MARK4 chr19 45079378 45258988 179611 + intron:1202401 , hg38_genes_introns PPP1R37 chr19 451436…	PPP1R37, MARK4	hg38_genes_promoters, hg38_genes_cds, hg38_genes_exons, hg38_genes_introns, hg38_genes_intronexonboundaries, hg38_genes_exonintronboundaries	22	6	18		6
chr19:45589190-45589213	chr19	45589190	45589213	-	GGCAGTGTGGCTGGAGAGGAGGT	6	GGCAGTGTGGCTGGAGA-GGAGG	GGCACTGCGGCTGGAGGTGGNGG	GGCACTGCGGCTGGAGGTGGNGG	hg38_genes_1to5kb OPA3 chr19 45585803 45589802 4000 - 1to5kb:225469 , hg38_genes_1to5kb OPA3 chr19 45585803 45589802 4000 - 1to5kb:225470 , hg38_genes_introns OPA3 chr19 45553912 45602094 48183 - intron:1236477	OPA3	hg38_genes_1to5kb, hg38_genes_introns	20
chr19:46003098-46003121	chr19	46003098	46003121	+	GGTGCTGGAGCTGGAGGTGGAGG	4		GGCACTGCGGCTGGAGGTGGNGG	none	hg38_genes_cds CCDC61 chr19 46003019 46003166 148 + CDS:762759 , hg38_genes_cds CCDC61 chr19 46003019 46003166 148 + CDS:762768 , hg38_genes_cds CCDC61 chr19 46003019 46003166 148 + CDS:762781 , hg38_genes_cds CCDC61 chr19 46003019 46003166 148 + CDS:762783 , hg38_genes_cds CCDC61 chr19 46003019 46003166 148 + CDS:762785 , hg38_genes_exons CCDC61 chr19 46003008 46003166 159 + exon:1421319 , hg38_…	CCDC61	hg38_genes_cds, hg38_genes_exons, hg38_genes_firstexons, hg38_genes_intronexonboundaries, hg38_genes_exonintronboundaries	4		4
chr19:46383910-46383933	chr19	46383910	46383933	-	GAGGCTGCGGCTGGGGGTGGAGG	4		GGCACTGCGGCTGGAGGTGGNGG	none	hg38_genes_promoters PPP5C chr19 46383377 46384376 1000 + promoter:218570 , hg38_genes_promoters NA chr19 46383170 46384169 1000 - promoter:225622 , hg38_genes_1to5kb PPP5C chr19 46381718 46385717 4000 + 1to5kb:218571 , hg38_genes_1to5kb PPP5C chr19 46382926 46386925 4000 + 1to5kb:218572 , hg38_genes_exons PPP5C chr19 46383780 46383998 219 + exon:1421648 , hg38_genes_introns PPP5C chr19 46383879 …	PPP5C	hg38_genes_promoters, hg38_genes_1to5kb, hg38_genes_exons, hg38_genes_introns, hg38_genes_intronexonboundaries, hg38_genes_exonintronboundaries	108	54	90
chr19:46388482-46388505	chr19	46388482	46388505	+	TGGGCTGTGGCAGCAGGTGGAGG	6		GGCACTGCGGCTGGAGGTGGNGG	none	hg38_genes_exons PPP5C chr19 46387926 46388731 806 + exon:1421686 , hg38_genes_firstexons PPP5C chr19 46387926 46388731 806 + firstexon:218572 , hg38_genes_introns PPP5C chr19 46388449 46388552 104 + intron:1203049 , hg38_genes_introns PPP5C chr19 46388449 46388552 104 + intron:1203061 , hg38_genes_introns PPP5C chr19 46388449 46388552 104 + intron:1203073 , hg38_genes_introns PPP5C chr19 4638844…	PPP5C	hg38_genes_exons, hg38_genes_firstexons, hg38_genes_introns, hg38_genes_intronexonboundaries, hg38_genes_exonintronboundaries		6
chr19:46460367-46460390	chr19	46460367	46460390	-	GGTACTGCGGTAGGAGGTGGAGC	4		GGCACTGCGGCTGGAGGTGGNGG	none	hg38_genes_intergenic NA chr19 46433937 46466490 32554 * intergenic:19949		hg38_genes_intergenic	14	6	6
chr19:47041176-47041199	chr19	47041176	47041199	-	AGCACCCCCACTGGAGGTGGGGA	6		GGCACTGCGGCTGGAGGTGGNGG	none	hg38_genes_introns NPAS1 chr19 47041126 47042809 1684 + intron:1203291 , hg38_genes_introns NPAS1 chr19 47041126 47042809 1684 + intron:1203300 , hg38_genes_introns NPAS1 chr19 47041126 47042809 1684 + intron:1203310 , hg38_genes_introns NPAS1 chr19 47041126 47042809 1684 + intron:1203317 , hg38_genes_introns NPAS1 chr19 47041126 47042809 1684 + intron:1203329 , hg38_genes_intronexonboundaries NP…	NPAS1	hg38_genes_introns, hg38_genes_intronexonboundaries, hg38_genes_exonintronboundaries	4
chr19:49120227-49120250	chr19	49120227	49120250	-	GTGGCGGCGGCAGGAGGTGGGGG	5		GGCACTGCGGCTGGAGGTGGNGG	none	hg38_genes_1to5kb C19orf73 chr19 49120144 49124143 4000 - 1to5kb:226063 , hg38_genes_introns PPFIA3 chr19 49119723 49127858 8136 + intron:1204330 , hg38_genes_introns PPFIA3 chr19 49119723 49127858 8136 + intron:1204359	C19orf73, PPFIA3	hg38_genes_1to5kb, hg38_genes_introns			4
chr19:49798733-49798755	chr19	49798733	49798755	-		Bulge	GGCACACCTGCTGG-GGTGGTGG	GGCACTGCGGCTGGAGGTGGNGG	GGCACTGCGGCTGGAGGTGGNGG	hg38_genes_1to5kb AP2A1 chr19 49795692 49799691 4000 + 1to5kb:219115 , hg38_genes_1to5kb AP2A1 chr19 49796547 49800546 4000 + 1to5kb:219116 , hg38_genes_1to5kb AP2A1 chr19 49797522 49801521 4000 + 1to5kb:219117 , hg38_genes_introns AP2A1 chr19 49795739 49798801 3063 + intron:1205620 , hg38_genes_introns AP2A1 chr19 49795739 49798801 3063 + intron:1205649 , hg38_genes_introns AP2A1 chr19 49795739 …	AP2A1	hg38_genes_1to5kb, hg38_genes_introns, hg38_genes_intronexonboundaries, hg38_genes_exonintronboundaries	4
chr19:49836260-49836283	chr19	49836260	49836283	-	CCCCTGGTGGCTGGAGGTGGTGG	6	GCCCCTGGTGGCTGGAGGTGGTGG	GGCACTGCGGCTGGAGGTGGNGG	GGCACTGC-GGCTGGAGGTGGNGG	hg38_genes_cds MED25 chr19 49836226 49836406 181 + CDS:764671 , hg38_genes_cds MED25 chr19 49836226 49836406 181 + CDS:764689 , hg38_genes_cds MED25 chr19 49836226 49836406 181 + CDS:764702 , hg38_genes_exons MED25 chr19 49836226 49836406 181 + exon:1424837 , hg38_genes_exons MED25 chr19 49836226 49836406 181 + exon:1424855 , hg38_genes_exons MED25 chr19 49836226 49836406 181 + exon:1424868 , hg3…	MED25	hg38_genes_cds, hg38_genes_exons, hg38_genes_introns, hg38_genes_intronexonboundaries, hg38_genes_exonintronboundaries			8
chr19:50378439-50378462	chr19	50378439	50378462	+	GTGAGTGCAGCGGGAGGGGGCGG	6		GGCACTGCGGCTGGAGGTGGNGG	none	hg38_genes_promoters NR1H2 chr19 50377741 50378740 1000 + promoter:219203 , hg38_genes_cds NR1H2 chr19 50378149 50378439 291 + CDS:765146 , hg38_genes_cds NR1H2 chr19 50378149 50378439 291 + CDS:765154 , hg38_genes_cds NR1H2 chr19 50378149 50378439 291 + CDS:765162 , hg38_genes_cds NR1H2 chr19 50378149 50378439 291 + CDS:765180 , hg38_genes_cds NR1H2 chr19 50378149 50378439 291 + CDS:765184 , hg3…	NR1H2	hg38_genes_promoters, hg38_genes_cds, hg38_genes_exons, hg38_genes_introns, hg38_genes_intronexonboundaries, hg38_genes_exonintronboundaries							4
chr19:50500233-50500256	chr19	50500233	50500256	+	AGCCTTGCGGCAGGAGGTCGAGG	5		GGCACTGCGGCTGGAGGTGGNGG	none	hg38_genes_introns NA chr19 50491101 50500275 9175 - intron:1241080 , hg38_genes_introns NA chr19 50491101 50501862 10762 - intron:1241081 , hg38_genes_intronexonboundaries NA chr19 50500127 50500526 400 - intronexonboundary:1334030 , hg38_genes_exonintronboundaries NA chr19 50500077 50500476 400 - exonintronboundary:1334309		hg38_genes_introns, hg38_genes_intronexonboundaries, hg38_genes_exonintronboundaries	18	6	8
chr19:50716346-50716369	chr19	50716346	50716369	+	GGCATCGCGGCCGGAGGTGGCCG	4		GGCACTGCGGCTGGAGGTGGNGG	none	hg38_genes_1to5kb SHANK1 chr19 50714949 50718948 4000 - 1to5kb:226385 , hg38_genes_cds SHANK1 chr19 50716275 50716478 204 - CDS:788939 , hg38_genes_cds SHANK1 chr19 50716275 50716478 204 - CDS:788962 , hg38_genes_cds SHANK1 chr19 50716275 50716478 204 - CDS:788986 , hg38_genes_exons SHANK1 chr19 50716275 50716478 204 - exon:1467545 , hg38_genes_exons SHANK1 chr19 50716275 50716478 204 - exon:1467…	SHANK1	hg38_genes_1to5kb, hg38_genes_cds, hg38_genes_exons, hg38_genes_intronexonboundaries, hg38_genes_exonintronboundaries	100	48	58
chr19:51082940-51082963	chr19	51082940	51082963	-	AGCAGGGCGGCGGGAGGTGGGGG	4		GGCACTGCGGCTGGAGGTGGNGG	none	hg38_genes_promoters KLK14 chr19 51082888 51083887 1000 - promoter:226508 , hg38_genes_introns KLK14 chr19 51082857 51084135 1279 - intron:1241659 , hg38_genes_introns KLK14 chr19 51082857 51084135 1279 - intron:1241670 , hg38_genes_intronexonboundaries KLK14 chr19 51082657 51083056 400 - intronexonboundary:1334772 , hg38_genes_intronexonboundaries KLK14 chr19 51082657 51083056 400 - intronexonbo…	KLK14	hg38_genes_promoters, hg38_genes_introns, hg38_genes_intronexonboundaries	4
chr19:54885821-54885844	chr19	54885821	54885844	+	CACATTGCGGCTGGGAGTGGTGG	5		GGCACTGCGGCTGGAGGTGGNGG	none	hg38_genes_1to5kb NA chr19 54885673 54889672 4000 + 1to5kb:219848 , hg38_genes_introns FCAR chr19 54885526 54888006 2481 + intron:1208902 , hg38_genes_introns FCAR chr19 54885526 54889648 4123 + intron:1208905 , hg38_genes_introns FCAR chr19 54885526 54888006 2481 + intron:1208908 , hg38_genes_introns FCAR chr19 54885526 54888006 2481 + intron:1208910 , hg38_genes_introns FCAR chr19 54885526 5488…	FCAR	hg38_genes_1to5kb, hg38_genes_introns	16	8
chr19:55034965-55034988	chr19	55034965	55034988	-	TGTGATGCGGCAGGAGGAGGGGG	6		GGCACTGCGGCTGGAGGTGGNGG	none	hg38_enhancers_fantom NA chr19 55034734 55035041 308 * enhancer:59873 , hg38_genes_1to5kb GP6 chr19 55033866 55037865 4000 - 1to5kb:227047 , hg38_genes_introns GP6-AS1 chr19 55006465 55042799 36335 + intron:1209109 , hg38_genes_introns GP6-AS1 chr19 55006465 55042831 36367 + intron:1209113 , hg38_genes_introns NA chr19 55027666 55042831 15166 + intron:1209114 , hg38_genes_introns GP6 chr19 550325…	GP6, GP6-AS1, RDH13	hg38_enhancers_fantom, hg38_genes_1to5kb, hg38_genes_introns		4
chr19:55602573-55602596	chr19	55602573	55602596	-	TGCAGTGCCGCCGCAGGTGGCTG	6		GGCACTGCGGCTGGAGGTGGNGG	none	hg38_genes_promoters FIZ1 chr19 55601971 55602970 1000 - promoter:227221 , hg38_genes_1to5kb ZNF865 chr19 55600647 55604646 4000 + 1to5kb:219956 , hg38_genes_1to5kb FIZ1 chr19 55600518 55604517 4000 - 1to5kb:227220 , hg38_genes_1to5kb FIZ1 chr19 55600631 55604630 4000 - 1to5kb:227222 , hg38_genes_1to5kb FIZ1 chr19 55598843 55602842 4000 - 1to5kb:227223 , hg38_genes_1to5kb FIZ1 chr19 55599789 5560…	FIZ1, ZNF865, ZNF524	hg38_genes_promoters, hg38_genes_1to5kb, hg38_genes_cds, hg38_genes_exons, hg38_genes_firstexons, hg38_genes_exonintronboundaries	16
chr19:55614481-55614504	chr19	55614481	55614504	-	GGCCCAGCGGCGGGAGGTGGGGG	3		GGCACTGCGGCTGGAGGTGGNGG	none	hg38_genes_1to5kb NA chr19 55610972 55614971 4000 + 1to5kb:219957 , hg38_genes_1to5kb NA chr19 55614098 55618097 4000 - 1to5kb:227225 , hg38_genes_cds ZNF865 chr19 55613619 55616798 3180 + CDS:767477 , hg38_genes_exons ZNF865 chr19 55613593 55617269 3677 + exon:1429417	ZNF865	hg38_genes_1to5kb, hg38_genes_cds, hg38_genes_exons	192	80	86
chr19:55686446-55686468	chr19	55686446	55686468	+		Bulge	AGCACTGCC-CTGGAGGTGGAGG	GGCACTGCGGCTGGAGGTGGNGG	GGCACTGCGGCTGGAGGTGGNGG	hg38_genes_introns EPN1 chr19 55685646 55688869 3224 + intron:1209551 , hg38_genes_introns EPN1 chr19 55685646 55688869 3224 + intron:1209561 , hg38_genes_introns EPN1 chr19 55685646 55688869 3224 + intron:1209571 , hg38_genes_introns EPN1 chr19 55685646 55688869 3224 + intron:1209579	EPN1	hg38_genes_introns	32	4	10
chr19:56307301-56307324	chr19	56307301	56307324	-	AGGACTGCAGCAGGGGGTGGGGG	5	GG-ACTGCAGCAGGGGGTGGGGG	GGCACTGCGGCTGGAGGTGGNGG	GGCACTGCGGCTGGAGGTGGNGG	hg38_genes_introns EDDM13 chr19 56304831 56310123 5293 + intron:1209712 , hg38_genes_introns EDDM13 chr19 56304831 56310123 5293 + intron:1209727 , hg38_genes_introns EDDM13 chr19 56304831 56310123 5293 + intron:1209733 , hg38_genes_introns EDDM13 chr19 56304831 56310123 5293 + intron:1209736 , hg38_genes_introns ZSCAN5A chr19 56225174 56313282 88109 - intron:1244588 , hg38_genes_introns ZSCAN5A …	EDDM13, ZSCAN5A	hg38_genes_introns	6	8	8
chr19:56458606-56458629	chr19	56458606	56458629	+	GGGTCAGAGGCTGGAGGTTGAGC	6		GGCACTGCGGCTGGAGGTGGNGG	none	hg38_genes_introns ZNF667 chr19 56458248 56460688 2441 - intron:1244659 , hg38_genes_introns ZNF667 chr19 56458248 56460688 2441 - intron:1244663 , hg38_genes_introns ZNF667 chr19 56458248 56460688 2441 - intron:1244667 , hg38_genes_introns ZNF667 chr19 56458248 56460688 2441 - intron:1244674 , hg38_genes_introns ZNF667 chr19 56458248 56460688 2441 - intron:1244678 , hg38_genes_introns ZNF667 chr…	ZNF667	hg38_genes_introns	8
chr19:5712988-5713011	chr19	5712988	5713011	-	AGCACTGAGGCCAGAGCTGGGGG	5		GGCACTGCGGCTGGAGGTGGNGG	none	hg38_genes_1to5kb LONP1 chr19 5709033 5713032 4000 - 1to5kb:221238 , hg38_genes_1to5kb LONP1 chr19 5709959 5713958 4000 - 1to5kb:221240 , hg38_genes_introns LONP1 chr19 5708404 5713133 4730 - intron:1214652 , hg38_genes_introns LONP1 chr19 5712003 5713133 1131 - intron:1214669 , hg38_genes_introns LONP1 chr19 5712071 5713133 1063 - intron:1214686 , hg38_genes_introns LONP1 chr19 5712003 5713133 1…	LONP1	hg38_genes_1to5kb, hg38_genes_introns, hg38_genes_exonintronboundaries	52	14	10
chr19:58558785-58558808	chr19	58558785	58558808	+	GGGGGTGCGGCTAGGGGTGGGAG	6		GGCACTGCGGCTGGAGGTGGNGG	none	hg38_genes_promoters NA chr19 58558125 58559124 1000 + promoter:220450 , hg38_genes_promoters MZF1-AS1 chr19 58558129 58559128 1000 + promoter:220451 , hg38_genes_promoters MZF1-AS1 chr19 58558186 58559185 1000 + promoter:220452 , hg38_genes_promoters MZF1-AS1 chr19 58558209 58559208 1000 + promoter:220453 , hg38_genes_promoters MZF1-AS1 chr19 58558225 58559224 1000 + promoter:220454 , hg38_genes…	MZF1-AS1, UBE2M, CHMP2A	hg38_genes_promoters, hg38_genes_1to5kb, hg38_genes_5UTRs, hg38_genes_exons, hg38_genes_firstexons, hg38_genes_intronexonboundaries, hg38_genes_exonintronboundaries	6
chr19:6216075-6216098	chr19	6216075	6216098	-	GGAGCCCAGGCTGGAGGTGGGGG	5		GGCACTGCGGCTGGAGGTGGNGG	none	hg38_genes_1to5kb NA chr19 6212477 6216476 4000 - 1to5kb:221352 , hg38_genes_introns MLLT1 chr19 6214039 6216404 2366 - intron:1215255 , hg38_genes_introns MLLT1 chr19 6214039 6216404 2366 - intron:1215267	MLLT1	hg38_genes_1to5kb, hg38_genes_introns	4		8
chr19:6312325-6312348	chr19	6312325	6312348	-	GGCAGTGGGGGTTTAGGAGGTGG	6		GGCACTGCGGCTGGAGGTGGNGG	none	hg38_genes_introns ACER1 chr19 6312291 6312384 94 - intron:1215272 , hg38_genes_intronexonboundaries ACER1 chr19 6312091 6312490 400 - intronexonboundary:1303244 , hg38_genes_intronexonboundaries ACER1 chr19 6312300 6312699 400 - intronexonboundary:1303245 , hg38_genes_exonintronboundaries ACER1 chr19 6311950 6312349 400 - exonintronboundary:1309478 , hg38_genes_exonintronboundaries ACER1 chr19 6…	ACER1	hg38_genes_introns, hg38_genes_intronexonboundaries, hg38_genes_exonintronboundaries	8
chr19:6346719-6346742	chr19	6346719	6346742	-	AAAACAGCGGCTGGGGGTGGTGG	5		GGCACTGCGGCTGGAGGTGGNGG	none	hg38_genes_introns ACER1 chr19 6343962 6353355 9394 - intron:1215274	ACER1	hg38_genes_introns	32	6	6
chr19:6754300-6754323	chr19	6754300	6754323	-	GGCGCTGCGGCCAGGGGCGGCGG	5		GGCACTGCGGCTGGAGGTGGNGG	none	hg38_genes_1to5kb NA chr19 6752468 6756467 4000 - 1to5kb:221480 , hg38_genes_cds SH2D3A chr19 6754251 6754425 175 - CDS:772090 , hg38_genes_cds SH2D3A chr19 6754052 6754425 374 - CDS:772098 , hg38_genes_exons SH2D3A chr19 6754251 6754425 175 - exon:1437581 , hg38_genes_exons SH2D3A chr19 6754052 6754425 374 - exon:1437590 , hg38_genes_exons SH2D3A chr19 6754251 6754731 481 - exon:1437598 , hg38_g…	SH2D3A	hg38_genes_1to5kb, hg38_genes_cds, hg38_genes_exons, hg38_genes_introns, hg38_genes_intronexonboundaries, hg38_genes_exonintronboundaries	4	10	6
chr19:7260503-7260526	chr19	7260503	7260526	+	CCCTCTGGGGCTGGAGGTGTGGC	6		GGCACTGCGGCTGGAGGTGGNGG	none	hg38_genes_introns INSR chr19 7184638 7267344 82707 - intron:1216216 , hg38_genes_introns INSR chr19 7184638 7267344 82707 - intron:1216237 , hg38_genes_introns INSR chr19 7184638 7267344 82707 - intron:1216251	INSR	hg38_genes_introns			8
chr19:7760792-7760815	chr19	7760792	7760815	+	GGCCCTGCTGCTAGGAGTGGGGG	5		GGCACTGCGGCTGGAGGTGGNGG	none	hg38_genes_1to5kb CLEC4M chr19 7758210 7762209 4000 + 1to5kb:214255 , hg38_genes_1to5kb CLEC4M chr19 7758217 7762216 4000 + 1to5kb:214256 , hg38_genes_1to5kb CLEC4M chr19 7758241 7762240 4000 + 1to5kb:214257 , hg38_genes_1to5kb CLEC4M chr19 7758243 7762242 4000 + 1to5kb:214258 , hg38_genes_1to5kb CLEC4M chr19 7758262 7762261 4000 + 1to5kb:214259 , hg38_genes_1to5kb CLEC4M chr19 7758267 7762266 40…	CLEC4M	hg38_genes_1to5kb	4
chr19:787724-787747	chr19	787724	787747	-	GGCCCTGGGGCTGGAGTGGAGGC	6	GGCCCTGGGGCTGGAG-TGGAGG	GGCACTGCGGCTGGAGGTGGNGG	GGCACTGCGGCTGGAGGTGGNGG	hg38_genes_intergenic NA chr19 787652 792074 4423 * intergenic:19351		hg38_genes_intergenic	20		20
chr19:834568-834591	chr19	834568	834591	-	GTCACAGTGGCCGGAAGTGGAGA	6		GGCACTGCGGCTGGAGGTGGNGG	none	hg38_genes_intergenic NA chr19 832019 835998 3980 * intergenic:19352		hg38_genes_intergenic	8
chr19:8377788-8377811	chr19	8377788	8377811	+	CCCACTGTCACTGGAGCTGGTGG	6		GGCACTGCGGCTGGAGGTGGNGG	none	hg38_genes_exons RAB11B-AS1 chr19 8377748 8377827 80 - exon:1438524 , hg38_genes_firstexons RAB11B-AS1 chr19 8377748 8377827 80 - firstexon:221603 , hg38_genes_introns RAB11B-AS1 chr19 8377068 8390008 12941 - intron:1216919 , hg38_genes_introns RAB11B-AS1 chr19 8377068 8390008 12941 - intron:1216921 , hg38_genes_intronexonboundaries RAB11B-AS1 chr19 8377628 8378027 400 - intronexonboundary:130514…	RAB11B-AS1	hg38_genes_exons, hg38_genes_firstexons, hg38_genes_introns, hg38_genes_intronexonboundaries, hg38_genes_exonintronboundaries			4
chr2:100321807-100321830	chr2	100321807	100321830	-	GGCGCTGCGGCCGGAGGAGCTGG	4		GGCACTGCGGCTGGAGGTGGNGG	none	hg38_genes_cds LONRF2 chr2 100321415 100322093 679 - CDS:128681 , hg38_genes_exons LONRF2 chr2 100321415 100322501 1087 - exon:243435 , hg38_genes_firstexons LONRF2 chr2 100321415 100322501 1087 - firstexon:36378	LONRF2	hg38_genes_cds, hg38_genes_exons, hg38_genes_firstexons	6	8
chr2:10056543-10056565	chr2	10056543	10056565	-		Bulge	GGGACTGTGGCTGGAA-TGGAGG	GGCACTGCGGCTGGAGGTGGNGG	GGCACTGCGGCTGGAGGTGGNGG	hg38_genes_1to5kb NA chr2 10055867 10059866 4000 - 1to5kb:32468 , hg38_genes_exons CYS1 chr2 10056473 10058958 2486 - exon:216436 , hg38_genes_3UTRs CYS1 chr2 10056473 10058852 2380 - 3UTR:26154	CYS1	hg38_genes_1to5kb, hg38_genes_exons, hg38_genes_3UTRs	6
chr2:100608391-100608414	chr2	100608391	100608414	+	TAGGCTGTGGCTGGAGGTGGCAG	6		GGCACTGCGGCTGGAGGTGGNGG	none	hg38_genes_introns LINC01849 chr2 100607326 100608939 1614 + intron:149374 , hg38_genes_introns LINC01849 chr2 100607326 100609002 1677 + intron:149376 , hg38_genes_introns LINC01849 chr2 100607326 100609132 1807 + intron:149377 , hg38_genes_introns LINC01849 chr2 100607326 100609132 1807 + intron:149378 , hg38_genes_introns LINC01849 chr2 100607326 100608939 1614 + intron:149379 , hg38_genes_int…	LINC01849	hg38_genes_introns	4
chr2:10103288-10103311	chr2	10103288	10103311	+	GTCATTGCGGCTGGAGGGGTGGG	4	GTCATTGCGGCTGGAGG-GGTGG	GGCACTGCGGCTGGAGGTGGNGG	GGCACTGCGGCTGGAGGTGGNGG	hg38_genes_intergenic NA chr2 10095320 10115697 20378 * intergenic:2267		hg38_genes_intergenic	90	48	24
chr2:103810248-103810271	chr2	103810248	103810271	-	CACACACCAGCTGGAGGTGATGG	6		GGCACTGCGGCTGGAGGTGGNGG	none	hg38_genes_intergenic NA chr2 103623831 103855828 231998 * intergenic:2981		hg38_genes_intergenic	4
chr2:10966342-10966365	chr2	10966342	10966365	+	GGCCCTGCAGGTGGAGGCGGCAG	5		GGCACTGCGGCTGGAGGTGGNGG	none	hg38_genes_intergenic NA chr2 10914226 11097141 182916 * intergenic:2274		hg38_genes_intergenic		10
chr2:111904999-111905022	chr2	111904999	111905022	-	AGCACTTCGGCTGGAGGCAGGAG	5		GGCACTGCGGCTGGAGGTGGNGG	none	hg38_genes_introns MERTK chr2 111898797 111929119 30323 + intron:151691 , hg38_genes_introns MERTK chr2 111898797 111929119 30323 + intron:151709 , hg38_genes_introns MERTK chr2 111898797 111944959 46163 + intron:151728 , hg38_genes_introns MERTK chr2 111898797 111929119 30323 + intron:151745	MERTK	hg38_genes_introns	18	14	10
chr2:118040874-118040896	chr2	118040874	118040896	-		Bulge	ATCACTGAGG-TGGAGGTGGTGG	GGCACTGCGGCTGGAGGTGGNGG	GGCACTGCGGCTGGAGGTGGNGG	hg38_genes_introns NA chr2 118032360 118054694 22335 + intron:153017 , hg38_genes_introns LOC102723413 chr2 118032360 118054719 22360 + intron:153029	LOC102723413	hg38_genes_introns			4
chr2:119610141-119610164	chr2	119610141	119610164	+	GGCATTGAGGCTGTGGCTGCGGG	6		GGCACTGCGGCTGGAGGTGGNGG	none	hg38_genes_1to5kb CFAP221 chr2 119606661 119610660 4000 + 1to5kb:26994 , hg38_genes_introns CFAP221 chr2 119608590 119611652 3063 + intron:153149 , hg38_genes_introns CFAP221 chr2 119608590 119611652 3063 + intron:153176 , hg38_genes_introns CFAP221 chr2 119608590 119611652 3063 + intron:153194 , hg38_genes_introns CFAP221 chr2 119605290 119611652 6363 + intron:153237	CFAP221	hg38_genes_1to5kb, hg38_genes_introns							8
chr2:120150181-120150204	chr2	120150181	120150204	-	TACACTGAGGCTGGGTGTGGTGG	5		GGCACTGCGGCTGGAGGTGGNGG	none	hg38_genes_introns EPB41L5 chr2 120146290 120160880 14591 + intron:153378 , hg38_genes_introns EPB41L5 chr2 120146290 120160880 14591 + intron:153401 , hg38_genes_introns EPB41L5 chr2 120146290 120160880 14591 + intron:153456	EPB41L5	hg38_genes_introns		4
chr2:120690891-120690915	chr2	120690891	120690915	-		Bulge	GGCACTTGGGCTGGCAGGTGGTGG	GGCACTGCGGCTGGAGGTGGNGG	GGCACTGCGGCTGG-AGGTGGNGG	hg38_genes_introns NA chr2 120686757 120710263 23507 - intron:209733		hg38_genes_introns		6
chr2:120943856-120943879	chr2	120943856	120943879	+	GGCACCGAGGCTGGGGTGTGGGG	6	GGCACCGAGGCTGGGGTGTGGGGG	GGCACTGCGGCTGGAGGTGGNGG	GGCACTGCGGCTGGAG-GTGGNGG	hg38_genes_introns GLI2 chr2 120927467 120951242 23776 + intron:153514 , hg38_genes_introns GLI2 chr2 120927467 120951242 23776 + intron:153517 , hg38_genes_introns GLI2 chr2 120927467 120951242 23776 + intron:153520 , hg38_genes_introns GLI2 chr2 120797469 120970392 172924 + intron:153532 , hg38_genes_introns GLI2 chr2 120797469 120970392 172924 + intron:153541 , hg38_genes_introns GLI2 chr2 120…	GLI2	hg38_genes_introns			4
chr2:12140394-12140417	chr2	12140394	12140417	+	GACACTGCGGCAGGTGGGGGGAG	5		GGCACTGCGGCTGGAGGTGGNGG	none	hg38_genes_introns MIR3681HG chr2 12007844 12166737 158894 + intron:131265 , hg38_genes_introns MIR3681HG chr2 12007844 12166737 158894 + intron:131272	MIR3681HG	hg38_genes_introns	6
chr2:121772028-121772051	chr2	121772028	121772051	+	GTGCCTGAGGCTGGAGGTGAGGG	5	TGC-CTGAGGCTGGAGGTGAGGG	GGCACTGCGGCTGGAGGTGGNGG	GGCACTGCGGCTGGAGGTGGNGG	hg38_genes_intergenic NA chr2 121767854 121774132 6279 * intergenic:3134		hg38_genes_intergenic						10
chr2:122531949-122531972	chr2	122531949	122531972	-	CAGCCTGCGGCTGCAGGAGGAGG	6	AGC-CTGCGGCTGCAGGAGGAGG	GGCACTGCGGCTGGAGGTGGNGG	GGCACTGCGGCTGGAGGTGGNGG	hg38_genes_introns LOC105373595 chr2 122220920 122532850 311931 + intron:153746	LOC105373595	hg38_genes_introns	76	44	12
chr2:129822374-129822397	chr2	129822374	129822397	-	GACGGTGCGGCTGGAGGCCGGTG	6		GGCACTGCGGCTGGAGGTGGNGG	none	hg38_genes_intergenic NA chr2 129496789 129825125 328337 * intergenic:3184		hg38_genes_intergenic	12
chr2:135354754-135354777	chr2	135354754	135354777	+	TTGCCAGGGGCTGGAGGTGGGGG	6	TGC-CAGGGGCTGGAGGTGGGGG	GGCACTGCGGCTGGAGGTGGNGG	GGCACTGCGGCTGGAGGTGGNGG	hg38_genes_1to5kb ZRANB3 chr2 135354629 135358628 4000 - 1to5kb:37397 , hg38_genes_introns ZRANB3 chr2 135353629 135390801 37173 - intron:211804 , hg38_genes_introns ZRANB3 chr2 135353629 135390801 37173 - intron:211824 , hg38_genes_introns ZRANB3 chr2 135353629 135390801 37173 - intron:211845 , hg38_genes_introns ZRANB3 chr2 135353629 135390801 37173 - intron:211866 , hg38_genes_introns ZRANB3 c…	ZRANB3	hg38_genes_1to5kb, hg38_genes_introns	4
chr2:14576643-14576666	chr2	14576643	14576666	-	AGCACTGAGGCTGAGGTGGGAGG	6	AGCACTGAGGCTG-AGGTGGGAG	GGCACTGCGGCTGGAGGTGGNGG	GGCACTGCGGCTGGAGGTGGNGG	hg38_genes_intergenic NA chr2 14531224 14611427 80204 * intergenic:2286		hg38_genes_intergenic	6	6
chr2:148799353-148799376	chr2	148799353	148799376	+	TGCATTACAGCTGGGGGTGGTGG	5		GGCACTGCGGCTGGAGGTGGNGG	none	hg38_genes_intergenic NA chr2 148787570 148825690 38121 * intergenic:3305		hg38_genes_intergenic	4
chr2:149029689-149029711	chr2	149029689	149029711	-		Bulge	GACACTG-GGCTGGAGGTTGCGG	GGCACTGCGGCTGGAGGTGGNGG	GGCACTGCGGCTGGAGGTGGNGG	hg38_genes_intergenic NA chr2 149026760 149033106 6347 * intergenic:3307		hg38_genes_intergenic	28	32	28	4
chr2:151971394-151971417	chr2	151971394	151971417	-	GGCACTTCGGTTGGGGGTGGGGG	3		GGCACTGCGGCTGGAGGTGGNGG	none	hg38_genes_exons NA chr2 151967083 151973931 6849 - exon:252055 , hg38_genes_exons CACNB4 chr2 151967126 151971704 4579 - exon:252057 , hg38_genes_firstexons NA chr2 151967083 151973931 6849 - firstexon:37729 , hg38_genes_introns CACNB4 chr2 151883371 151971544 88174 - intron:213632 , hg38_genes_introns CACNB4 chr2 151883371 151973668 90298 - intron:213655 , hg38_genes_introns CACNB4 chr2 1518833…	CACNB4	hg38_genes_exons, hg38_genes_firstexons, hg38_genes_introns, hg38_genes_exonintronboundaries	76	34	16
chr2:160244385-160244408	chr2	160244385	160244408	+	AGAGCTGCAGCTGGAGGTGGCTG	5		GGCACTGCGGCTGGAGGTGGNGG	none	hg38_genes_introns ITGB6 chr2 160206074 160271719 65646 - intron:215580 , hg38_genes_introns NA chr2 160201218 160253589 52372 - intron:215583	ITGB6	hg38_genes_introns		4
chr2:16318231-16318254	chr2	16318231	16318254	+	GCCTCTGCAGCTGGAGTGGGGGC	6	GCCTCTGCAGCTGGAG-TGGGGG	GGCACTGCGGCTGGAGGTGGNGG	GGCACTGCGGCTGGAGGTGGNGG	hg38_genes_introns NA chr2 16229267 16333233 103967 + intron:131953 , hg38_genes_introns NA chr2 16316893 16319395 2503 - intron:185182		hg38_genes_introns	24	10	14
chr2:165148197-165148219	chr2	165148197	165148219	+		Bulge	GACACTGGGG-TGGGGGTGGGGG	GGCACTGCGGCTGGAGGTGGNGG	GGCACTGCGGCTGGAGGTGGNGG	hg38_genes_introns NA chr2 165139710 165194895 55186 + intron:159296 , hg38_genes_introns NA chr2 165130205 165195126 64922 + intron:159299 , hg38_genes_introns SCN3A chr2 165147030 165154451 7422 - intron:216708 , hg38_genes_introns SCN3A chr2 165147030 165154451 7422 - intron:216737 , hg38_genes_introns SCN3A chr2 165147030 165154451 7422 - intron:216763 , hg38_genes_introns SCN3A chr2 16514703…	SCN3A	hg38_genes_introns	4	8
chr2:172847553-172847575	chr2	172847553	172847575	+		Bulge	GACACTG-GGCTGAAGGTGGAAG	GGCACTGCGGCTGGAGGTGGNGG	GGCACTGCGGCTGGAGGTGGNGG	hg38_genes_introns RAPGEF4 chr2 172814426 172917801 103376 + intron:161744 , hg38_genes_introns RAPGEF4 chr2 172814426 172917801 103376 + intron:161748 , hg38_genes_introns RAPGEF4 chr2 172814426 172917801 103376 + intron:161778 , hg38_genes_introns RAPGEF4 chr2 172821977 172917801 95825 + intron:161805	RAPGEF4	hg38_genes_introns		8	8
chr2:1813160-1813183	chr2	1813160	1813183	+	GGGCCAGGAGCTGCAGGTGGGGG	6		GGCACTGCGGCTGGAGGTGGNGG	none	hg38_genes_1to5kb MYT1L chr2 1811120 1815119 4000 - 1to5kb:32022 , hg38_genes_introns MYT1L chr2 1809168 1839148 29981 - intron:181026 , hg38_genes_introns MYT1L chr2 1809168 1839148 29981 - intron:181050 , hg38_genes_introns MYT1L chr2 1809168 1839148 29981 - intron:181074 , hg38_genes_introns MYT1L chr2 1809168 1839148 29981 - intron:181099 , hg38_genes_introns MYT1L chr2 1809168 1839148 29981 …	MYT1L	hg38_genes_1to5kb, hg38_genes_introns		4
chr2:195085619-195085641	chr2	195085619	195085641	+		Bulge	GGCAAGGCGGC-GGAAGTGGGGG	GGCACTGCGGCTGGAGGTGGNGG	GGCACTGCGGCTGGAGGTGGNGG	hg38_genes_intergenic NA chr2 195031371 195443531 412161 * intergenic:3535		hg38_genes_intergenic	8
chr2:197209893-197209916	chr2	197209893	197209916	+	ATGACTGCGGCTAGAAGTTGAGG	6		GGCACTGCGGCTGGAGGTGGNGG	none	hg38_genes_introns ANKRD44 chr2 197187107 197310577 123471 - intron:225809 , hg38_genes_introns ANKRD44 chr2 197187107 197310577 123471 - intron:225836 , hg38_genes_introns ANKRD44 chr2 197187107 197310577 123471 - intron:225886 , hg38_genes_introns ANKRD44 chr2 197187107 197310577 123471 - intron:225901 , hg38_genes_introns ANKRD44 chr2 197187107 197310577 123471 - intron:225904 , hg38_genes_int…	ANKRD44	hg38_genes_introns	6
chr2:198091954-198091977	chr2	198091954	198091977	-	GGCAGTGAGGCTGGAGAGACGGG	6		GGCACTGCGGCTGGAGGTGGNGG	none	hg38_genes_introns PLCL1 chr2 198089062 198101284 12223 + intron:166545 , hg38_genes_introns PLCL1 chr2 198089062 198101284 12223 + intron:166551 , hg38_genes_introns PLCL1 chr2 198089062 198101284 12223 + intron:166556 , hg38_genes_introns PLCL1 chr2 198089062 198101284 12223 + intron:166560	PLCL1	hg38_genes_introns			6
chr2:20075172-20075194	chr2	20075172	20075194	-		Bulge	GAGACTGGGGCTG-AGGTGGAGG	GGCACTGCGGCTGGAGGTGGNGG	GGCACTGCGGCTGGAGGTGGNGG	hg38_genes_introns NA chr2 20064512 20106739 42228 - intron:185585		hg38_genes_introns		4
chr2:202238261-202238284	chr2	202238261	202238284	-	CCGACTACGGCCGGAGGTGCCGG	6		GGCACTGCGGCTGGAGGTGGNGG	none	hg38_genes_introns SUMO1 chr2 202220107 202238439 18333 - intron:229030 , hg38_genes_introns SUMO1 chr2 202220107 202238439 18333 - intron:229035 , hg38_genes_introns SUMO1 chr2 202220107 202238439 18333 - intron:229040 , hg38_genes_introns SUMO1 chr2 202214435 202238439 24005 - intron:229043 , hg38_genes_introns SUMO1 chr2 202220107 202238439 18333 - intron:229046 , hg38_genes_introns SUMO1 chr2…	SUMO1	hg38_genes_introns, hg38_genes_intronexonboundaries, hg38_genes_exonintronboundaries	30		6
chr2:202832623-202832646	chr2	202832623	202832646	+	TTCACTGCAGCTGGATGTGGAGG	4		GGCACTGCGGCTGGAGGTGGNGG	none	hg38_genes_1to5kb ICA1L chr2 202830235 202834234 4000 - 1to5kb:39651 , hg38_genes_introns ICA1L chr2 202829017 202871160 42144 - intron:229081 , hg38_genes_introns ICA1L chr2 202829017 202871618 42602 - intron:229093 , hg38_genes_introns ICA1L chr2 202829017 202870529 41513 - intron:229105 , hg38_genes_introns ICA1L chr2 202829017 202869535 40519 - intron:229119 , hg38_genes_introns ICA1L chr2 20…	ICA1L	hg38_genes_1to5kb, hg38_genes_introns	4
chr2:202912542-202912565	chr2	202912542	202912565	-	CCGGCTGCGGCTGGGGGCGGAGG	6		GGCACTGCGGCTGGAGGTGGNGG	none	hg38_genes_promoters WDR12 chr2 202911674 202912673 1000 - promoter:39667 , hg38_genes_promoters WDR12 chr2 202912227 202913226 1000 - promoter:39668 , hg38_genes_5UTRs CARF chr2 202912275 202913102 828 + 5UTR:19378 , hg38_genes_exons CARF chr2 202912275 202913102 828 + exon:197578 , hg38_genes_firstexons CARF chr2 202912275 202913102 828 + firstexon:29745 , hg38_genes_introns CARF chr2 202912325…	WDR12, CARF	hg38_genes_promoters, hg38_genes_5UTRs, hg38_genes_exons, hg38_genes_firstexons, hg38_genes_introns	4
chr2:205745852-205745875	chr2	205745852	205745875	+	TGGGATGCGGCTGGAGGTGCTGG	5	GGGA-TGCGGCTGGAGGTGCTGG	GGCACTGCGGCTGGAGGTGGNGG	GGCACTGCGGCTGGAGGTGGNGG	hg38_genes_1to5kb NRP2 chr2 205744691 205748690 4000 + 1to5kb:29865 , hg38_genes_cds NRP2 chr2 205745746 205745890 145 + CDS:106032 , hg38_genes_cds NRP2 chr2 205745746 205745890 145 + CDS:106052 , hg38_genes_cds NRP2 chr2 205745746 205745890 145 + CDS:106078 , hg38_genes_cds NRP2 chr2 205745746 205745890 145 + CDS:106094 , hg38_genes_cds NRP2 chr2 205745746 205745890 145 + CDS:106110 , hg38_gene…	NRP2	hg38_genes_1to5kb, hg38_genes_cds, hg38_genes_exons, hg38_genes_intronexonboundaries, hg38_genes_exonintronboundaries	12	10	4
chr2:21163581-21163604	chr2	21163581	21163604	-	GGAGGTGCGGGAGGTGGTGGTGG	6		GGCACTGCGGCTGGAGGTGGNGG	none	hg38_genes_intergenic NA chr2 21144369 21198517 54149 * intergenic:2347		hg38_genes_intergenic	8
chr2:211785385-211785408	chr2	211785385	211785408	-	GTCTGTGCGGCTGGGGGCGGTGG	5		GGCACTGCGGCTGGAGGTGGNGG	none	hg38_genes_introns ERBB4 chr2 211750705 211788024 37320 - intron:230039 , hg38_genes_introns ERBB4 chr2 211750705 211788024 37320 - intron:230065 , hg38_genes_introns ERBB4 chr2 211750705 211788024 37320 - intron:230091 , hg38_genes_introns ERBB4 chr2 211750705 211788024 37320 - intron:230110 , hg38_genes_introns ERBB4 chr2 211750705 211788024 37320 - intron:230128 , hg38_genes_introns ERBB4 chr2…	ERBB4	hg38_genes_introns			4
chr2:212857985-212858008	chr2	212857985	212858008	-	GGCACTAAGGGTGGAGGTGGGTG	4		GGCACTGCGGCTGGAGGTGGNGG	none	hg38_genes_introns NA chr2 212581409 212892684 311276 - intron:230143		hg38_genes_introns			4
chr2:212935376-212935399	chr2	212935376	212935399	+	AGTACTGAGGCTGGGGGTAGGAG	6		GGCACTGCGGCTGGAGGTGGNGG	none	hg38_genes_exons NA chr2 212932894 212935747 2854 - exon:270027 , hg38_genes_introns NA chr2 212903444 213021464 118021 - intron:230146		hg38_genes_exons, hg38_genes_introns	8
chr2:217356005-217356029	chr2	217356005	217356029	+		Bulge	GGCACTGTGGCAGGGAAGTGGAGG	GGCACTGCGGCTGGAGGTGGNGG	GGCACTGCGGCTGG-AGGTGGNGG	hg38_genes_introns DIRC3 chr2 217328153 217425301 97149 - intron:231115 , hg38_genes_introns DIRC3 chr2 217328153 217425301 97149 - intron:231135 , hg38_genes_introns DIRC3 chr2 217328153 217425301 97149 - intron:231145 , hg38_genes_introns DIRC3 chr2 217328153 217425301 97149 - intron:231154	DIRC3	hg38_genes_introns	22	20	10				10
chr2:217671523-217671545	chr2	217671523	217671545	-		Bulge	TGCACTG-GGATGGGGGTGGGGG	GGCACTGCGGCTGGAGGTGGNGG	GGCACTGCGGCTGGAGGTGGNGG	hg38_genes_introns DIRC3 chr2 217478559 217756467 277909 - intron:231151 , hg38_genes_introns DIRC3 chr2 217600830 217756467 155638 - intron:231161	DIRC3	hg38_genes_introns	8
chr2:217820751-217820774	chr2	217820751	217820774	-	GGTAGTGGGGGTGAAGGTGGAGG	5		GGCACTGCGGCTGGAGGTGGNGG	none	hg38_genes_introns TNS1 chr2 217818760 217821739 2980 - intron:231181 , hg38_genes_introns TNS1 chr2 217818760 217821739 2980 - intron:231213 , hg38_genes_introns TNS1 chr2 217818760 217821739 2980 - intron:231245 , hg38_genes_introns TNS1 chr2 217818760 217821739 2980 - intron:231277 , hg38_genes_introns TNS1 chr2 217818760 217821739 2980 - intron:231309 , hg38_genes_introns TNS1 chr2 217818760 …	TNS1	hg38_genes_introns		6
chr2:218016126-218016149	chr2	218016126	218016149	-	GTGGGAGCGGCTGGGGGTGGGGG	6		GGCACTGCGGCTGGAGGTGGNGG	none	hg38_genes_introns TNS1 chr2 217991057 218033819 42763 - intron:231520	TNS1	hg38_genes_introns	6
chr2:21866557-21866580	chr2	21866557	21866580	+	GACACTGCGGGGCAGGGTGGGGG	6		GGCACTGCGGCTGGAGGTGGNGG	none	hg38_genes_introns LOC105374320 chr2 21799479 21951631 152153 + intron:132167	LOC105374320	hg38_genes_introns			4
chr2:219286998-219287021	chr2	219286998	219287021	+	GCCCCTACAGCTAGAGGTGCAGG	6		GGCACTGCGGCTGGAGGTGGNGG	none	hg38_genes_exonintronboundaries DNAJB2 chr2 219286639 219287038 400 + exonintronboundary:190556 , hg38_genes_exonintronboundaries DNAJB2 chr2 219286673 219287072 400 + exonintronboundary:190557 , hg38_genes_exonintronboundaries DNAJB2 chr2 219286695 219287094 400 + exonintronboundary:190558 , hg38_genes_exonintronboundaries DNAJB2 chr2 219286695 219287094 400 + exonintronboundary:190559 , hg38_ge…	DNAJB2	hg38_genes_exonintronboundaries, hg38_genes_intergenic		4
chr2:219287792-219287815	chr2	219287792	219287815	-	AGCACAGCGGCTAGAGATGAAAG	6		GGCACTGCGGCTGGAGGTGGNGG	none	hg38_genes_intergenic NA chr2 219286899 219289622 2724 * intergenic:3678		hg38_genes_intergenic			4
chr2:219571593-219571616	chr2	219571593	219571616	-	GACCTGGCGGCTGGAGGTGGGAG	5	GGACCTGGCGGCTGGAGGTGGGAG	GGCACTGCGGCTGGAGGTGGNGG	GGCACTG-CGGCTGGAGGTGGNGG	hg38_genes_promoters INHA chr2 219571310 219572309 1000 + promoter:30657 , hg38_genes_promoters OBSL1 chr2 219571540 219572539 1000 - promoter:40288 , hg38_genes_promoters OBSL1 chr2 219570740 219571739 1000 - promoter:40291 , hg38_genes_promoters OBSL1 chr2 219571242 219572241 1000 - promoter:40292 , hg38_genes_promoters OBSL1 chr2 219571290 219572289 1000 - promoter:40294 , hg38_genes_promoters…	INHA, OBSL1	hg38_genes_promoters, hg38_genes_exons, hg38_genes_firstexons, hg38_genes_introns, hg38_genes_intronexonboundaries, hg38_genes_exonintronboundaries			4
chr2:220051802-220051826	chr2	220051802	220051826	+		Bulge	AATACTGCAGGCTGGAGGTGGAGG	GGCACTGCGGCTGGAGGTGGNGG	GGCACTGC-GGCTGGAGGTGGNGG	hg38_genes_1to5kb NA chr2 220050273 220054272 4000 - 1to5kb:40309		hg38_genes_1to5kb	4
chr2:230602658-230602681	chr2	230602658	230602681	-	GGCACTGCAGCTGGGGGTTGGTG	4	GGCACTGCAGCTGGGGGTTGGTGG	GGCACTGCGGCTGGAGGTGGNGG	GGCACTGCGGCTGGAGGT-GGNGG	hg38_genes_intergenic NA chr2 230591716 230657822 66107 * intergenic:3757		hg38_genes_intergenic	4		4
chr2:231593656-231593680	chr2	231593656	231593680	-		Bulge	CACACTGCCTGCTGGAGGTGGAGG	GGCACTGCGGCTGGAGGTGGNGG	GGCACTGCG-GCTGGAGGTGGNGG	hg38_genes_promoters NA chr2 231592777 231593776 1000 - promoter:40626 , hg38_genes_cds TEX44 chr2 231592952 231594139 1188 + CDS:110876 , hg38_genes_exons TEX44 chr2 231592864 231594276 1413 + exon:207358 , hg38_genes_firstexons TEX44 chr2 231592864 231594276 1413 + firstexon:31067	TEX44	hg38_genes_promoters, hg38_genes_cds, hg38_genes_exons, hg38_genes_firstexons			10
chr2:231924630-231924652	chr2	231924630	231924652	+		Bulge	GGCACC-CGGCAGGGGGTGGCGG	GGCACTGCGGCTGGAGGTGGNGG	GGCACTGCGGCTGGAGGTGGNGG	hg38_genes_introns NPPC chr2 231922316 231925404 3089 - intron:235176	NPPC	hg38_genes_introns	4
chr2:232410756-232410779	chr2	232410756	232410779	+	GACACAGTGGCTGGAGGGGTGGA	6	GACACAGTGGCTGGAGG-GGTGG	GGCACTGCGGCTGGAGGTGGNGG	GGCACTGCGGCTGGAGGTGGNGG	hg38_genes_exonintronboundaries ALPG chr2 232410514 232410913 400 + exonintronboundary:195071 , hg38_genes_intergenic NA chr2 232410715 232415817 5103 * intergenic:3784	ALPG	hg38_genes_exonintronboundaries, hg38_genes_intergenic	32	8	10
chr2:232985020-232985043	chr2	232985020	232985043	-	GGCACTGTGGCTGGAGAGATGGC	6	GGCACTGTGGCTGGAGA-GATGG	GGCACTGCGGCTGGAGGTGGNGG	GGCACTGCGGCTGGAGGTGGNGG	hg38_genes_introns NGEF chr2 232974965 233013067 38103 - intron:235304	NGEF	hg38_genes_introns		8	12
chr2:233972417-233972440	chr2	233972417	233972440	+	CGCACCGCGGCTGCAGGTGGAGC	4		GGCACTGCGGCTGGAGGTGGNGG	none	hg38_genes_introns TRPM8 chr2 233970427 233980187 9761 + intron:177982 , hg38_genes_introns TRPM8 chr2 233966756 233980187 13432 + intron:178005 , hg38_genes_introns TRPM8 chr2 233966756 233980187 13432 + intron:178029 , hg38_genes_introns TRPM8 chr2 233966756 233980187 13432 + intron:178052 , hg38_genes_introns TRPM8 chr2 233968288 233983052 14765 + intron:178061	TRPM8	hg38_genes_introns	4		4
chr2:23584627-23584650	chr2	23584627	23584650	+	GGCACAGAGGCTGGGGCGGAGGG	6	GGCACAGAGGCTGG-GGCGGAGG	GGCACTGCGGCTGGAGGTGGNGG	GGCACTGCGGCTGGAGGTGGNGG	hg38_genes_introns KLHL29 chr2 23562482 23639138 76657 + intron:132223 , hg38_genes_introns KLHL29 chr2 23562482 23639138 76657 + intron:132235	KLHL29	hg38_genes_introns			4
chr2:236771913-236771936	chr2	236771913	236771936	+	GGCACCATGCCTGGAGGTGGGAG	5		GGCACTGCGGCTGGAGGTGGNGG	none	hg38_genes_intergenic NA chr2 236754364 236910796 156433 * intergenic:3821		hg38_genes_intergenic	16
chr2:237156448-237156471	chr2	237156448	237156471	+	GCGTCTGCGGCTGCAGGTAGGGG	5		GGCACTGCGGCTGGAGGTGGNGG	none	hg38_enhancers_fantom NA chr2 237156466 237156757 292 * enhancer:11309 , hg38_genes_intergenic NA chr2 237129098 237252090 122993 * intergenic:3823		hg38_enhancers_fantom, hg38_genes_intergenic	36	18	10
chr2:237467193-237467216	chr2	237467193	237467216	-	TTGTCTGCAGCTGGAGGTGGGAG	6		GGCACTGCGGCTGGAGGTGGNGG	none	hg38_genes_intergenic NA chr2 237439884 237480427 40544 * intergenic:3826		hg38_genes_intergenic	6		4
chr2:237700795-237700818	chr2	237700795	237700818	+	GGCTCTGCGGGGGGAGGTGGGAG	4		GGCACTGCGGCTGGAGGTGGNGG	none	hg38_enhancers_fantom NA chr2 237700763 237701018 256 * enhancer:11366 , hg38_genes_introns LRRFIP1 chr2 237627741 237708543 80803 + intron:178493 , hg38_genes_introns LRRFIP1 chr2 237627741 237708543 80803 + intron:178516 , hg38_genes_introns LRRFIP1 chr2 237683496 237708543 25048 + intron:178520 , hg38_genes_introns LRRFIP1 chr2 237692522 237708543 16022 + intron:178525 , hg38_genes_introns LRR…	LRRFIP1	hg38_enhancers_fantom, hg38_genes_introns	4	10	4
chr2:238057802-238057825	chr2	238057802	238057825	+	CCCACTGCGGCTGCAGGTGGAGC	4		GGCACTGCGGCTGGAGGTGGNGG	none	hg38_genes_1to5kb SCLY chr2 238055924 238059923 4000 + 1to5kb:31484 , hg38_genes_1to5kb SCLY chr2 238055928 238059927 4000 + 1to5kb:31485 , hg38_genes_1to5kb SCLY chr2 238055966 238059965 4000 + 1to5kb:31486 , hg38_genes_1to5kb SCLY chr2 238056001 238060000 4000 + 1to5kb:31487 , hg38_genes_1to5kb SCLY chr2 238056001 238060000 4000 + 1to5kb:31488 , hg38_genes_1to5kb SCLY chr2 238056020 238060019 4…	SCLY, UBE2F-SCLY	hg38_genes_1to5kb, hg38_genes_introns	8
chr2:238148290-238148313	chr2	238148290	238148313	+	TGGGCTGGGGCTGGGGGTGGGGG	5	GGG-CTGGGGCTGGGGGTGGGGG	GGCACTGCGGCTGGAGGTGGNGG	GGCACTGCGGCTGGAGGTGGNGG	hg38_genes_introns KLHL30 chr2 238148023 238149006 984 + intron:178999	KLHL30	hg38_genes_introns	8
chr2:238261124-238261147	chr2	238261124	238261147	-	GGCACCGCGGCTGGAGGCCAGGA	5	GGCACCGCGGCTGGAGGCC-AGG	GGCACTGCGGCTGGAGGTGGNGG	GGCACTGCGGCTGGAGGTGGNGG	hg38_genes_introns PER2 chr2 238260954 238261728 775 - intron:236092 , hg38_genes_intronexonboundaries PER2 chr2 238260754 238261153 400 - intronexonboundary:253177	PER2	hg38_genes_introns, hg38_genes_intronexonboundaries			4
chr2:240701430-240701453	chr2	240701430	240701453	-	GGGGCTGCGGCCGGAGGTGGTGG	3		GGCACTGCGGCTGGAGGTGGNGG	none	hg38_genes_exons NA chr2 240701204 240701685 482 - exon:277835 , hg38_genes_firstexons NA chr2 240701204 240701685 482 - firstexon:40972		hg38_genes_exons, hg38_genes_firstexons	252	112	102				6		4
chr2:240742562-240742585	chr2	240742562	240742585	-	GGGTCTGAGGCTGGAGGTGGGAG	4		GGCACTGCGGCTGGAGGTGGNGG	none	hg38_genes_introns KIF1A chr2 240741378 240742928 1551 - intron:236878 , hg38_genes_introns KIF1A chr2 240741378 240742928 1551 - intron:236932 , hg38_genes_introns KIF1A chr2 240741378 240742928 1551 - intron:236980 , hg38_genes_introns KIF1A chr2 240741378 240742928 1551 - intron:237017 , hg38_genes_introns KIF1A chr2 240741378 240742928 1551 - intron:237034 , hg38_genes_introns KIF1A chr2 2407…	KIF1A	hg38_genes_introns			6
chr2:240748658-240748681	chr2	240748658	240748681	-	AGCCCTGCTGCTGGAAGGTGGGG	6		GGCACTGCGGCTGGAGGTGGNGG	none	hg38_genes_1to5kb KIF1A chr2 240745688 240749687 4000 - 1to5kb:40977 , hg38_genes_1to5kb KIF1A chr2 240746881 240750880 4000 - 1to5kb:40989 , hg38_genes_1to5kb KIF1A chr2 240746518 240750517 4000 - 1to5kb:41000 , hg38_genes_1to5kb KIF1A chr2 240747472 240751471 4000 - 1to5kb:41002 , hg38_genes_1to5kb KIF1A chr2 240748322 240752321 4000 - 1to5kb:41003 , hg38_genes_exons KIF1A chr2 240748665 240748…	KIF1A	hg38_genes_1to5kb, hg38_genes_exons, hg38_genes_firstexons, hg38_genes_introns, hg38_genes_intronexonboundaries, hg38_genes_exonintronboundaries	6
chr2:240897559-240897582	chr2	240897559	240897582	-	GCCACTGCGGCCGAGGGTGAGGG	5		GGCACTGCGGCTGGAGGTGGNGG	none	hg38_genes_promoters MAB21L4 chr2 240896890 240897889 1000 - promoter:41028 , hg38_genes_promoters MAB21L4 chr2 240896853 240897852 1000 - promoter:41029 , hg38_genes_1to5kb MAB21L4 chr2 240897157 240901156 4000 - 1to5kb:41026	MAB21L4	hg38_genes_promoters, hg38_genes_1to5kb	4		4
chr2:241000196-241000219	chr2	241000196	241000219	-	GGCCCTGTGGATGGAGGTGGGGA	4		GGCACTGCGGCTGGAGGTGGNGG	none	hg38_genes_introns SNED1 chr2 240999051 241030283 31233 + intron:179424 , hg38_genes_introns SNED1 chr2 240999051 241030283 31233 + intron:179455 , hg38_genes_introns SNED1 chr2 240999051 241030283 31233 + intron:179481	SNED1	hg38_genes_introns	4
chr2:241651958-241651981	chr2	241651958	241651981	+	AGAACTGAGGCCGGAGGTGAGGG	5		GGCACTGCGGCTGGAGGTGGNGG	none	hg38_genes_1to5kb ATG4B chr2 241648467 241652466 4000 + 1to5kb:31770 , hg38_genes_cds ATG4B chr2 241651884 241651966 83 + CDS:113692 , hg38_genes_cds ATG4B chr2 241651884 241651966 83 + CDS:113706 , hg38_genes_cds ATG4B chr2 241651884 241651966 83 + CDS:113726 , hg38_genes_exons ATG4B chr2 241651884 241651966 83 + exon:211898 , hg38_genes_exons ATG4B chr2 241651884 241652012 129 + exon:211915 , h…	ATG4B	hg38_genes_1to5kb, hg38_genes_cds, hg38_genes_exons, hg38_genes_introns, hg38_genes_intronexonboundaries, hg38_genes_exonintronboundaries, hg38_genes_3UTRs	50	16	12
chr2:25125591-25125614	chr2	25125591	25125614	-	GGAACTGTGGCTGGAGGTGGCAG	3		GGCACTGCGGCTGGAGGTGGNGG	none	hg38_genes_introns EFR3B chr2 25121795 25128182 6388 + intron:132659 , hg38_genes_introns EFR3B chr2 25121795 25128182 6388 + intron:132681 , hg38_genes_introns EFR3B chr2 25121795 25128182 6388 + intron:132699 , hg38_genes_introns EFR3B chr2 25121795 25128182 6388 + intron:132718 , hg38_genes_introns EFR3B chr2 25121795 25128182 6388 + intron:132736	EFR3B	hg38_genes_introns	186	96	74
chr2:25955563-25955586	chr2	25955563	25955586	-	ATCCCTGCAGCAGGAGGTGGAGG	5		GGCACTGCGGCTGGAGGTGGNGG	none	hg38_genes_1to5kb KIF3C chr2 25952920 25956919 4000 - 1to5kb:32921 , hg38_genes_cds KIF3C chr2 25955541 25955663 123 - CDS:117322 , hg38_genes_cds KIF3C chr2 25955541 25955663 123 - CDS:117330 , hg38_genes_cds KIF3C chr2 25955541 25955663 123 - CDS:117336 , hg38_genes_cds KIF3C chr2 25955541 25955663 123 - CDS:117342 , hg38_genes_exons KIF3C chr2 25955541 25955663 123 - exon:219799 , hg38_genes_e…	KIF3C	hg38_genes_1to5kb, hg38_genes_cds, hg38_genes_exons, hg38_genes_intronexonboundaries, hg38_genes_exonintronboundaries		8
chr2:26644406-26644429	chr2	26644406	26644429	-	AGCACTGAGGCTGGAGAAGGAAG	5		GGCACTGCGGCTGGAGGTGGNGG	none	hg38_genes_1to5kb CIB4 chr2 26642367 26646366 4000 - 1to5kb:32955	CIB4	hg38_genes_1to5kb	16		10
chr2:27027324-27027347	chr2	27027324	27027347	-	GGCTCTGAGCCCAGAGCTGGTGG	6		GGCACTGCGGCTGGAGGTGGNGG	none	hg38_genes_exonintronboundaries MAPRE3 chr2 27026996 27027395 400 + exonintronboundary:143649 , hg38_genes_exonintronboundaries MAPRE3 chr2 27027019 27027418 400 + exonintronboundary:143650 , hg38_genes_intergenic NA chr2 27027220 27027909 690 * intergenic:2386	MAPRE3	hg38_genes_exonintronboundaries, hg38_genes_intergenic	6
chr2:29290925-29290948	chr2	29290925	29290948	+	TGGTCTGCAGCAGGAGGTGGTGG	5	GGT-CTGCAGCAGGAGGTGGTGG	GGCACTGCGGCTGGAGGTGGNGG	GGCACTGCGGCTGGAGGTGGNGG	hg38_genes_introns ALK chr2 29275497 29296887 21391 - intron:188624 , hg38_genes_introns ALK chr2 29275497 29296887 21391 - intron:188652 , hg38_genes_introns ALK chr2 29286835 29296887 10053 - intron:188687	ALK	hg38_genes_introns	4
chr2:31258324-31258347	chr2	31258324	31258347	-	GGCACTGCCACAGGGGGTAGGGG	5		GGCACTGCGGCTGGAGGTGGNGG	none	hg38_genes_introns EHD3 chr2 31249469 31260509 11041 + intron:135323	EHD3	hg38_genes_introns		6
chr2:33553063-33553086	chr2	33553063	33553086	-	AGCAAGGGTGCTGGGGGTGGGGG	6		GGCACTGCGGCTGGAGGTGGNGG	none	hg38_genes_exons FAM98A chr2 33552522 33555314 2793 - exon:222383 , hg38_genes_introns RASGRP3 chr2 33549752 33555530 5779 + intron:136306 , hg38_genes_introns RASGRP3 chr2 33549752 33555530 5779 + intron:136360 , hg38_genes_introns RASGRP3 chr2 33549752 33555530 5779 + intron:136377 , hg38_genes_introns RASGRP3-AS1 chr2 33533396 33563477 30082 - intron:189112 , hg38_genes_introns RASGRP3-AS1 chr…	FAM98A, RASGRP3, RASGRP3-AS1	hg38_genes_exons, hg38_genes_introns, hg38_genes_3UTRs	4
chr2:33699702-33699724	chr2	33699702	33699724	+		Bulge	GACACTG-GGCTGAAGGAGGAGG	GGCACTGCGGCTGGAGGTGGNGG	GGCACTGCGGCTGGAGGTGGNGG	hg38_genes_intergenic NA chr2 33657461 33701885 44425 * intergenic:2433		hg38_genes_intergenic	6
chr2:41885816-41885839	chr2	41885816	41885839	+	AGATATGCGGCTGGGGGCGGTGG	6		GGCACTGCGGCTGGAGGTGGNGG	none	hg38_genes_1to5kb LINC01913 chr2 41885348 41889347 4000 + 1to5kb:23929 , hg38_genes_introns LINC01913 chr2 41860457 41890350 29894 + intron:137476 , hg38_genes_introns LINC01913 chr2 41877779 41890350 12572 + intron:137479 , hg38_genes_introns LINC01913 chr2 41877779 41890350 12572 + intron:137483 , hg38_genes_introns LINC01913 chr2 41877779 41890350 12572 + intron:137485 , hg38_genes_introns LIN…	LINC01913	hg38_genes_1to5kb, hg38_genes_introns	16	4
chr2:44833299-44833322	chr2	44833299	44833322	-	TCAACTGCAGCTGGAGGGGAGGG	6		GGCACTGCGGCTGGAGGTGGNGG	none	hg38_genes_intergenic NA chr2 44772593 44921076 148484 * intergenic:2488		hg38_genes_intergenic	88	46	40
chr2:45020258-45020281	chr2	45020258	45020281	-	GACACCGTGACTGGAGGTGGAGG	4		GGCACTGCGGCTGGAGGTGGNGG	none	hg38_genes_intergenic NA chr2 45018669 45163582 144914 * intergenic:2492		hg38_genes_intergenic		4
chr2:48314444-48314467	chr2	48314444	48314467	-	GGCACGGCGGCTGGGGTGGGGGT	5	GGCACGGCGGCTGG-GGTGGGGG	GGCACTGCGGCTGGAGGTGGNGG	GGCACTGCGGCTGGAGGTGGNGG	hg38_genes_promoters FOXN2 chr2 48313637 48314636 1000 + promoter:24201 , hg38_genes_promoters FOXN2 chr2 48313682 48314681 1000 + promoter:24202 , hg38_genes_promoters LOC105374591 chr2 48314207 48315206 1000 - promoter:33837 , hg38_genes_promoters LOC105374593 chr2 48314178 48315177 1000 - promoter:33843 , hg38_genes_promoters LOC105374593 chr2 48314225 48315224 1000 - promoter:33844 , hg38_gen…	FOXN2, LOC105374591, LOC105374593	hg38_genes_promoters	38	12	14
chr2:54077502-54077525	chr2	54077502	54077525	+	AGCACGGCTGCTGGAGGTGGGAA	5		GGCACTGCGGCTGGAGGTGGNGG	none	hg38_genes_introns ACYP2 chr2 54057361 54079931 22571 + intron:139546 , hg38_genes_introns ACYP2 chr2 54057361 54135452 78092 + intron:139554	ACYP2	hg38_genes_introns	6
chr2:61407824-61407847	chr2	61407824	61407847	+	AGCACTGAGGCTGGGTGTGGTGG	4		GGCACTGCGGCTGGAGGTGGNGG	none	hg38_genes_introns USP34 chr2 61406129 61420745 14617 - intron:196859 , hg38_genes_introns USP34 chr2 61395003 61420745 25743 - intron:196969	USP34	hg38_genes_introns	10
chr2:65332322-65332344	chr2	65332322	65332344	+		Bulge	GGCACTGTGGA-GGAGGTGAGGG	GGCACTGCGGCTGGAGGTGGNGG	GGCACTGCGGCTGGAGGTGGNGG	hg38_genes_introns SPRED2 chr2 65332052 65334604 2553 - intron:198527 , hg38_genes_introns SPRED2 chr2 65332052 65334604 2553 - intron:198532 , hg38_genes_introns SPRED2 chr2 65332052 65334604 2553 - intron:198537 , hg38_genes_introns SPRED2 chr2 65332052 65334604 2553 - intron:198541 , hg38_genes_introns SPRED2 chr2 65332052 65334114 2063 - intron:198543 , hg38_genes_introns SPRED2 chr2 65332301…	SPRED2	hg38_genes_introns, hg38_genes_intronexonboundaries		8
chr2:6821107-6821130	chr2	6821107	6821130	+	AGCTCTGCGGCAGGAGTTGGAGG	4		GGCACTGCGGCTGGAGGTGGNGG	none	hg38_genes_exons NRIR chr2 6819463 6821148 1686 - exon:214661 , hg38_genes_intronexonboundaries NRIR chr2 6820949 6821348 400 - intronexonboundary:190928	NRIR	hg38_genes_exons, hg38_genes_intronexonboundaries	128	64	56
chr2:68482909-68482932	chr2	68482909	68482932	+	GTTTCTGCAGCTGGAGGTGTAGG	5		GGCACTGCGGCTGGAGGTGGNGG	none	hg38_genes_introns APLF chr2 68467828 68502730 34903 + intron:141916 , hg38_genes_introns APLF chr2 68467828 68490189 22362 + intron:141924 , hg38_genes_introns APLF chr2 68467828 68490189 22362 + intron:141933	APLF	hg38_genes_introns	18	4
chr2:7007960-7007983	chr2	7007960	7007983	+	AGCACTGCCTCCAGAGGTGAGGG	6		GGCACTGCGGCTGGAGGTGGNGG	none	hg38_genes_introns RNF144A chr2 6997062 7014453 17392 + intron:130197 , hg38_genes_introns RNF144A chr2 6941148 7020472 79325 + intron:130204 , hg38_genes_introns RNF144A chr2 6997062 7014453 17392 + intron:130210 , hg38_genes_introns RNF144A chr2 6941148 7020472 79325 + intron:130212 , hg38_genes_introns RNF144A chr2 6997062 7014453 17392 + intron:130215 , hg38_genes_introns RNF144A chr2 6997062…	RNF144A	hg38_genes_introns		4
chr2:7088579-7088602	chr2	7088579	7088602	+	AGTACCACGGCTGGAGGTTTGGG	6		GGCACTGCGGCTGGAGGTGGNGG	none	hg38_genes_intergenic NA chr2 7082917 7141226 58310 * intergenic:2240		hg38_genes_intergenic	16	6	12
chr2:71558903-71558926	chr2	71558903	71558926	-	AGCACTGCAGTGAGAGGTGGAGG	5		GGCACTGCGGCTGGAGGTGGNGG	none	hg38_genes_introns DYSF chr2 71556072 71561751 5680 + intron:142813 , hg38_genes_introns DYSF chr2 71556072 71561751 5680 + intron:142867 , hg38_genes_introns DYSF chr2 71556072 71561751 5680 + intron:142922 , hg38_genes_introns DYSF chr2 71556072 71561751 5680 + intron:142977 , hg38_genes_introns DYSF chr2 71556072 71561751 5680 + intron:143031 , hg38_genes_introns DYSF chr2 71556072 71561751 56…	DYSF	hg38_genes_introns		6
chr2:7168154-7168177	chr2	7168154	7168177	+	AGCACTGCAGCAGGAGGGTGAGA	6		GGCACTGCGGCTGGAGGTGGNGG	none	hg38_genes_intergenic NA chr2 7146545 7255870 109326 * intergenic:2241		hg38_genes_intergenic			14
chr2:74002706-74002728	chr2	74002706	74002728	-		Bulge	GGCACTGCAGA-GGAGGCGGCGG	GGCACTGCGGCTGGAGGTGGNGG	GGCACTGCGGCTGGAGGTGGNGG	hg38_genes_promoters TET3 chr2 74001713 74002712 1000 + promoter:25203 , hg38_genes_1to5kb NA chr2 73999549 74003548 4000 - 1to5kb:35249 , hg38_genes_5UTRs TET3 chr2 74002713 74002777 65 + 5UTR:16798 , hg38_genes_exons TET3 chr2 74002713 74002801 89 + exon:169916 , hg38_genes_firstexons TET3 chr2 74002713 74002801 89 + firstexon:25203 , hg38_genes_introns TET3 chr2 73986707 74003109 16403 + intro…	TET3	hg38_genes_promoters, hg38_genes_1to5kb, hg38_genes_5UTRs, hg38_genes_exons, hg38_genes_firstexons, hg38_genes_introns, hg38_genes_exonintronboundaries	4
chr2:75374618-75374641	chr2	75374618	75374641	-	GATACTGCAGCTGGATGGGGGGA	6		GGCACTGCGGCTGGAGGTGGNGG	none	hg38_genes_intergenic NA chr2 75204521 75455993 251473 * intergenic:2674		hg38_genes_intergenic	16	6	4
chr2:79290404-79290426	chr2	79290404	79290426	-		Bulge	GGCACAG-GGCCGGAGGTGGAGC	GGCACTGCGGCTGGAGGTGGNGG	GGCACTGCGGCTGGAGGTGGNGG	hg38_genes_1to5kb NA chr2 79287976 79291975 4000 + 1to5kb:25423 , hg38_genes_introns CTNNA2 chr2 79198077 79312708 114632 + intron:145534 , hg38_genes_introns NA chr2 79281536 79312708 31173 + intron:145554 , hg38_genes_introns LOC105374823 chr2 79281220 79292016 10797 - intron:202560	CTNNA2, LOC105374823	hg38_genes_1to5kb, hg38_genes_introns	4
chr2:82051561-82051584	chr2	82051561	82051584	+	AGCTGTAAAGCTGGAGGTGGGGG	6		GGCACTGCGGCTGGAGGTGGNGG	none	hg38_genes_intergenic NA chr2 82010701 82263611 252911 * intergenic:2703		hg38_genes_intergenic	4
chr2:8545341-8545365	chr2	8545341	8545365	+		Bulge	GGCACTGCAGGCTGGAGGTTGGGA	GGCACTGCGGCTGGAGGTGGNGG	GGCACTGC-GGCTGGAGGTGGNGG	hg38_genes_promoters NA chr2 8545237 8546236 1000 - promoter:32328 , hg38_genes_introns LINC01814 chr2 8462397 8576910 114514 - intron:182647 , hg38_genes_introns LINC01814 chr2 8506638 8576910 70273 - intron:182653 , hg38_genes_introns LINC01814 chr2 8545237 8576910 31674 - intron:182658 , hg38_genes_introns LINC01814 chr2 8506638 8576910 70273 - intron:182661 , hg38_genes_introns NA chr2 852099…	LINC01814	hg38_genes_promoters, hg38_genes_introns, hg38_genes_intronexonboundaries, hg38_genes_exonintronboundaries	10	4	12
chr2:86130534-86130557	chr2	86130534	86130557	+	AGGACTTAGGCTGGAGGTGGAGG	4	GG-ACTTAGGCTGGAGGTGGAGG	GGCACTGCGGCTGGAGGTGGNGG	GGCACTGCGGCTGGAGGTGGNGG	hg38_genes_promoters PTCD3 chr2 86129890 86130889 1000 + promoter:25598 , hg38_genes_1to5kb PTCD3 chr2 86127824 86131823 4000 + 1to5kb:25599 , hg38_genes_1to5kb PTCD3 chr2 86127878 86131877 4000 + 1to5kb:25600 , hg38_genes_1to5kb PTCD3 chr2 86128269 86132268 4000 + 1to5kb:25601 , hg38_genes_1to5kb PTCD3 chr2 86128323 86132322 4000 + 1to5kb:25602 , hg38_genes_introns PTCD3 chr2 86127992 86130647 2…	PTCD3	hg38_genes_promoters, hg38_genes_1to5kb, hg38_genes_introns, hg38_genes_intronexonboundaries, hg38_genes_exonintronboundaries			6
chr2:8677006-8677029	chr2	8677006	8677029	+	TGCACAGCGGATGGAGGGGGGGG	4		GGCACTGCGGCTGGAGGTGGNGG	none	hg38_genes_promoters ID2-AS1 chr2 8676681 8677680 1000 - promoter:32344 , hg38_genes_promoters ID2-AS1 chr2 8676626 8677625 1000 - promoter:32348 , hg38_genes_1to5kb ID2 chr2 8673845 8677844 4000 + 1to5kb:22630 , hg38_genes_introns ID2-AS1 chr2 8676030 8677977 1948 - intron:182721 , hg38_genes_introns ID2-AS1 chr2 8673308 8681826 8519 - intron:182727 , hg38_genes_introns ID2-AS1 chr2 8673308 8679…	ID2-AS1, ID2	hg38_genes_promoters, hg38_genes_1to5kb, hg38_genes_introns	24	24	22
chr2:95330047-95330070	chr2	95330047	95330070	-	GTGGCTGCGGCCGGAGGTGAGGG	5		GGCACTGCGGCTGGAGGTGGNGG	none	hg38_genes_introns KCNIP3 chr2 95310521 95374295 63775 + intron:147396 , hg38_genes_introns KCNIP3 chr2 95297454 95355036 57583 + intron:147403 , hg38_genes_introns KCNIP3 chr2 95310521 95374295 63775 + intron:147412 , hg38_genes_introns KCNIP3 chr2 95317961 95374295 56335 + intron:147419	KCNIP3	hg38_genes_introns	60	68	26				6
chr2:95350624-95350647	chr2	95350624	95350647	+	AGCACAGAGGCTGGAGGTGGGGT	4		GGCACTGCGGCTGGAGGTGGNGG	none	hg38_genes_introns KCNIP3 chr2 95310521 95374295 63775 + intron:147396 , hg38_genes_introns KCNIP3 chr2 95297454 95355036 57583 + intron:147403 , hg38_genes_introns KCNIP3 chr2 95310521 95374295 63775 + intron:147412 , hg38_genes_introns KCNIP3 chr2 95317961 95374295 56335 + intron:147419 , hg38_genes_introns KCNIP3 chr2 95347123 95374295 27173 + intron:147426	KCNIP3	hg38_genes_introns	74	44	26
chr2:95526772-95526795	chr2	95526772	95526795	+	GGCGGCGCGGCGAGGGGTGGGGG	6		GGCACTGCGGCTGGAGGTGGNGG	none	hg38_genes_promoters NA chr2 95525847 95526846 1000 + promoter:25854 , hg38_genes_promoters NA chr2 95526755 95527754 1000 - promoter:36065 , hg38_genes_1to5kb NA chr2 95523855 95527854 4000 + 1to5kb:25855 , hg38_genes_exons NA chr2 95526233 95527220 988 + exon:173316 , hg38_genes_exons NA chr2 95526651 95527219 569 + exon:173317 , hg38_genes_firstexons NA chr2 95526651 95527219 569 + firstexon:2…		hg38_genes_promoters, hg38_genes_1to5kb, hg38_genes_exons, hg38_genes_firstexons, hg38_genes_intronexonboundaries	4
chr2:9630689-9630712	chr2	9630689	9630712	+	CGGCCCGCGGCTGGAGGAGGCGG	5	GGCCC-GCGGCTGGAGGAGGCGG	GGCACTGCGGCTGGAGGTGGNGG	GGCACTGCGGCTGGAGGTGGNGG	hg38_genes_promoters YWHAQ chr2 9630617 9631616 1000 - promoter:32457 , hg38_genes_promoters YWHAQ chr2 9630269 9631268 1000 - promoter:32460 , hg38_genes_introns YWHAQ chr2 9630535 9630940 406 - intron:183946 , hg38_genes_introns YWHAQ chr2 9630535 9630812 278 - intron:183957 , hg38_genes_intronexonboundaries YWHAQ chr2 9630335 9630734 400 - intronexonboundary:192684 , hg38_genes_intronexonbound…	YWHAQ	hg38_genes_promoters, hg38_genes_introns, hg38_genes_intronexonboundaries, hg38_genes_exonintronboundaries			4
chr2:96500636-96500659	chr2	96500636	96500659	+	GGCTCTGCTCCTCCAGGTCGGGG	6		GGCACTGCGGCTGGAGGTGGNGG	none	hg38_genes_cds NEURL3 chr2 96500439 96500924 486 - CDS:127786 , hg38_genes_5UTRs NEURL3 chr2 96500479 96500924 446 - 5UTR:23303 , hg38_genes_5UTRs NEURL3 chr2 96500479 96500924 446 - 5UTR:23306 , hg38_genes_exons NEURL3 chr2 96500439 96500924 486 - exon:241721 , hg38_genes_exons NEURL3 chr2 96500439 96500924 486 - exon:241726 , hg38_genes_exons NEURL3 chr2 96500439 96500924 486 - exon:241730 , hg…	NEURL3	hg38_genes_cds, hg38_genes_5UTRs, hg38_genes_exons, hg38_genes_exonintronboundaries								4
chr20:11463830-11463853	chr20	11463830	11463853	-	AGCAATGCGGATGGAACTGGAGG	5		GGCACTGCGGCTGGAGGTGGNGG	none	hg38_genes_intergenic NA chr20 11350856 11536405 185550 * intergenic:20260		hg38_genes_intergenic	16	4	4
chr20:1171203-1171226	chr20	1171203	1171226	-	GGCACTGTGGCTGCAGGTGGAGG	2		GGCACTGCGGCTGGAGGTGGNGG	none	hg38_genes_exons PSMF1 chr20 1165029 1172246 7218 + exon:1473247 , hg38_genes_introns PSMF1 chr20 1166428 1175872 9445 + intron:1245629 , hg38_genes_introns NA chr20 1164477 1186339 21863 + intron:1245668 , hg38_genes_introns NA chr20 1166428 1175872 9445 + intron:1245670 , hg38_genes_3UTRs PSMF1 chr20 1165081 1172246 7166 + 3UTR:185813	PSMF1	hg38_genes_exons, hg38_genes_introns, hg38_genes_3UTRs	136	78	76						4
chr20:1174812-1174834	chr20	1174812	1174834	-		Bulge	TGCACTGCGG-TGGTGGTGGGGG	GGCACTGCGGCTGGAGGTGGNGG	GGCACTGCGGCTGGAGGTGGNGG	hg38_genes_introns PSMF1 chr20 1166428 1175872 9445 + intron:1245629 , hg38_genes_introns NA chr20 1164477 1186339 21863 + intron:1245668 , hg38_genes_introns NA chr20 1166428 1175872 9445 + intron:1245670	PSMF1	hg38_genes_introns	6
chr20:21303373-21303395	chr20	21303373	21303395	-		Bulge	GGCACA-CGGCTGGAGGCGGCGG	GGCACTGCGGCTGGAGGTGGNGG	GGCACTGCGGCTGGAGGTGGNGG	hg38_genes_5UTRs XRN2 chr20 21303331 21303398 68 + 5UTR:156125 , hg38_genes_exons XRN2 chr20 21303331 21303473 143 + exon:1478974 , hg38_genes_exons NA chr20 21302731 21303704 974 - exon:1499269 , hg38_genes_firstexons XRN2 chr20 21303331 21303473 143 + firstexon:228269 , hg38_genes_firstexons NA chr20 21302731 21303704 974 - firstexon:231454 , hg38_genes_exonintronboundaries XRN2 chr20 21303273 …	XRN2	hg38_genes_5UTRs, hg38_genes_exons, hg38_genes_firstexons, hg38_genes_exonintronboundaries	38	18	12
chr20:22824769-22824792	chr20	22824769	22824792	-	AGCACTGTTACAGGAGGTGGGGG	5		GGCACTGCGGCTGGAGGTGGNGG	none	hg38_genes_intergenic NA chr20 22746992 22885669 138678 * intergenic:20336		hg38_genes_intergenic	26		8
chr20:2329567-2329590	chr20	2329567	2329590	+	TGCAGATGGGCTGGAGGTGTGGG	6		GGCACTGCGGCTGGAGGTGGNGG	none	hg38_genes_promoters NA chr20 2329316 2330315 1000 + promoter:227637 , hg38_genes_introns TGM3 chr20 2328366 2332001 3636 + intron:1245815 , hg38_genes_introns TGM3 chr20 2328366 2332001 3636 + intron:1245827	TGM3	hg38_genes_promoters, hg38_genes_introns	6
chr20:23686188-23686211	chr20	23686188	23686211	-	GACACTGCAGGCTGGGGTGGGGG	6		GGCACTGCGGCTGGAGGTGGNGG	none	hg38_genes_introns CST4 chr20 23685978 23687087 1110 - intron:1268036	CST4	hg38_genes_introns	4
chr20:24395403-24395426	chr20	24395403	24395426	+	GGCACTGAGACCAGAGGTGGTGG	4		GGCACTGCGGCTGGAGGTGGNGG	none	hg38_genes_intergenic NA chr20 24323087 24440390 117304 * intergenic:20372		hg38_genes_intergenic	44	20	16		10		10	4
chr20:25459003-25459027	chr20	25459003	25459027	+		Bulge	GGCACTGTCTGCTGGAGGTGGGCT	GGCACTGCGGCTGGAGGTGGNGG	GGCACTG-CGGCTGGAGGTGGNGG	hg38_genes_promoters NINL chr20 25458977 25459976 1000 - promoter:231625 , hg38_genes_introns NINL chr20 25458530 25461521 2992 - intron:1268380 , hg38_genes_introns NINL chr20 25458530 25461521 2992 - intron:1268403 , hg38_genes_introns NINL chr20 25458530 25461521 2992 - intron:1268426 , hg38_genes_intronexonboundaries NINL chr20 25458777 25459176 400 - intronexonboundary:1363042	NINL	hg38_genes_promoters, hg38_genes_introns, hg38_genes_intronexonboundaries	24	4	4
chr20:2729917-2729940	chr20	2729917	2729940	-	GGCTCTGAGGCTGGAGGTTGGAC	5		GGCACTGCGGCTGGAGGTGGNGG	none	hg38_genes_introns EBF4 chr20 2709643 2748548 38906 + intron:1245988 , hg38_genes_introns EBF4 chr20 2709643 2748548 38906 + intron:1246005 , hg38_genes_introns EBF4 chr20 2709643 2748548 38906 + intron:1246022 , hg38_genes_introns EBF4 chr20 2708021 2748548 40528 + intron:1246040	EBF4	hg38_genes_introns	6
chr20:3032312-3032335	chr20	3032312	3032335	-	GGAACTGCTGATGGAGGTGGGAG	4		GGCACTGCGGCTGGAGGTGGNGG	none	hg38_genes_introns PTPRA chr20 3027842 3035584 7743 + intron:1246163 , hg38_genes_introns PTPRA chr20 3027842 3035584 7743 + intron:1246185 , hg38_genes_introns PTPRA chr20 3027842 3035584 7743 + intron:1246217 , hg38_genes_introns PTPRA chr20 3027842 3035584 7743 + intron:1246239	PTPRA	hg38_genes_introns	4
chr20:3164740-3164763	chr20	3164740	3164763	-	GGCCCTGCGGCGGGAGGTGGGGC	3		GGCACTGCGGCTGGAGGTGGNGG	none	hg38_genes_1to5kb UBOX5 chr20 3160866 3164865 4000 - 1to5kb:230930 , hg38_genes_1to5kb UBOX5 chr20 3161197 3165196 4000 - 1to5kb:230931 , hg38_genes_1to5kb UBOX5 chr20 3160877 3164876 4000 - 1to5kb:230932 , hg38_genes_1to5kb FASTKD5 chr20 3160866 3164865 4000 - 1to5kb:230933 , hg38_genes_1to5kb FASTKD5 chr20 3160796 3164795 4000 - 1to5kb:230934 , hg38_genes_1to5kb FASTKD5 chr20 3160854 3164853 40…	UBOX5, FASTKD5, LZTS3	hg38_genes_1to5kb, hg38_genes_cds, hg38_genes_exons	8	16	4
chr20:32434644-32434667	chr20	32434644	32434667	+	GGTGGCCCGGGTGGAGGTGGCGG	6		GGCACTGCGGCTGGAGGTGGNGG	none	hg38_genes_cds ASXL1 chr20 32434432 32437338 2907 + CDS:796735 , hg38_genes_cds ASXL1 chr20 32434432 32437338 2907 + CDS:796747 , hg38_genes_cds ASXL1 chr20 32434432 32437338 2907 + CDS:796768 , hg38_genes_cds ASXL1 chr20 32434432 32437338 2907 + CDS:796789 , hg38_genes_cds ASXL1 chr20 32434432 32437338 2907 + CDS:796822 , hg38_genes_exons ASXL1 chr20 32434432 32439319 4888 + exon:1480859 , hg38_…	ASXL1	hg38_genes_cds, hg38_genes_exons, hg38_genes_introns, hg38_genes_exonintronboundaries	4		6
chr20:32761949-32761972	chr20	32761949	32761972	+	GGCACTGCGGCTGGAGGTGGGGG	0		GGCACTGCGGCTGGAGGTGGNGG	none	hg38_genes_promoters DNMT3B chr20 32761385 32762384 1000 + promoter:228658 , hg38_genes_promoters DNMT3B chr20 32761385 32762384 1000 + promoter:228659 , hg38_genes_promoters DNMT3B chr20 32761385 32762384 1000 + promoter:228660 , hg38_genes_promoters DNMT3B chr20 32761424 32762423 1000 + promoter:228661 , hg38_genes_promoters DNMT3B chr20 32761424 32762423 1000 + promoter:228662 , hg38_genes_pro…	DNMT3B	hg38_genes_promoters	940	412	318	26	28	108	960	450	408
chr20:34977977-34977999	chr20	34977977	34977999	-		Bulge	GGCACTGGGG-TGAAGGAGGAGG	GGCACTGCGGCTGGAGGTGGNGG	GGCACTGCGGCTGGAGGTGGNGG	hg38_genes_1to5kb MYH7B chr20 34975047 34979046 4000 + 1to5kb:228823 , hg38_genes_cds MYH7B chr20 34977934 34978096 163 + CDS:797875 , hg38_genes_5UTRs MYH7B chr20 34977934 34978005 72 + 5UTR:156478 , hg38_genes_exons MYH7B chr20 34977934 34978096 163 + exon:1482549 , hg38_genes_exons MYH7B chr20 34977934 34978096 163 + exon:1482558 , hg38_genes_exons MYH7B chr20 34977934 34978096 163 + exon:1482…	MYH7B	hg38_genes_1to5kb, hg38_genes_cds, hg38_genes_5UTRs, hg38_genes_exons, hg38_genes_intronexonboundaries, hg38_genes_exonintronboundaries	12		4
chr20:34999064-34999087	chr20	34999064	34999087	+	GGCACTGCGGCTGCAGGAGGCAG	3		GGCACTGCGGCTGGAGGTGGNGG	none	hg38_genes_1to5kb MYH7B chr20 34996245 35000244 4000 + 1to5kb:228825 , hg38_genes_1to5kb MYH7B chr20 34996245 35000244 4000 + 1to5kb:228826 , hg38_genes_1to5kb MYH7B chr20 34996245 35000244 4000 + 1to5kb:228827 , hg38_genes_1to5kb MYH7B chr20 34996245 35000244 4000 + 1to5kb:228828 , hg38_genes_1to5kb MYH7B chr20 34996245 35000244 4000 + 1to5kb:228829 , hg38_genes_cds MYH7B chr20 34999056 34999405…	MYH7B	hg38_genes_1to5kb, hg38_genes_cds, hg38_genes_exons, hg38_genes_intronexonboundaries, hg38_genes_exonintronboundaries	8	8	10
chr20:35497774-35497797	chr20	35497774	35497797	+	AGCACAGCTGCTGGAGGAGCTGG	5		GGCACTGCGGCTGGAGGTGGNGG	none	hg38_genes_promoters CEP250 chr20 35496809 35497808 1000 + promoter:228849 , hg38_genes_cds CEP250 chr20 35497719 35498067 349 + CDS:797994 , hg38_genes_exons CEP250 chr20 35497719 35498067 349 + exon:1482751 , hg38_genes_intronexonboundaries CEP250 chr20 35497519 35497918 400 + intronexonboundary:1347848	CEP250	hg38_genes_promoters, hg38_genes_cds, hg38_genes_exons, hg38_genes_intronexonboundaries	10	4
chr20:36126959-36126982	chr20	36126959	36126982	+	GGCACTGCCTCTGGAGAGGAGGA	6	GGCACTGCCTCTGGAGA-GGAGG	GGCACTGCGGCTGGAGGTGGNGG	GGCACTGCGGCTGGAGGTGGNGG	hg38_genes_introns EPB41L1 chr20 36112481 36175550 63070 + intron:1254266 , hg38_genes_introns EPB41L1 chr20 36112481 36175550 63070 + intron:1254285 , hg38_genes_introns EPB41L1 chr20 36092814 36173763 80950 + intron:1254286 , hg38_genes_introns EPB41L1 chr20 36092814 36175550 82737 + intron:1254291 , hg38_genes_introns EPB41L1 chr20 36121817 36175550 53734 + intron:1254300 , hg38_genes_introns …	EPB41L1	hg38_genes_introns	10
chr20:38432783-38432806	chr20	38432783	38432806	-	TGGCATGCGCCAGGAGGTGGAGG	6	GGCA-TGCGCCAGGAGGTGGAGG	GGCACTGCGGCTGGAGGTGGNGG	GGCACTGCGGCTGGAGGTGGNGG	hg38_genes_promoters SNHG17 chr20 38432481 38433480 1000 - promoter:232451 , hg38_genes_1to5kb SNHG17 chr20 38428844 38432843 4000 - 1to5kb:232422 , hg38_genes_1to5kb SNHG17 chr20 38428885 38432884 4000 - 1to5kb:232423 , hg38_genes_1to5kb SNHG17 chr20 38429225 38433224 4000 - 1to5kb:232424 , hg38_genes_1to5kb SNHG17 chr20 38431076 38435075 4000 - 1to5kb:232446 , hg38_genes_1to5kb SNHG17 chr20 384…	SNHG17, SNORA71C	hg38_genes_promoters, hg38_genes_1to5kb, hg38_genes_exons, hg38_genes_firstexons, hg38_genes_introns		4
chr20:38838833-38838855	chr20	38838833	38838855	+		Bulge	AGCACTG-GGCTGGGAGTGGAGG	GGCACTGCGGCTGGAGGTGGNGG	GGCACTGCGGCTGGAGGTGGNGG	hg38_genes_introns PPP1R16B chr20 38836176 38889594 53419 + intron:1255437 , hg38_genes_introns PPP1R16B chr20 38836176 38889594 53419 + intron:1255447 , hg38_genes_introns PPP1R16B chr20 38838199 38889594 51396 + intron:1255456 , hg38_genes_introns PPP1R16B chr20 38838511 38889594 51084 + intron:1255458	PPP1R16B	hg38_genes_introns	10	4
chr20:38842693-38842716	chr20	38842693	38842716	-	AGCACTGTGCCTGGGGGTGGGGG	4		GGCACTGCGGCTGGAGGTGGNGG	none	hg38_genes_introns PPP1R16B chr20 38836176 38889594 53419 + intron:1255437 , hg38_genes_introns PPP1R16B chr20 38836176 38889594 53419 + intron:1255447 , hg38_genes_introns PPP1R16B chr20 38838199 38889594 51396 + intron:1255456 , hg38_genes_introns PPP1R16B chr20 38838511 38889594 51084 + intron:1255458	PPP1R16B	hg38_genes_introns	4	4	10
chr20:39114736-39114759	chr20	39114736	39114759	+	AGCCTCTCGGCTGGATGTGGTGG	6	GCCTCT-CGGCTGGATGTGGTGG	GGCACTGCGGCTGGAGGTGGNGG	GGCACTGCGGCTGGAGGTGGNGG	hg38_genes_intergenic NA chr20 39039724 39213776 174053 * intergenic:20518		hg38_genes_intergenic			6
chr20:40757396-40757418	chr20	40757396	40757418	-		Bulge	GGCACTGTAGTTGGAG-TGGAGG	GGCACTGCGGCTGGAGGTGGNGG	GGCACTGCGGCTGGAGGTGGNGG	hg38_genes_exons NA chr20 40757081 40758636 1556 + exon:1484793		hg38_genes_exons	12	4	14
chr20:40944409-40944432	chr20	40944409	40944432	+	GGCACTGAGGCAGGAAGAGGAGG	4		GGCACTGCGGCTGGAGGTGGNGG	none	hg38_genes_intergenic NA chr20 40859230 41019204 159975 * intergenic:20532		hg38_genes_intergenic	6
chr20:40946430-40946453	chr20	40946430	40946453	+	GGGCCGGCGGCTAGAGGTGGAGA	5	GGC-CGGCGGCTAGAGGTGGAGA	GGCACTGCGGCTGGAGGTGGNGG	GGCACTGCGGCTGGAGGTGGNGG	hg38_genes_intergenic NA chr20 40859230 41019204 159975 * intergenic:20532		hg38_genes_intergenic	4
chr20:43416388-43416411	chr20	43416388	43416411	-	GTTCCTCCTGCTGGAGGTGAGGG	6		GGCACTGCGGCTGGAGGTGGNGG	none	hg38_genes_intergenic NA chr20 43405579 43423195 17617 * intergenic:20545		hg38_genes_intergenic	10
chr20:45229921-45229944	chr20	45229921	45229944	+	CGTACTGTGGCTGGAGTTGGGGA	5		GGCACTGCGGCTGGAGGTGGNGG	none	hg38_genes_promoters LOC105372630 chr20 45229868 45230867 1000 + promoter:229421 , hg38_genes_promoters LOC105372630 chr20 45229942 45230941 1000 + promoter:229422 , hg38_genes_1to5kb LOC105372630 chr20 45225942 45229941 4000 + 1to5kb:229422 , hg38_genes_introns NA chr20 45229904 45230056 153 + intron:1257119 , hg38_genes_intronexonboundaries NA chr20 45229857 45230256 400 + intronexonboundary:13…	LOC105372630	hg38_genes_promoters, hg38_genes_1to5kb, hg38_genes_introns, hg38_genes_intronexonboundaries, hg38_genes_exonintronboundaries	4
chr20:45959854-45959877	chr20	45959854	45959877	-	GGCACTGGGGCTGGAGAGGAGGC	5	GGCACTGGGGCTGGAGA-GGAGG	GGCACTGCGGCTGGAGGTGGNGG	GGCACTGCGGCTGGAGGTGGNGG	hg38_genes_introns ZNF335 chr20 45959434 45960207 774 - intron:1274347	ZNF335	hg38_genes_introns	76	46	18
chr20:46032435-46032458	chr20	46032435	46032458	+	GGATATGCGGCTGGAGATGTGGG	5		GGCACTGCGGCTGGAGGTGGNGG	none	hg38_genes_1to5kb SLC12A5 chr20 46031148 46035147 4000 + 1to5kb:229631 , hg38_genes_1to5kb SLC12A5 chr20 46031571 46035570 4000 + 1to5kb:229632 , hg38_genes_introns SLC12A5 chr20 46021887 46034947 13061 + intron:1258461 , hg38_genes_introns SLC12A5 chr20 46029130 46034947 5818 + intron:1258493 , hg38_genes_introns SLC12A5 chr20 46029397 46034947 5551 + intron:1258498 , hg38_genes_introns SLC12A5 …	SLC12A5	hg38_genes_1to5kb, hg38_genes_introns	16
chr20:46714354-46714377	chr20	46714354	46714377	+	GGCACTGAGGGTGGAGGTGGGGG	2		GGCACTGCGGCTGGAGGTGGNGG	none	hg38_genes_promoters SLC2A10 chr20 46713467 46714466 1000 + promoter:229658 , hg38_genes_introns SLC2A10 chr20 46709741 46725040 15300 + intron:1258686	SLC2A10	hg38_genes_promoters, hg38_genes_introns	44	40	22				12		4
chr20:47748606-47748628	chr20	47748606	47748628	+		Bulge	GGCACTG-GCCTGGAGGTGCTGG	GGCACTGCGGCTGGAGGTGGNGG	GGCACTGCGGCTGGAGGTGGNGG	hg38_genes_introns SULF2 chr20 47736943 47757188 20246 - intron:1275195 , hg38_genes_introns SULF2 chr20 47736943 47757188 20246 - intron:1275216 , hg38_genes_introns SULF2 chr20 47736943 47757188 20246 - intron:1275237 , hg38_genes_introns SULF2 chr20 47736943 47757188 20246 - intron:1275257 , hg38_genes_introns SULF2 chr20 47736943 47757188 20246 - intron:1275283 , hg38_genes_introns SULF2 chr2…	SULF2	hg38_genes_introns	12	12	18
chr20:4784913-4784936	chr20	4784913	4784936	+	GGCACTGCAGCTGCAGGAGTGGG	4		GGCACTGCGGCTGGAGGTGGNGG	none	hg38_genes_introns RASSF2 chr20 4784343 4786230 1888 - intron:1265605 , hg38_genes_introns RASSF2 chr20 4784343 4786230 1888 - intron:1265613 , hg38_genes_introns RASSF2 chr20 4784343 4786230 1888 - intron:1265624	RASSF2	hg38_genes_introns			8
chr20:48451551-48451574	chr20	48451551	48451574	-	CGCACTGCCCCTGGAGGGTGCTG	6		GGCACTGCGGCTGGAGGTGGNGG	none	hg38_genes_intergenic NA chr20 48410717 48466307 55591 * intergenic:20618		hg38_genes_intergenic			8
chr20:49230853-49230876	chr20	49230853	49230876	+	TGGACTGAGGCTGGAGGTGGGGC	4	GG-ACTGAGGCTGGAGGTGGGGC	GGCACTGCGGCTGGAGGTGGNGG	GGCACTGCGGCTGGAGGTGGNGG	hg38_genes_1to5kb DDX27 chr20 49228838 49232837 4000 + 1to5kb:229742 , hg38_genes_introns DDX27 chr20 49230350 49233305 2956 + intron:1259307 , hg38_genes_introns DDX27 chr20 49230350 49233305 2956 + intron:1259325 , hg38_genes_introns DDX27 chr20 49230350 49231022 673 + intron:1259347 , hg38_genes_intronexonboundaries DDX27 chr20 49230823 49231222 400 + intronexonboundary:1353118	DDX27	hg38_genes_1to5kb, hg38_genes_introns, hg38_genes_intronexonboundaries	66	24	26
chr20:50937963-50937987	chr20	50937963	50937987	-		Bulge	GGTAATGCTGGCTGGATGTGGTGG	GGCACTGCGGCTGGAGGTGGNGG	GGCACTGC-GGCTGGAGGTGGNGG	hg38_genes_introns ADNP-AS1 chr20 50931450 50944356 12907 + intron:1259627 , hg38_genes_introns ADNP-AS1 chr20 50931450 50944356 12907 + intron:1259629 , hg38_genes_introns ADNP-AS1 chr20 50933828 50944356 10529 + intron:1259632 , hg38_genes_introns ADNP-AS1 chr20 50933828 50944356 10529 + intron:1259635 , hg38_genes_introns DPM1 chr20 50936263 50940864 4602 - intron:1275782 , hg38_genes_introns …	ADNP-AS1, DPM1	hg38_genes_introns		8
chr20:51154968-51154992	chr20	51154968	51154992	+		Bulge	TGCACTGCAGATGGTAGGTGGGGG	GGCACTGCGGCTGGAGGTGGNGG	GGCACTGCGGCTGG-AGGTGGNGG	hg38_genes_intergenic NA chr20 51136668 51386956 250289 * intergenic:20651		hg38_genes_intergenic	22	16	6
chr20:51819893-51819916	chr20	51819893	51819916	+	GGCACTGAGGCTGAATGTGGGGG	3		GGCACTGCGGCTGGAGGTGGNGG	none	hg38_genes_intergenic NA chr20 51807522 51831796 24275 * intergenic:20654		hg38_genes_intergenic	22	4	12
chr20:53939041-53939064	chr20	53939041	53939064	+	GGCACTGCTTTGGAAGGTGGGGG	5		GGCACTGCGGCTGGAGGTGGNGG	none	hg38_genes_1to5kb NA chr20 53935160 53939159 4000 + 1to5kb:229931 , hg38_genes_exons BCAS1 chr20 53936777 53941524 4748 - exon:1509202 , hg38_genes_3UTRs BCAS1 chr20 53936777 53941457 4681 - 3UTR:190022	BCAS1	hg38_genes_1to5kb, hg38_genes_exons, hg38_genes_3UTRs	18		8
chr20:55106147-55106170	chr20	55106147	55106170	+	GGCCCAGCTGCTGGAGGTGATGG	4		GGCACTGCGGCTGGAGGTGGNGG	none	hg38_genes_intergenic NA chr20 55075141 55403897 328757 * intergenic:20673		hg38_genes_intergenic	6
chr20:56664509-56664532	chr20	56664509	56664532	+	GGCGCTGAGGCAAGAGATGGTGG	5		GGCACTGCGGCTGGAGGTGGNGG	none	hg38_genes_1to5kb NA chr20 56662430 56666429 4000 + 1to5kb:229998		hg38_genes_1to5kb	6
chr20:57425410-57425432	chr20	57425410	57425432	+		Bulge	AGCATTGCGGA-GGAGGTGGTGG	GGCACTGCGGCTGGAGGTGGNGG	GGCACTGCGGCTGGAGGTGGNGG	hg38_genes_intergenic NA chr20 57409334 57437741 28408 * intergenic:20697		hg38_genes_intergenic	6		4
chr20:57652915-57652938	chr20	57652915	57652938	+	GGCACTGCAGAGGAGGGCGGAGG	6		GGCACTGCGGCTGGAGGTGGNGG	none	hg38_genes_introns PMEPA1 chr20 57652599 57653032 434 - intron:1276565 , hg38_genes_introns PMEPA1 chr20 57652599 57653032 434 - intron:1276568 , hg38_genes_introns PMEPA1 chr20 57652599 57653032 434 - intron:1276571 , hg38_genes_introns PMEPA1 chr20 57652599 57653032 434 - intron:1276574 , hg38_genes_introns PMEPA1 chr20 57652599 57653032 434 - intron:1276577 , hg38_genes_introns PMEPA1 chr20 57…	PMEPA1	hg38_genes_introns, hg38_genes_intronexonboundaries, hg38_genes_exonintronboundaries	54	12	24
chr20:58092954-58092977	chr20	58092954	58092977	+	GGGCCTGCAGCTGGGGGTGGGGG	4	GGC-CTGCAGCTGGGGGTGGGGG	GGCACTGCGGCTGGAGGTGGNGG	GGCACTGCGGCTGGAGGTGGNGG	hg38_genes_1to5kb NA chr20 58092267 58096266 4000 + 1to5kb:230041		hg38_genes_1to5kb	12		6
chr20:59341951-59341973	chr20	59341951	59341973	+		Bulge	AGCACTGAGGCTG-AGGTGGTGG	GGCACTGCGGCTGGAGGTGGNGG	GGCACTGCGGCTGGAGGTGGNGG	hg38_genes_intergenic NA chr20 59325993 59352194 26202 * intergenic:20720		hg38_genes_intergenic	28	28	26				4	10
chr20:59357027-59357049	chr20	59357027	59357049	+		Bulge	GGCACTGCAG-TGGAGGTGGGGC	GGCACTGCGGCTGGAGGTGGNGG	GGCACTGCGGCTGGAGGTGGNGG	hg38_genes_introns NA chr20 59352322 59357308 4987 - intron:1276953		hg38_genes_introns	14	12	12
chr20:61435489-61435512	chr20	61435489	61435512	+	TGCACTGCGGCCGGAGGAGGTGG	3		GGCACTGCGGCTGGAGGTGGNGG	none	hg38_genes_exons LOC105372703 chr20 61434939 61435794 856 - exon:1510436 , hg38_genes_introns CDH4 chr20 61254938 61743562 488625 + intron:1261936 , hg38_genes_introns LOC105372703 chr20 61435152 61435702 551 - intron:1277112 , hg38_genes_introns LOC105372703 chr20 61434876 61437040 2165 - intron:1277114 , hg38_genes_introns LOC105372703 chr20 61435152 61435702 551 - intron:1277116 , hg38_genes_i…	LOC105372703, CDH4	hg38_genes_exons, hg38_genes_introns, hg38_genes_exonintronboundaries	320	188	152				122	94	52
chr20:61505480-61505503	chr20	61505480	61505503	+	AGCACTGCAGATGGAGGAGGCGG	4		GGCACTGCGGCTGGAGGTGGNGG	none	hg38_genes_introns CDH4 chr20 61254938 61743562 488625 + intron:1261936	CDH4	hg38_genes_introns	220	68	74
chr20:61599497-61599520	chr20	61599497	61599520	+	CCCACTGTGGCTGGAGGTGTGGG	4		GGCACTGCGGCTGGAGGTGGNGG	none	hg38_genes_promoters CDH4 chr20 61598761 61599760 1000 + promoter:230320 , hg38_genes_introns CDH4 chr20 61254938 61743562 488625 + intron:1261936 , hg38_genes_introns CDH4 chr20 61570744 61743562 172819 + intron:1261950	CDH4	hg38_genes_promoters, hg38_genes_introns	62	16	10
chr20:62320608-62320631	chr20	62320608	62320631	-	GGCACAGCAGCTGGAGGTGCTGG	3		GGCACTGCGGCTGGAGGTGGNGG	none	hg38_genes_1to5kb LAMA5 chr20 62317323 62321322 4000 - 1to5kb:233346 , hg38_genes_1to5kb LAMA5 chr20 62320113 62324112 4000 - 1to5kb:233347 , hg38_genes_cds LAMA5 chr20 62320559 62320669 111 - CDS:812016 , hg38_genes_exons LAMA5 chr20 62320559 62320669 111 - exon:1510620 , hg38_genes_intronexonboundaries LAMA5 chr20 62320470 62320869 400 - intronexonboundary:1373648 , hg38_genes_exonintronboundar…	LAMA5	hg38_genes_1to5kb, hg38_genes_cds, hg38_genes_exons, hg38_genes_intronexonboundaries, hg38_genes_exonintronboundaries	340	120	156						8
chr20:62397107-62397130	chr20	62397107	62397130	-	GGCACTGAGGTGGGAGGTTGTGG	4		GGCACTGCGGCTGGAGGTGGNGG	none	hg38_genes_promoters CABLES2 chr20 62396332 62397331 1000 - promoter:233356 , hg38_genes_introns CABLES2 chr20 62396593 62406914 10322 - intron:1277356	CABLES2	hg38_genes_promoters, hg38_genes_introns	4
chr20:62466588-62466611	chr20	62466588	62466611	+	GGGTGCGCGGCTGGAGCAGGGGG	6		GGCACTGCGGCTGGAGGTGGNGG	none	hg38_genes_introns GATA5 chr20 62466552 62473402 6851 - intron:1277379 , hg38_genes_intronexonboundaries GATA5 chr20 62466352 62466751 400 - intronexonboundary:1373766 , hg38_genes_exonintronboundaries GATA5 chr20 62466227 62466626 400 - exonintronboundary:1373067	GATA5	hg38_genes_introns, hg38_genes_intronexonboundaries, hg38_genes_exonintronboundaries	4
chr20:62468494-62468517	chr20	62468494	62468517	-	GCAGCTGTGGCTGGGGGTTGAGG	6		GGCACTGCGGCTGGAGGTGGNGG	none	hg38_genes_introns GATA5 chr20 62466552 62473402 6851 - intron:1277379	GATA5	hg38_genes_introns	16
chr20:62474197-62474220	chr20	62474197	62474220	+	CACTGTGCGGCTGGGGGTGGAGG	5		GGCACTGCGGCTGGAGGTGGNGG	none	hg38_genes_1to5kb NA chr20 62472870 62476869 4000 + 1to5kb:230391 , hg38_genes_introns GATA5 chr20 62473579 62474998 1420 - intron:1277380	GATA5	hg38_genes_1to5kb, hg38_genes_introns	36	8	16
chr20:62702054-62702077	chr20	62702054	62702077	-	TGCTCTGCACCTGGAGGTGGGTG	5		GGCACTGCGGCTGGAGGTGGNGG	none	hg38_genes_1to5kb NA chr20 62701481 62705480 4000 - 1to5kb:233377		hg38_genes_1to5kb		4
chr20:63007087-63007110	chr20	63007087	63007110	+	GGCTCACAGGCCGGGGGTGGGGG	6		GGCACTGCGGCTGGAGGTGGNGG	none	hg38_genes_promoters BHLHE23 chr20 63006965 63007964 1000 - promoter:233401 , hg38_genes_promoters BHLHE23 chr20 63007036 63008035 1000 - promoter:233402 , hg38_genes_1to5kb LINC01749 chr20 63004383 63008382 4000 + 1to5kb:230465 , hg38_genes_1to5kb LINC01749 chr20 63004383 63008382 4000 + 1to5kb:230466 , hg38_genes_intronexonboundaries BHLHE23 chr20 63006765 63007164 400 - intronexonboundary:1373…	BHLHE23, LINC01749	hg38_genes_promoters, hg38_genes_1to5kb, hg38_genes_intronexonboundaries		8
chr20:63179380-63179403	chr20	63179380	63179403	-	GTCACTGCGGCTGCAGATGGCGG	3		GGCACTGCGGCTGGAGGTGGNGG	none	hg38_enhancers_fantom NA chr20 63179397 63179508 112 * enhancer:61858 , hg38_genes_introns NA chr20 63167151 63180715 13565 - intron:1277532		hg38_enhancers_fantom, hg38_genes_introns	334	78	102
chr20:63358161-63358184	chr20	63358161	63358184	+	GACACTGAGGCTGGAGGTCTGGG	4		GGCACTGCGGCTGGAGGTGGNGG	none	hg38_genes_1to5kb LOC100130587 chr20 63354988 63358987 4000 + 1to5kb:230511 , hg38_genes_1to5kb CHRNA4 chr20 63355567 63359566 4000 - 1to5kb:233437 , hg38_genes_1to5kb CHRNA4 chr20 63357071 63361070 4000 - 1to5kb:233438 , hg38_genes_1to5kb CHRNA4 chr20 63357042 63361041 4000 - 1to5kb:233439 , hg38_genes_1to5kb NA chr20 63357139 63361138 4000 - 1to5kb:233440 , hg38_genes_introns CHRNA4 chr20 63356…	LOC100130587, CHRNA4	hg38_genes_1to5kb, hg38_genes_introns	60	46	20
chr20:63395928-63395951	chr20	63395928	63395951	+	GGGGCTGCAGGAGGAGGTGCGGG	6		GGCACTGCGGCTGGAGGTGGNGG	none	hg38_enhancers_fantom NA chr20 63395582 63395975 394 * enhancer:61864 , hg38_genes_intergenic NA chr20 63383402 63400207 16806 * intergenic:20763		hg38_enhancers_fantom, hg38_genes_intergenic			4
chr20:63562372-63562395	chr20	63562372	63562395	+	CTCCTTGCGGCTGGGGGTGAAGG	6		GGCACTGCGGCTGGAGGTGGNGG	none	hg38_genes_promoters HELZ2 chr20 63561606 63562605 1000 - promoter:233509 , hg38_genes_cds HELZ2 chr20 63562288 63562382 95 - CDS:812445 , hg38_genes_cds HELZ2 chr20 63562288 63562382 95 - CDS:812464 , hg38_genes_exons HELZ2 chr20 63562288 63562382 95 - exon:1511410 , hg38_genes_exons HELZ2 chr20 63562288 63562382 95 - exon:1511430 , hg38_genes_introns HELZ2 chr20 63562383 63562519 137 - intron:1…	HELZ2	hg38_genes_promoters, hg38_genes_cds, hg38_genes_exons, hg38_genes_introns, hg38_genes_intronexonboundaries, hg38_genes_exonintronboundaries	12	6	10
chr20:63574400-63574423	chr20	63574400	63574423	+	GCGGAGGCGGCTGGGGGTGGGGG	6		GGCACTGCGGCTGGAGGTGGNGG	none	hg38_genes_promoters HELZ2 chr20 63574240 63575239 1000 - promoter:233508 , hg38_genes_promoters HELZ2 chr20 63574240 63575239 1000 - promoter:233511 , hg38_genes_promoters HELZ2 chr20 63574240 63575239 1000 - promoter:233512 , hg38_genes_intronexonboundaries HELZ2 chr20 63574040 63574439 400 - intronexonboundary:1374481 , hg38_genes_intronexonboundaries HELZ2 chr20 63574040 63574439 400 - intron…	HELZ2	hg38_genes_promoters, hg38_genes_intronexonboundaries	6
chr20:64041998-64042021	chr20	64041998	64042021	+	CACACCGCGGCTGGAGATGGCTG	5		GGCACTGCGGCTGGAGGTGGNGG	none	hg38_genes_intergenic NA chr20 64039963 64044835 4873 * intergenic:20773		hg38_genes_intergenic	6		4
chr20:64234892-64234914	chr20	64234892	64234914	+		Bulge	GACACTG-GGCTGGTGGTGGTGG	GGCACTGCGGCTGGAGGTGGNGG	GGCACTGCGGCTGGAGGTGGNGG	hg38_genes_introns MYT1 chr20 64232386 64236554 4169 + intron:1263801 , hg38_genes_introns MYT1 chr20 64232386 64236554 4169 + intron:1263838 , hg38_genes_introns MYT1 chr20 64232386 64236554 4169 + intron:1263862	MYT1	hg38_genes_introns			4
chr20:661637-661660	chr20	661637	661660	+	AGTAATACTGCTGGAGGTGGGGA	6		GGCACTGCGGCTGGAGGTGGNGG	none	hg38_genes_exons SCRT2 chr20 661596 664461 2866 - exon:1495313 , hg38_genes_introns SRXN1 chr20 654321 675468 21148 - intron:1264558 , hg38_genes_3UTRs SCRT2 chr20 661596 663670 2075 - 3UTR:188578	SCRT2, SRXN1	hg38_genes_exons, hg38_genes_introns, hg38_genes_3UTRs	4
chr20:8724053-8724076	chr20	8724053	8724076	+	CTACCTGCGGGTGGAGGTGGGAG	6		GGCACTGCGGCTGGAGGTGGNGG	none	hg38_genes_introns PLCB1 chr20 8722422 8724655 2234 + intron:1246920 , hg38_genes_introns PLCB1 chr20 8722422 8724655 2234 + intron:1246952 , hg38_genes_introns PLCB1 chr20 8722422 8724655 2234 + intron:1246988 , hg38_genes_introns PLCB1 chr20 8722422 8724655 2234 + intron:1247020 , hg38_genes_introns PLCB1 chr20 8722422 8724655 2234 + intron:1247058 , hg38_genes_introns PLCB1 chr20 8722422 87246…	PLCB1	hg38_genes_introns	4
chr21:13705109-13705132	chr21	13705109	13705132	+	GGCGCTGCGGCCGGAGGAGCTGG	4		GGCACTGCGGCTGGAGGTGGNGG	none	hg38_genes_exons NA chr21 13704853 13705518 666 + exon:1512369 , hg38_genes_firstexons NA chr21 13704853 13705518 666 + firstexon:233739		hg38_genes_exons, hg38_genes_firstexons	6	10
chr21:14173757-14173780	chr21	14173757	14173780	+	TACACTGAGGCTGGAGGGAGGGG	5		GGCACTGCGGCTGGAGGTGGNGG	none	hg38_genes_introns LIPI chr21 14166452 14181757 15306 - intron:1287951 , hg38_genes_introns LIPI chr21 14166452 14181757 15306 - intron:1287960 , hg38_genes_introns LIPI chr21 14166452 14181757 15306 - intron:1287967 , hg38_genes_introns LIPI chr21 14166452 14181757 15306 - intron:1287976 , hg38_genes_introns LIPI chr21 14166452 14181757 15306 - intron:1287984 , hg38_genes_introns LIPI chr21 1416…	LIPI	hg38_genes_introns	26	16	8
chr21:16145663-16145686	chr21	16145663	16145686	+	GGCAGTGCAGCTGGGGAGGGGGT	6	GGCAGTGCAGCTGG-GGAGGGGG	GGCACTGCGGCTGGAGGTGGNGG	GGCACTGCGGCTGGAGGTGGNGG	hg38_genes_1to5kb MIR99AHG chr21 16145215 16149214 4000 + 1to5kb:233900 , hg38_genes_introns MIR99AHG chr21 16071399 16181590 110192 + intron:1278938 , hg38_genes_introns MIR99AHG chr21 16071399 16181590 110192 + intron:1278954 , hg38_genes_introns MIR99AHG chr21 16071399 16181590 110192 + intron:1278962 , hg38_genes_introns MIR99AHG chr21 16071399 16181590 110192 + intron:1278973 , hg38_genes_in…	MIR99AHG	hg38_genes_1to5kb, hg38_genes_introns			8
chr21:18725803-18725826	chr21	18725803	18725826	-	TGCACTGCTGCAGGAAGGTGAGG	6		GGCACTGCGGCTGGAGGTGGNGG	none	hg38_genes_introns MIR548XHG chr21 18589621 18737923 148303 - intron:1288405 , hg38_genes_introns MIR548XHG chr21 18589621 18737923 148303 - intron:1288408 , hg38_genes_introns MIR548XHG chr21 18589621 18737923 148303 - intron:1288411 , hg38_genes_introns MIR548XHG chr21 18589621 18737923 148303 - intron:1288414 , hg38_genes_introns MIR548XHG chr21 18612294 18737923 125630 - intron:1288416 , hg38…	MIR548XHG	hg38_genes_introns	14	6
chr21:20241634-20241657	chr21	20241634	20241657	+	GACACCACTGCTGGAGGTGCAGG	5		GGCACTGCGGCTGGAGGTGGNGG	none	hg38_genes_intergenic NA chr21 19905044 20256751 351708 * intergenic:20926		hg38_genes_intergenic	12
chr21:31258334-31258357	chr21	31258334	31258357	+	TGCACTGCAGCTGGAGTTAAAGG	5		GGCACTGCGGCTGGAGGTGGNGG	none	hg38_genes_introns TIAM1 chr21 31252190 31266009 13820 - intron:1289901 , hg38_genes_introns TIAM1 chr21 31252190 31266009 13820 - intron:1289932 , hg38_genes_introns TIAM1 chr21 31252190 31266009 13820 - intron:1289959 , hg38_genes_introns TIAM1 chr21 31252190 31266009 13820 - intron:1289996 , hg38_genes_introns TIAM1 chr21 31252190 31339242 87053 - intron:1290005	TIAM1	hg38_genes_introns		4
chr21:36454117-36454140	chr21	36454117	36454140	+	GGCTCCCCGGCAGGAGCTGGTGG	5		GGCACTGCGGCTGGAGGTGGNGG	none	hg38_genes_introns CLDN14-AS1 chr21 36430413 36480230 49818 + intron:1282210 , hg38_genes_introns CLDN14-AS1 chr21 36446008 36531970 85963 + intron:1282211 , hg38_genes_introns CLDN14-AS1 chr21 36446008 36460289 14282 + intron:1282212	CLDN14-AS1	hg38_genes_introns	6
chr21:36990293-36990316	chr21	36990293	36990316	-	GGCACCGCGGCCAGGGCAGGAGG	6		GGCACTGCGGCTGGAGGTGGNGG	none	hg38_genes_promoters HLCS chr21 36990237 36991236 1000 - promoter:236256 , hg38_genes_promoters HLCS chr21 36990235 36991234 1000 - promoter:236259 , hg38_genes_promoters HLCS chr21 36990225 36991224 1000 - promoter:236263 , hg38_genes_1to5kb NA chr21 36989643 36993642 4000 + 1to5kb:234591 , hg38_genes_1to5kb NA chr21 36987852 36991851 4000 - 1to5kb:236264 , hg38_genes_intronexonboundaries HLCS c…	HLCS	hg38_genes_promoters, hg38_genes_1to5kb, hg38_genes_intronexonboundaries, hg38_genes_exonintronboundaries			8
chr21:38830909-38830932	chr21	38830909	38830932	+	GGAACTGTGGCAAGAGGTAGAGG	5		GGCACTGCGGCTGGAGGTGGNGG	none	hg38_enhancers_fantom NA chr21 38830828 38830964 137 * enhancer:62559 , hg38_genes_introns LOC400867 chr21 38813426 38901900 88475 - intron:1291893	LOC400867	hg38_enhancers_fantom, hg38_genes_introns	4	10	4
chr21:38847275-38847297	chr21	38847275	38847297	-		Bulge	GGCACTGTG-CTGAAGGAGGTGG	GGCACTGCGGCTGGAGGTGGNGG	GGCACTGCGGCTGGAGGTGGNGG	hg38_genes_introns NA chr21 38846318 38848228 1911 + intron:1283250 , hg38_genes_introns LOC400867 chr21 38813426 38901900 88475 - intron:1291893	LOC400867	hg38_genes_introns		4
chr21:42135730-42135753	chr21	42135730	42135753	+	GTCACTTTGGCTGGAGGGTGGGA	6		GGCACTGCGGCTGGAGGTGGNGG	none	hg38_genes_introns UMODL1 chr21 42129798 42137438 7641 + intron:1284409 , hg38_genes_introns UMODL1 chr21 42129798 42137438 7641 + intron:1284431 , hg38_genes_introns UMODL1 chr21 42129798 42137438 7641 + intron:1284452 , hg38_genes_introns UMODL1 chr21 42129798 42137438 7641 + intron:1284474 , hg38_genes_introns UMODL1 chr21 42129798 42137438 7641 + intron:1284522 , hg38_genes_introns UMODL1 chr…	UMODL1	hg38_genes_introns			6
chr21:45319569-45319592	chr21	45319569	45319592	-	GGCACCGCGGCTGGCAGGTGCAG	6	GGCACCGCGGCTGGCAGGTGCAGG	GGCACTGCGGCTGGAGGTGGNGG	GGCACTGCGGCTGG-AGGTGGNGG	hg38_genes_promoters NA chr21 45318825 45319824 1000 + promoter:235183		hg38_genes_promoters		8
[truncated: 582 more rows]

## Sheet: stats
Sample Name	Error rate	M Non-Primary	M Reads Mapped	% Mapped	M Total seqs
[truncated: 9 more rows]
