# Supplementary material for: A Type II-B Cas9 nuclease with minimized off-targets and reduced chromosomal translocations in vivo
Source: Nat Commun. 2023 Sep 6;14:5474. doi: 10.1038/s41467-023-41240-7 (PMC10482872; doi:10.1038/s41467-023-41240-7)
Supplement: Supplementary file 12 — Source Data [file 41467_2023_41240_MOESM12_ESM.xlsx]

## Sheet: Figure 1
Fig.1E						Fig.1F
	human probe						mouse probe
	rep1	rep2	rep3				rep1	rep2	rep3
sgGFP	0	0	0			sgGFP	0	0	0
gMH	0.16	0.13	0.21			gMH	0.12	0.2	0.15

## Sheet: Figure 2
Experimental data for Fig. 2F,G
	spacer size [nt]
PsCas9	18			19			20			21			22			23			24			25			26			27			28			29			30
time point (sec)	rep1	rep2	rep3	rep1	rep2	rep3	rep1	rep2	rep3	rep1	rep2	rep3	rep1	rep2	rep3	rep1	rep2	rep3	rep1	rep2	rep3	rep1	rep2	rep3	rep1	rep2	rep3	rep1	rep2	rep3	rep1	rep2	rep3	rep1	rep2	rep3	rep1	rep2	rep3
0	0	0	0	0	0	0	0	0	0	0	0	0	0	0	0	0	0	0	0	0	0	0	0	0	0	0	0	0	0	0	0	0	0	0	0	0	0	0	0
4	1.7322	1.2428	1.3633	6.3048	1.6781	0	16.2361	8.2925	15.3754	38.2137	33.4154	35.0674	47.7865	48.3852	45.1826	52.4381	50.2351	48.5913	54.2459	53.1421	54.4626	53.2481	50.185	50.7631	57.3165	51.6515	56.3249	49.4348	59.3539	55.2691	51.682	41.6035	50.8107	11.3584	2.7727	8.8519	7.3083	5.4111	11.888
10	1.2843	0.4735	0	6.4307	4.1604	0	41.5257	37.5917	40.8286	68.675	68.3166	64.7795	73.0532	72.7301	68.7164	74.0051	71.941	72.5734	73.1915	71.8448	70.5686	70.6736	72.0724	71.3367	72.7236	67.4596	72.2633	69.6636	71.4091	69.7966	65.7666	57.2612	61.3411	15.6099	13.6411	21.1114	17.2394	14.2009	18.9933
20	0	3.0539	0	7.4845	3.697	0	68.115	58.9593	59.6668	75.5128	75.2671	70.188	74.1565	73.4127	73.8248	74.6708	74.9723	75.1383	75.9966	74.6704	74.8248	76.8278	73.7713	74.3173	76.3002	74.662	73.7905	73.0854	73.5303	73.1283	71.6112	65.8499	70.8858	21.4256	17.3053	21.8685	19.9959	14.964	21.4088
40	0	0.4828	0.5194	9.8104	5.5133	1.1372	37.714	68.5436	73.5041	62.6598	76.0992	73.9165	68.0258	75.5129	76.9928	73.8573	79.3833	77.8347	70.4983	80.1372	77.8227	65.8092	78.1937	74.9462	77.7665	74.5959	79.137	75.7655	76.9882	76.3046	74.378	70.2435	74.6494	21.0172	20.291	21.0822	20.2604	20.4334	24.4292
80	0	1.0046	0	13.8987	9.9463	9.1251	82.6971	76.9068	71.9397	78.867	77.0264	74.1576	80.6839	79.2439	76.4655	82.9057	79.3749	76.4935	81.5789	77.8114	76.2125	83.4316	81.0863	75.2998	79.682	78.2535	79.3205	78.2654	79.6184	78.507	78.7806	77.2866	75.0645	26.8788	24.6588	24.1953	23.5668	22.5687	20.2104
120	8.5066	5.6944	0.2037	13.5408	16.5444	9.0999	82.4306	79.9631	77.2364	78.7573	79.3766	80.2127	81.353	82.2626	80.1826	82.9437	83.0182	78.5258	84.866	76.3322	79.4005	82.504	82.5047	78.8868	79.3316	80.4876	78.0981	77.6322	81.2998	80.2348	80.3126	76.666	77.8999	26.3685	20.9397	22.2746	26.4119	22.8828	21.0255
240	4.1586	7.5856	0	30.4357	32.865	23.5092	82.4258	78.3868	80.8536	82.1854	81.9752	80.1759	84.0669	85.0942	83.5406	84.6375	80.4039	82.7248	84.5178	81.6801	78.9204	82.1339	81.4092	79.3526	84.1364	83.4854	81.3129	80.6751	81.679	80.703	80.4824	81.673	81.1615	30.526	26.0619	30.6431	30.2899	25.6285	32.3501
480	0.7969	9.9463	0.3821	47.4858	49.2642	44.1027	84.2854	86.5624	86.4185	85.4936	83.8267	82.1167	89.7478	85.5391	84.3345	85.6637	84.7749	85.5713	86.2816	83.9175	83.4164	85.8652	82.9	77.8536	84.7142	80.5198	84.415	79.1662	84.5098	81.5527	83.5601	83.9447	82.6792	33.9089	29.189	36.271	41.0643	33.5401	32.2938
600	0	0	2.3524	62.2005	58.0325	58.4835	85.8755	82.4258	78.5124	84.8908	82.9526	83.6475	85.4119	86.7191	81.0585	88.8691	89.188	78.063	81.5115	81.715	82.0147	81.0884	81.658	82.8313	86.6422	81.7667	85.7011	81.4206	83.5089	82.123	87.0216	85.7274	84.8108	42.7922	36.3937	45.676	49.561	47.3841	52.1903
Experimental data for Fig. 2H, S4I
	mismatch position starting from the PAM
PsCas9	0		1		2		3		4		5		6		7		8		9		10		11		12		13		14		15		16		17		18		19		20		21		22		23
time point (sec)	rep1	rep2	rep1	rep2	rep1	rep2	rep1	rep2	rep1	rep2	rep1	rep2	rep1	rep2	rep1	rep2	rep1	rep2	rep1	rep2	rep1	rep2	rep1	rep2	rep1	rep2	rep1	rep2	rep1	rep2	rep1	rep2	rep1	rep2	rep1	rep2	rep1	rep2	rep1	rep2	rep1	rep2	rep1	rep2	rep1	rep2	rep1	rep2
0	0	0	0	0	0	0	0	0	0	0	0	0	0	0	0	0	0	0	0	0	0	0	0	0	0	0	0	0	0	0	0	0	0	0	0	0	0	0	0	0	0	0	0	0	0	0	0	0
4	72.1333	78.7287	8.79087	12.2947	0	18.3124	0	13.78	16.2679	20.9971	23.3042	20.4459	3.58929	0	0.97914	0	12.1724	1.22554	0.554494	0	0	1.19643	11.5839	0	0	5.07913	6.58501	3.94405	34.9667	27.6035	4.77162	0	0	6.55946	0	0	13.3411	5.56801	27.2047	11.7253	12.4858	12.8222	36.0906	29.8707	20.4639	13.9588	47.0932	46.9619
10	87.4294	87.9226	40.0594	30.6267	28.3543	30.0443	18.1369	29.2129	64.1291	60.4436	68.0351	65.7453	1.35919	2.70024	0	9.10099	31.9261	29.4101	11.0136	3.16097	5.24486	5.60021	28.7393	23.8693	7.59501	7.05537	13.8232	10.812	71.9596	71.6791	8.8045	6.58297	9.47147	1.43299	9.28584	2.30297	13.9535	3.95165	39.7017	28.7394	39.0876	37.1717	75.0699	72.3348	49.2433	44.5038	83.626	84.0567
20	90.2624	90.3207	58.156	49.838	52.2794	48.0986	33.2101	34.5237	81.9815	77.7406	84.9075	84.9182	1.18156	0.50754	5.82389	13.3701	47.889	55.3613	18.8077	18.3294	6.15571	9.68067	52.9651	52.5047	12.3557	21.0555	26.037	22.4071	82.0763	86.6117	6.09716	7.10762	4.18091	6.3295	7.67251	5.41966	8.66465	10.6133	52.6194	47.251	54.535	57.7783	84.4432	84.5404	68.501	67.1947	87.8253	88.6205
40	91.724	92.6838	73.9802	74.5956	71.3658	75.198	52.8721	60.9691	91.6152	92.245	91.5112	93.1399	6.81869	11.3064	11.1971	28.9699	71.8609	70.4627	35.7759	24.6787	22.417	19.6365	74.9496	69.3618	30.778	36.9527	42.2764	37.8708	89.5748	90.2178	13.2243	12.0569	3.83245	1.44121	0	0.452488	12.8027	7.00755	69.4921	62.2512	71.4722	73.5443	89.8008	88.975	83.7371	82.4959	90.9777	90.7667
80	94.3954	93.8862	88.0724	89.0778	85.4398	92.8044	71.0293	70.8352	95.0287	96.2374	93.7829	96.0528	16.7433	13.4815	23.0508	40.388	85.891	85.3712	45.898	44.2582	32.5763	37.4101	86.4003	86.8425	50.2781	53.5725	60.4498	60.0681	89.3868	93.8045	25.2283	25.8793	6.64931	4.49299	9.15929	0	7.94548	7.73462	83.755	78.8653	83.0156	84.4047	91.2888	93.5723	89.9311	87.8105	87.5031	88.5431
120	94.9145	94.2815	94.1609	93.2913	90.5518	95.3949	81.0312	81.9992	96.2885	100.78	93.7245	97.9167	20.0431	24.3006	34.9647	54.4408	93.2696	92.4808	56.3883	51.4077	47.9181	46.5616	92.3726	89.674	64.431	64.2482	73.5293	70.257	91.1465	94.1014	31.605	30.329	5.498	6.84557	2.48177	0	2.332	8.00234	88.1644	82.9555	90.8947	87.4426	92.7268	93.0359	94.2067	91.5978	92.6364	93.3183
240	94.9802	98.4015	95.2822	101.982	96.1484	97.513	92.0294	94.0385	97.2711	99.1921	94.8556	99.0286	30.2281	41.0391	52.8789	75.556	97.8067	96.7865	75.8753	75.8986	67.3081	65.9294	92.6169	91.4683	81.1796	78.4427	87.9411	85.6625	95.9339	95.2167	53.5007	55.5279	5.00156	5.88498	0	0.609841	9.24432	0.116955	91.8012	87.8044	92.558	89.5231	93.4786	93.9307	93.4037	96.1276	95.126	92.9056
480	95.6247	99.4812	97.3926	94.7044	97.2953	103.455	95.4226	98.5987	96.6515	97.0555	96.8259	91.0907	50.4611	57.3713	70.1846	91.4214	100.749	96.068	91.3216	90.065	84.7086	85.2048	98.2931	97.0692	91.121	91.8855	93.8009	94.6923	96.3513	95.5601	74.2905	70.9169	11.1771	8.07207	9.74016	5.90227	9.07237	4.39252	94.8109	94.8807	92.1852	94.4493	94.7907	91.9759	95.8513	94.3698	96.0848	95.3261
600	96.8164	92.3144	98.0567	93.4288	97.5987	99.9215	98.2175	98.849	97.3364	97.9699	97.2529	96.5152	72.2253	65.8992	84.2185	91.7963	99.8271	98.9042	98.3392	95.8491	97.1546	93.228	99.6412	97.5842	92.1256	92.9441	97.733	95.3075	99.8533	94.32	86.0451	88.029	29.644	24.8404	10.9166	11.36	11.934	2.0004	95.533	95.8696	94.9445	96.2884	97.0264	95.0079	96.3434	98.0155	91.7912	97.0418
Fig.2F					Fig.2G								Fig.2H
size [nt]	Mean	SD	N			10 sec.			10 min.				mismatch position	Mean	SD	N
18	0	0	3		size [nt]	rep1	rep2	rep3	rep1	rep2	rep3		no mm	0.551914	0.0778242	2
19	0.0025209	0.000299	3		18	1.28431	0	0.473485	0	2.3524	0		1	0.058421	0.0297953	2
20	0.079121	0.010769	3		19	6.43069	0	4.16036	58.0325	58.4836	62.2005		2	0.038667	0.00725545	2
21	0.219086	0.01557	3		20	41.5257	40.8286	37.5917	82.4258	78.5124	85.8755		3	0.038985	0.019378	2
22	0.32883	0.0201	3		21	68.675	64.7795	68.3166	82.9526	83.6475	84.8908		4	0.087515	0.0169754	2
23	0.368858	0.022735	3		22	73.0532	68.7164	72.7301	86.7191	81.0585	85.4119		5	0.101522	0.00801905	2
24	0.402473	0.023575	3		23	74.0051	72.5734	71.941	89.188	78.063	88.8691		6	0.002446	0.00214695	2
25	0.323717	0.025653	3		24	73.1916	70.5686	71.8448	81.715	82.0147	81.5115		7	0.006929	0.00707127	2
26	0.341397	0.020366	3		25	70.6736	71.3367	72.0724	81.658	82.8313	81.0884		8	0.038463	0.0130859	2
27	0.389035	0.024908	3		26	72.7236	72.2634	67.4596	81.7667	85.7011	86.6422		9	0.028451	0.017225	2
28	0.28473	0.025558	3		27	69.6636	69.7966	71.4091	83.5089	82.123	81.4206		10	0.007617	0.00200528	2
29	0.116527	0.02282	3		28	65.7666	61.3411	57.2612	85.7274	84.8108	87.0216		11	0.036024	0.00420093	2
30	0.157337	0.040512	3		29	15.6099	21.1114	13.6411	36.3937	45.676	42.7923		12	0.014694	0.00724146	2
					30	17.2394	18.9933	14.2009	47.3841	52.1903	49.561		13	0.015579	0.00362447	2
													14	0.121716	0.0108404	2
													15	0.004721	0.00359817	2
													16	0		2
													17	0		2
													18	0		2
													19	0.058103	0.0165412	2
													20	0.054405	0.00854664	2
													21	0.122363	0.010042	2
													22	0.070104	0.00740406	2
													23	0.18813	0.0148407	2

## Sheet: Figure 3
Fig.3B								Fig.3C
	EMX1a			CD34					PsCas9
	rep1	rep2	rep3	rep1	rep2	rep3		neg ctrl	0.351076	0.344846	0.407656
18	1.90724	0.742051	2.20232	0.843862	0.679929	0.58733		no mismatch	96.8	101	104
19	71.1286	45.7137	62.1327	16.6718	12.7518	18.1673		1	1.75465	1.94007	1.76502
20	74.8821	44.0238	75.3644	90.7232	79.7926	91.2885		2	0.457528	0.455852	0.599397
21	83.9027	79.8198	85.2941	89.2757	82.4623	92.3526		3	0.560404	16.5205	0.701501
22	86.5544	72.5991	88.0122	86.8695	82.3995	90.1917		4	4.96462	2.68056	5.34193
23	82.8936	61.8671	87.1159	76.8384	75.3105	82.0055		5	1.68799	1.0339	1.62123
24	74.6663	65.3295	74.7665	82.8876	51.707	85.4314		6	0.179169	0.217357	0.233294
25	61.179	43.4087	61.6707	79.3144	49.0699	83.7763		7	0.824838	0.69673	0.776438
26	39.2502	29.2118	30.7242	71.4611	40.4893	73.2969		8	0.501603	0.302267	0.589875
27	33.1687	14.4458	30.7832	40.3103	15.8291	42.3413		9	1.64158	0.83579	1.58881
28	21.4747	16.8058	23.5958	32.7227	16.4489	28.1106		10	0.935191	0.713924	0.875276
29	23.1458	17.6498	24.1064	22.9194	9.25963	17.5442		11	13.9175	8.0714	15.6012
30	21.6682	14.8203	13.6071	22.7442	16.8897	13.4952		12	1.08252	0.959951	1.04806
control	0.311668	0.268593	0.354947	0.140482	0.070308	0.133696		13	13.6828	7.45081	16.6731
								14	0.57293	0.460721	0.382874
								15	17.5996	8.08064	14.7626
								16	20.882	10.4374	20.5104
								17	49.2408	41.9275	47.4051
								18	48.7648	43.5589	38.9437
								19	34.9131	26.6162	53.4455
								20	63.7877	39.9604	68.7211
								21	37.2733	23.6515	37.0943
								22	91.6786	78.5274	97.7713
								23	100.808	85.808	104.255
Fig.3D										Fig.3E
	HEK3		HEK4		EMX1		FANCF				HEK3	HEK4	EMX1	FANCF
control wc-6	0.156518	0.044654	0.218648	0.033523	0.149499	0.065329	0.118169	0.056698		control wc-6	0.111818	0.151423	0.1963	0.04044
control wc-3	0.154563	0.045688	0.210771	0.034707	0.146077	0.064519	0.107741	0.053425		control wc-3	0.114349	0.270238	0.193945	0.058666
PsCas9 20nt	35.7005	9.38405	75.8448	2.38082	53.6047	1.46543	57.5424	4.73813		PsCas9 20nt	0.305535	0.238738	0.16076	0.0565
PsCas9 22nt	77.9869	7.23436	81.7593	4.80774	34.2479	2.06072	55.0197	8.07293		PsCas9 22nt	0.085454	0.096571	0.221485	0.034234
SpCas9 20nt	91.9077	6.58834	78.9883	2.27462	94.2534	0.665463	83.8521	4.19454		SpCas9 20nt	71.38	143.062	186.679	33.5939
SpCas9 22nt	80.3947	1.35194	60.8215	3.76664	69.6773	0.722061	45.5133	4.97255		SpCas9 22nt	2.42491	16.0273	6.51617	0.755067
FnCas9 20nt	52.0878	11.9018	54.8318	8.367	48.6397	0.708589	27.0392	3.1386		FnCas9 20nt	0.172811	7.85234	0.205845	0.14877
FnCas9 22nt	64.3149	11.1847	51.6276	6.99853	65.3572	0.931274	28.2711	3.06166		FnCas9 22nt	0.119631	3.66193	0.1933	0.045552
Fig.3F											Fig.3G									Fig.3H				Fig.3I
	SpCas9			PsCas9			PsCas9 end-repair					SpCas9			PsCas9						SpCas9	PsCas9			SpCas9	PsCas9
	rep1	rep2	rep3	rep1	rep2	rep3	rep1	rep2	rep3			rep1	rep2	rep3	rep1	rep2	rep3			rep1	1.63	0.12		rep1	0.3	0.02
CHANGE-seq, HEK4	80.3419	40.3922	30.5769	2.82609	2.47788	10.2857	47.0588	39.823	35.7895		CHANGE-seq hits	1087	655	651	49	31	31			rep2	1.56	0.19		rep2	0.4	0.02
																				rep3	1.89	0.16		rep3	0.28	0.01
Fig.3A

## Sheet: Figure 4
Fig.4B								Fig.4E				Fig.4F
	SpCas9			PsCas9					SpCas9	PsCas9			SpCas9	PsCas9
	rep1	rep2	rep3	rep1	rep2	rep3		rep1	0.519331	0.0919012		rep1	0.459586	0.0135823
mPcsk9	46.083	41.611	37.04	35.041	25.765	35.611		rep2	0.73913	0.0358584		rep2	0.491829	0.0208355
hPCSK9	39.605	37.723	30.983	22.328	16.602	17.295		rep3	0.642523	0.0265393		rep3	0.478193	0.0258104

## Sheet: Figure S4
Fig.S4E																					Experimental data for Fig. S4H, J
	AAVS1			CD34																		mismatch position starting from the PAM
	k-fast	SD	N	k-fast	SD	N															SpCas9	0		1		2		3		4		5		6		7		8		9		10		11		12		13
SpCas9 20nt	0.257026	0.086955	4	0.315361	0.016912	4															time point (sec)	rep1	rep2	rep1	rep2	rep1	rep2	rep1	rep2	rep1	rep2	rep1	rep2	rep1	rep2	rep1	rep2	rep1	rep2	rep1	rep2	rep1	rep2	rep1	rep2	rep1	rep2	rep1	rep2
PsCas9 20nt	0.085325	0.002989	4	0.071591	0.00203	4															0	0	0	0	0	0	0	0	0	0	0	0	0	0	0	0	0	0	0	0	0	0	0	0	0	0	0	0	0
PsCas9 22nt	0.289042	0.025664	4	0.322465	0.017542	4															4	86.8831	83.7109	31.6914	25.0146	71.3641	68.3771	83.1156	79.9309	82.5401	75.9977	86.2788	80.4415	1.47118	8.12415	85.7203	79.2609	85.9303	83.276	87.6954	85.6054	87.0267	83.3348	84.6008	82.2952	20.1496	12.5729	29.983	7.59124
																					10	90.5374	89.3951	66.1647	64.7517	89.1674	89.928	90.243	90.5265	88.2004	88.3351	90.5185	89.1741	9.47735	18.588	90.7194	90.7303	89.6757	86.4549	91.2562	90.7416	90.8155	89.7283	88.1461	89.4764	40.702	38.9675	36.8777	37.9063
																					20	92.3737	91.5484	84.0156	83.2874	91.2076	92.2427	91.75	92.1849	89.901	89.947	91.148	92.3204	25.4785	24.4056	91.5943	92.4485	90.3779	91.9412	91.4931	92.4091	93.4866	92.7871	88.5633	88.1047	67.5339	61.9155	61.945	46.9044
Fig.S4F																					40	92.5835	91.4968	89.7673	91.4115	90.9731	91.8483	93.7914	93.6541	91.3743	91.6026	91.8221	92.0466	47.3859	44.2368	92.9917	93.1321	93.4456	92.5585	94.116	94.3297	94.814	89.5474	93.04	91.657	81.8856	76.0608	76.8331	70.4904
	SpCas9 20nt				PsCas9 20nt				PsCas9 22nt												80	93.8133	93.8694	94.2395	93.5742	94.9138	93.6785	95.3999	95.0292	93.6508	92.5602	94.8097	93.81	63.4825	65.4394	94.891	91.7508	95.9254	96.6116	94.9319	96.2469	96.3753	96.6307	93.104	92.5844	85.6719	85.2825	82.8595	79.6339
10sec	rep1	rep2	rep3	rep4	rep1	rep2	rep3	rep4	rep1	rep2	rep3	rep4									120	94.315	93.8207	93.0984	93.5811	93.5669	93.4356	94.4324	94.6557	92.2577	91.3358	92.7404	95.0737	79.8855	76.1695	95.0408	95.373	96.5242	94.2894	95.1569	95.0957	96.662	95.1462	94.8822	92.4663	100	89.5525	87.3611	82.1811
AAVS1	61.3334	48.9991	63.2746	49.2059	46.0189	45.0513	44.0414	43.0124	73.7674	72.3143	76.0082	74.6204									240	95.4411	95.1235	94.3497	95.4072	94.9579	96.3803	96.1418	96.4584	93.9184	94.044	94.4672	96.382	89.8015	92.3658	95.6161	96.244	95.2321	97.657	95.6492	95.7121	96.5289	97.1141	94.7779	94.4607	92.0884	89.9295	92.2975	89.9883
CD34	80.1529	79.0217	80.5466	81.7062	41.4457	38.5	38.3124	40.0696	78.6468	79.3951	79.8573	78.5057									480	95.8244	94.1791	94.8514	96.6166	97.3374	95.3275	97.1029	95.2714	97.4618	94.8707	96.7583	97.227	93.0751	95.6195	96.2358	96.2533	97.1965	97.4763	97.2122	97.2757	96.5628	98.3589	95.3554	95.806	95.2734	91.7928	93.53	92.7278
																					600	95.3217	95.3454	96.9373	96.7225	94.4066	96.2535	96.6793	97.6466	95.205	96.0986	97.1929	95.8686	97.3552	95.4546	96.13	96.229	98.7064	98.2197	97.4199	98.4136	97.2321	98.2671	95.7442	97.3006	94.8035	92.1465	94.7824	94.4975
	SpCas9 20nt				PsCas9 20nt				PsCas9 22nt
10min	rep1	rep2	rep3	rep4	rep1	rep2	rep3	rep4	rep1	rep2	rep3	rep4
AAVS1	78.0102	76.944	78.1481	74.0006	86.7595	84.7427	89.2172	87.4166	87.3842	87.2485	90.8392	89.2642
CD34	89.8463	90.0906	90.4972	91.7559	89.0481	89.0599	90.7011	89.2378	91.1992	92.0157	91.2628	92.5932									Experimental data for Fig. S4E, F
																					SpCas9	AAVS1	rep1	rep2	rep3	rep4		SpCas9	CD34	rep1	rep2	rep3	rep4
Fig.S4H						Fig.S4I	10s.		10min.				Fig.S4J	10s.		10min.						0	0	0	0	0			0	0	0	0	0
mismatch position	k-fast	SD	N			mismatch position	rep1	rep2	rep1	rep2			mismatch position	rep1	rep2	rep1	rep2					10	61.3334	48.9991	63.2746	49.2059			10	80.1529	79.0217	80.5466	81.7062
no mm	0.609699	0.0617314	2			no mm	87.9226	87.4294	96.8164	92.3144			no mm	90.5374	89.395	95.3217	95.3454					20	66.8527	54.7906	69.387	56.6113			20	82.996	82.5426	83.9159	84.1926
1	0.107059	0.0061401	2			1	30.6267	40.0594	98.0567	93.4288			1	66.1647	64.7517	96.9373	96.7225					30	68.2763	58.4352	69.0401	60.9099			30	84.4728	83.5091	85.2221	84.8635
2	0.311231	0.0192869	2			2	30.0443	28.3542	97.5987	99.9216			2	89.1674	89.928	94.4066	96.2535					40	71.4015	60.9857	73.0583	62.474			40	86.0409	85.5732	85.7371	86.023
3	0.477712	0.0380366	2			3	29.2129	18.137	98.2175	98.849			3	90.243	90.5265	96.6793	97.6466					60	72.3461	64.7446	72.8853	66.2359			60	86.3115	86.4948	87.2141	86.4802
4	0.479435	0.0384278	2			4	60.4436	64.1291	97.3364	97.9699			4	88.2004	88.3351	95.205	96.0986					80	72.3987	67.7928	74.5271	68.2367			80	87.1349	86.9934	86.884	87.4566
5	0.545037	0.0558307	2			5	65.7453	68.0351	97.2529	96.5152			5	90.5185	89.174	97.1929	95.8686					120	73.9726	70.4772	75.4938	70.2843			120	87.297	86.2889	87.7861	88.0973
6	0.022333	0.012605	2			6	2.7002	1.3592	72.2253	65.8992			6	9.47735	18.588	97.3552	95.4546					240	75.2798	70.0417	76.1751	68.9529			240	88.0382	88.0561	88.6232	87.7128
7	0.501767	0.0522321	2			7	9.101	0	84.2185	91.7963			7	90.7194	90.7303	96.13	96.229					360	76.6309	71.8843	76.4734	69.5935			360	87.5818	88.062	89.8416	89.7281
8	0.584103	0.0634505	2			8	29.4101	31.9261	99.8271	98.9042			8	89.6757	86.4549	98.7064	98.2197					480	78.0753	73.9346	78.0023	70.9424			480	89.8593	89.4302	90.2121	90.1209
9	0.644985	0.044195	2			9	3.161	11.0136	98.3392	95.8491			9	91.2562	90.7416	97.4199	98.4136					600	78.0103	76.9439	78.1481	74.0006			600	89.8463	90.0906	90.4972	91.7559
10	0.578111	0.0544385	2			10	5.6002	5.2449	97.1546	93.228			10	90.8155	89.7283	97.2321	98.2671
11	0.600917	0.0526431	2			11	23.8693	28.7393	99.6412	97.5842			11	88.1462	89.4764	95.7442	97.3006				PsCas9 20nt	AAVS1	rep1	rep2	rep3	rep4		PsCas9 20nt	CD34	rep1	rep2	rep3	rep4
12	0.059921	0.00347724	2			12	7.0554	7.595	92.1256	92.9441			12	40.7019	38.9676	94.8035	92.1465					0	0	0	0	0			0	0	0	0	0
13	0.069702	0.0214652	2			13	10.812	13.8232	97.7329	95.3075			13	36.8777	37.9063	94.7823	94.4976					10	46.0189	45.0513	44.0414	43.0124			10	41.4457	38.5	38.3124	40.0696
14	0.46707	0.0393997	2			14	71.6791	71.9596	99.8533	94.32			14	83.8337	84.2983	94.7603	95.9091					20	64.685	64.8207	67.2555	65.2451			20	66.2731	64.9441	63.1468	63.4716
15	0.122901	0.00620166	2			15	6.583	8.8045	86.0451	88.029			15	58.38	59.4708	94.3644	95.7161					30	72.2645	72.0553	74.1665	72.9117			30	74.4922	73.4959	74.5967	74.2001
16	0.065673	0.00982083	2			16	1.433	9.4715	29.644	24.8404			16	36.0417	40.1308	91.7763	90.5844					40	77.5223	75.5377	77.0766	76.3392			40	79.7761	78.061	77.2333	77.2466
17	0.338525	0.0275773	2			17	2.303	9.2858	10.9166	11.36			17	82.5099	83.1024	96.0828	95.7556					60	79.5053	77.7049	80.7723	80.4738			60	82.1298	81.4307	81.7932	81.4903
18	0.437083	0.0335856	2			18	3.9516	13.9535	11.934	2.0004			18	85.7107	84.4179	94.647	91.9871					80	81.3213	79.6741	83.4431	82.5877			80	84.3057	82.4682	83.4247	82.9152
19	0.478699	0.0403654	2			19	28.7393	39.7017	95.533	95.8696			19	86.182	87.7404	94.9983	88.5849					120	82.0081	79.2798	85.1672	81.7977			120	85.7716	85.1457	84.4825	85.2056
20	0.527171	0.0389834	2			20	37.1717	39.0876	94.9445	96.2884			20	88.1639	86.7485	94.2741	94.5615					240	84.4311	82.9264	86.0444	85.3706			240	87.7765	86.9041	88.0331	86.6325
21	0.589433	0.0437413	2			21	72.3348	75.0699	97.0265	95.0079			21	92.1598	94.8575	97.7719	93.661					360	84.1712	86.1209	88.4455	85.8474			360	89.9176	88.2269	88.7341	87.6783
22	0.65	0.0413019	2			22	44.5038	49.2433	96.3434	98.0155			22	91.7783	89.8288	95.6531	97.399					480	86.5402	84.0857	88.026	87.2016			480	90.7084	88.2788	89.2029	89.8257
23	0.65	0.0696077	2			23	84.0566	83.626	91.7912	97.0418			23	91.7874	91.329	96.458	95.9921					600	86.7595	84.7427	89.2172	87.4166			600	89.0481	89.0599	90.7011	89.2378
																					PsCas9 22nt	AAVS1	rep1	rep2	rep3	rep4		PsCas9 22nt	CD34	rep1	rep2	rep3	rep4
																						0	0	0	0	0			0	0	0	0	0
																						10	73.7674	72.3143	76.0082	74.6204			10	78.6468	79.3951	79.8573	78.5057
		Fig.S4A																				20	78.0003	76.2342	80.2511	80.5162			20	81.1847	82.7351	82.0528	81.3944
																						30	79.3434	78.9457	80.8446	82.0596			30	82.3877	83.8335	83.0498	83.1294
																						40	81.1157	81.6404	82.7512	81.4816			40	84.0432	85.2541	84.4711	83.8199
																						60	82.0319	81.9836	84.8082	83.7185			60	83.8896	85.1496	86.6223	84.757
																						80	83.8656	82.7122	86.076	84.3812			80	85.1815	86.5578	85.5366	84.1593
																						120	83.8774	83.4962	85.4691	86.5902			120	86.4398	87.6109	86.1421	85.6185
																						240	85.8522	84.8801	88.0099	88.9429			240	88.8955	89.4072	88.1091	88.4291
																						360	87.1552	85.69	89.8855	89.5413			360	90.6658	90.1041	89.8455	89.3066
																						480	85.6724	87.018	89.5729	89.0588			480	88.6748	91.2781	90.4321	88.9105
																						600	87.3842	87.2485	90.8392	89.2642			600	91.1992	92.0157	91.2628	92.5932
		Fig.S4B
[truncated: 20 more columns]

## Sheet: Figure S5
Fig.5A
editing efficiency (%)	CD34			STAT1			AAVS1			HBEGF
	rep1	rep2	rep3	rep1	rep2	rep3	rep1	rep2	rep3	rep1	rep2	rep3
PsCas9	63.7754	59.4315	63.0854	52.1146	49.4294	51.2471	61.3073	65.6401	68.3256	56.8407	58.2058	66.524
SpCas9	61.683	64.4438	67.987	56.8407	58.2058	66.524	71.4551	71.8324	57.5436	62.4941	65.0223	57.9286
Fig.5D
		blunt-F-PsCas9			blunt-R-PsCas9			blunt-F-Sp			blunt-R-Sp
		rep1	rep2	rep3	rep1	rep2	rep3	rep1	rep2	rep3	rep1	rep2	rep3
DMSO		6.86	7.64	7.15	3.06	2.91	2.91	3.96	4.73	3.94	3.16	3.23	3.04
DNAPKi		0.04	0.03	0.04	0.01	0.04	0.02	0.03	0.03	0.05	0.03	0.05	0.02
		3nt-5' overhang-f-PsCas9			3nt-5' overhang-r-PsCas9			3nt-5' overhang-f-Sp			3nt-5' overhang-r-Sp
		rep1	rep2	rep3	rep1	rep2	rep3	rep1	rep2	rep3	rep1	rep2	rep3
DMSO		12.82	13.35	12.02	0.58	0.6	0.63	1.61	1.37	1.42	0.51	0.44	0.33
DNAPKi		0.11	0.31	0.11	0	0.01	0.02	0.01	0.04	0.02	0	0.02	0.01
Fig.5E
		blunt-F-PsCas9			blunt-R-PsCas9			blunt-F-Sp			blunt-R-Sp
		rep1	rep2	rep3	rep1	rep2	rep3	rep1	rep2	rep3	rep1	rep2	rep3
DMSO		5.26	5.24	4.04	9.74	10.87	7.8	9.91	9.53	9.47	10.46	10.86	10.86
DNAPKi		0.01	0.04	0.03	0.06	0.07	0.12	0.14	0.16	0.06	0.07	0.13	0.06
		3nt-5' overhang-f-PsCas9			3nt-5' overhang-r-PsCas9			3nt-5' overhang-f-Sp			3nt-5' overhang-r-Sp
		rep1	rep2	rep3	rep1	rep2	rep3	rep1	rep2	rep3	rep1	rep2	rep3
DMSO		25.13	22.53	19.58	0.8	0.61	0.5	3.14	5.42	3.51	0.89	1.3	1.08
DNAPKi		0.09	0.45	0.38	0	0	0	0.04	0.02	0.07	0.01	0.02	0.01
Fig.5F
	PsCas9			SpCas9
	rep1	rep2	rep3	rep1	rep2	rep3
PLN	0.85	0.97	1.68	1.28	1.74	1.05
CFTR	0.87	0.37	0.71	1.69	2.12	1.64
SERPINA1_1	2.3	2.06	1.92	1.28	1.86	5.23
SERPINA1_2	21.13	15.63	79.22	23.93	25.56	58.37

## Sheet: Figure S6
Fig.S6A
on-target	control wc-6	control wc-3	PsCas9 20nt	PsCas9 22nt	SpCas9 20nt	SpCas9 22nt	FnCas9 20nt	FnCas9 22nt
EMX1	0.149499	0.146077	53.6047	34.2479	94.2534	69.6773	48.6397	65.3572
HEK3	0.156518	0.154563	35.7005	77.9869	91.9076	80.3947	52.0878	64.3149
HEK4	0.218648	0.210771	75.8448	81.7593	78.9883	60.8215	54.8318	51.6276
FANCF	0.118169	0.107741	57.5424	55.0197	83.8521	45.5133	27.0392	28.2711
off-targets
EMX1	control wc-6	control wc-3	PsCas9 20nt	PsCas9 22nt	SpCas9 20nt	SpCas9 22nt	FnCas9 20nt	FnCas9 22nt
OT1	0.042538	0.0417722	0.0260576	0.048273	79.7416	2.08726	0.0437198	0.0357085
OT2	0.13748	0.135696	0.115777	0.158751	81.0081	3.34866	0.152558	0.150022
OT3	0.0162816	0.0164769	0.0189248	0.0144605	25.9297	1.08025	0.00956678	0.00756874
FANCF	control wc-6	control wc-3	PsCas9 20nt	PsCas9 22nt	SpCas9 20nt	SpCas9 22nt	FnCas9 20nt	FnCas9 22nt
OT1	0.0119522	0.0229819	0.0191259	0.00572673	29.6053	0.58736	0.119331	0.0181418
OT2	0.00730168	0.00822327	0.00906541	0.00632652	1.46538	0.0736579	0.00858398	0.00618728
OT3	0.0131453	0.0168776	0.020854	0.0144372	1.76706	0.0587055	0.01223	0.0150711
OT4	0.00804127	0.010583	0.0074552	0.00774401	0.756134	0.0353431	0.00862597	0.00615158
HEK3	control wc-6	control wc-3	PsCas9 20nt	PsCas9 22nt	SpCas9 20nt	SpCas9 22nt	FnCas9 20nt	FnCas9 22nt
OT1	0.036139	0.0344276	0.076123	0.0193034	28.4589	1.05015	0.0622332	0.0513413
OT2	0.0442308	0.045752	0.179842	0.0346666	32.8992	1.20126	0.0719157	0.031968
OT3	0.0216092	0.0224201	0.0358018	0.0201333	9.87323	0.161103	0.027242	0.0278074
OT4	0.00983906	0.0117493	0.0137681	0.0113509	0.148711	0.0124026	0.0114204	0.00851452
HEK4	control wc-6	control wc-3	PsCas9 20nt	PsCas9 22nt	SpCas9 20nt	SpCas9 22nt	FnCas9 20nt	FnCas9 22nt
OT1	0.0747994	0.0737533	0.121597	0.0581802	55.169	8.15402	6.82168	2.57035
OT2	0.0280639	0.139135	0.0390193	0.0208604	48.1453	7.38839	0.876827	1.02182
OT3	0.0485595	0.05735	0.0781214	0.0175302	39.7476	0.484892	0.153837	0.0697624

## Sheet: Figure S7
Fig.S7A		protein levels fold-change						protein levels fold-change
ID	editing efficiency (%)	PsCas9 + gMH	SpCas9 + gMH	SpCas9 + GFP		ID	editing efficiency (%)	PsCas9 + gMH	SpCas9 + gMH	SpCas9 + GFP
2106	39.3601	0.522279				2106	24.2286	0.213821
2112	28.0795	0.557346				2112	18.5134	0.267418
2126	34.1076	0.582205				2126	22.2367	0.339836
1484	40.5381		0.111554			1484	33.2902		0.097837
1493	38.5084		0.0717064			1493	32.1772		0.053735
1518	35.0033		0.198291			1518	28.4806		0.175979
1487	0.035916			1.89939		1487	0.023261			0.901872
1512	0.045829			1.55684		1512	0.059123			0.886538
1524	0.183243			1.74954		1524	0.035096			0.718328
Fig.S7B								Fig.S7C,D
	mPcsk9 out-of-frame (%)				hPCSK9 out-of-frame (%)				SpCas9	PsCas9
	PsCas9	SpCas9			PsCas9	SpCas9		Balanced #1	10.84	12
rep1	69.66	86.06		rep1	66.43	90.94		Balanced #2	5.26	8
rep2	72.29	85.52		rep2	63.26	89.73		Dicentric	46.13	44
rep3	71.22	87.52		rep3	67.51	90.85		Acentric	37.77	36
